# Supplementary material for: Integration of Deep Learning and Sequential Metabolism to Rapidly Screen Dipeptidyl Peptidase (DPP)-IV Inhibitors from Gardenia jasminoides Ellis
Source: Molecules. 2023 Nov 1;28(21):7381. doi: 10.3390/molecules28217381 (PMC10649927; doi:10.3390/molecules28217381)
Supplement: Supplementary file 1 [file molecules-28-07381-s001.zip]

Archive with 2 entries (2 files):
- Supplementary Table S1.pdf
- Supplementary Table S2 .csv
