# Supplementary material for: Integration of Deep Learning and Sequential Metabolism to Rapidly Screen Dipeptidyl Peptidase (DPP)-IV Inhibitors from Gardenia jasminoides Ellis
Source: Molecules. 2023 Nov 1;28(21):7381. doi: 10.3390/molecules28217381 (PMC10649927; doi:10.3390/molecules28217381)
Supplement: Supplementary file 1 [file molecules-28-07381-s001.zip › Supplementary Table S2 .csv]

TCMSP ID	P27487 Score	P28843 Score	P14740 Score	Total Score	smi
MOL005680	1.0	1.0	1.0	3.0	COC1=C[C@@H](C)O[C@@H](O[C@H]2CC[C@@]3(C)C(=CC[C@H]4[C@H]3CC[C@@]3(C)[C@H]4CC[C@@]3(O)[C@H](C)O[C@H]3C[C@@H]4OC[C@]5(C[C@H](OC)[C@H](O[C@@H]6C[C@@H](O)[C@H](O[C@@H]7C[C@@H](O)[C@H](O[C@@H]8C[C@@H](OC)[C@H](O[C@H]9O[C@H](C)[C@@H](O)[C@H](OC)[C@@H]9O)[C@@H](C)O8)[C@@H](C)O7)[C@@H](C)O6)[C@@H](C)O5)OO[C@H]4[C@@H](C)O3)C2)C1=O
MOL011023	1.0	1.0	1.0	3.0	CC1(C)CC[C@]23CO[C@@]4(CC[C@@H]5[C@@]6(C)CC[C@H](O[C@@H]7OC[C@H](O[C@@H]8O[C@H](CO)[C@@H](O)[C@H](O[C@@H]9O[C@H](CO)[C@@H](O)[C@H](O[C@@H]%10O[C@H](CO)[C@@H](O)[C@H](O)[C@H]%10O)[C@H]9O)[C@H]8O[C@@H]8OC[C@@H](O)[C@H](O)[C@H]8O)[C@H](O)[C@H]7O[C@@H]7O[C@H](CO)[C@@H](O)[C@H](O)[C@H]7O)C(C)(C)[C@@H]6CC[C@@]5(C)[C@]4(C)C[C@H]2O)[C@@H]3C1
MOL005674	1.0	1.0	1.0	3.0	CO[C@H]1[C@@H](O)[C@@H](C)O[C@@H](O[C@H]2[C@@H](OC)C[C@H](O[C@H]3[C@@H](OC)C[C@H](O[C@H]4[C@@H](OC)C[C@H](O[C@@H]5[C@@H](C)O[C@@]6(CO[C@@H]7C[C@H](O[C@@H](C)[C@@]8(O)CC[C@H]9[C@@H]%10CC=C%11C[C@@H](O)CC[C@]%11(C)[C@H]%10CC[C@@]98C)O[C@H](C)[C@H]7OO6)C[C@H]5OC)O[C@@H]4C)O[C@@H]3C)O[C@@H]2C)[C@@H]1OC(C)=O
MOL005676	1.0	1.0	1.0	3.0	CO[C@@H]1[C@H](O)[C@@H](O[C@@H]2[C@@H](C)O[C@H](O[C@@H]3[C@@H](C)O[C@H](O[C@@H]4[C@@H](C)O[C@H](O[C@@H]5[C@H](C)O[C@@]6(CO[C@H]7C[C@H](O[C@@H](C)[C@@]8(O)CC[C@H]9[C@H]%10CC=C%11C[C@@H](O)CC[C@]%11(C)[C@@H]%10CC[C@]98C)O[C@@H](C)[C@@H]7OO6)C[C@@H]5OC)C[C@H]4OC)C[C@H]3OC)C[C@H]2OC)O[C@H](C)[C@H]1O
MOL005672	1.0	1.0	1.0	3.0	COC1=C[C@@H](C)O[C@@H](O[C@H]2CC[C@@]3(C)C(=CC[C@H]4[C@H]3CC[C@@]3(C)[C@H]4CC[C@@]3(O)[C@H](C)O[C@H]3C[C@@H]4OC[C@]5(C[C@H](OC)[C@H](O[C@@H]6C[C@@H](OC)[C@H](O[C@@H]7C[C@@H](OC)[C@H](O[C@@H]8C[C@@H](OC)[C@H](O[C@H]9O[C@H](C)[C@@H](O)[C@H](OC)[C@@H]9O)[C@@H](C)O8)[C@@H](C)O7)[C@@H](C)O6)[C@@H](C)O5)OO[C@H]4[C@H](C)O3)C2)C1=O
MOL005678	1.0	1.0	1.0	3.0	CO[C@@H]1[C@H](O)[C@@H](O[C@@H]2[C@@H](C)O[C@H](O[C@H]3[C@H](O)C[C@@H](O[C@H]4[C@H](O)C[C@@H](O[C@@H]5[C@H](C)O[C@@]6(CO[C@H]7C[C@H](O[C@@H](C)[C@]8(O)CC[C@H]9[C@H]%10CC=C%11C[C@@H](O)CC[C@]%11(C)[C@@H]%10CC[C@@]98C)O[C@@H](C)[C@@H]7OO6)C[C@@H]5OC)O[C@@H]4C)O[C@@H]3C)C[C@H]2OC)O[C@H](C)[C@H]1O
MOL005667	1.0	1.0	1.0	3.0	COC1=C[C@@H](C)O[C@@H](O[C@H]2CC[C@@]3(C)C(=CC[C@H]4[C@H]3CC[C@@]3(C)[C@H]4CC[C@@]3(O)[C@H](C)O[C@H]3C[C@@H]4OC[C@]5(C[C@H](OC)[C@H](O[C@@H]6C[C@@H](OC)[C@H](O[C@@H]7C[C@@H](OC)[C@H](O[C@@H]8C[C@@H](OC)[C@H](O[C@H]9O[C@H](C)[C@@H](O)[C@H](OC)[C@@H]9OC(C)=O)[C@@H](C)O8)[C@@H](C)O7)[C@@H](C)O6)[C@@H](C)O5)OO[C@H]4[C@H](C)O3)C2)C1=O
MOL011032	1.0	1.0	1.0	3.0	CC1(C)CC[C@]23C(=O)O[C@@]4(CC[C@@H]5[C@@]6(C)CC[C@H](O[C@@H]7OC[C@H](O[C@@H]8O[C@H](CO)[C@@H](O)[C@H](O[C@@H]9O[C@H](CO)[C@@H](O[C@@H]%10O[C@H](CO)[C@@H](O)[C@H](O)[C@H]%10O)[C@H](O[C@@H]%10O[C@H](CO)[C@@H](O)[C@H](O)[C@H]%10O)[C@H]9O)[C@H]8O[C@@H]8OC[C@@H](O)[C@H](O)[C@H]8O)[C@H](O)[C@H]7O[C@@H]7O[C@H](CO)[C@@H](O)[C@H](O)[C@H]7O)C(C)(C)[C@@H]6CC[C@@]5(C)[C@]4(C)C[C@H]2O)[C@@H]3C1
MOL010151	1.0	1.0	1.0	3.0	C[C@H](CC[C@@H](O[C@@H]1O[C@H](O[C@@H]2O[C@H](CO)[C@@H](O)[C@H](O)[C@H]2O)[C@@H](O)[C@H](O)[C@H]1CO[C@@H]1O[C@H](CO)[C@@H](O)[C@H](O)[C@H]1O)C(C)(C)O)[C@H]1CC[C@@]2(C)[C@@H]3CC=C4[C@@H](CC[C@H](O[C@@H]5O[C@H](CO[C@@H]6O[C@H](CO)[C@@H](O)[C@H](O)[C@H]6O)[C@@H](O)[C@H](O)[C@H]5O[C@@H]5O[C@H](CO)[C@@H](O)[C@H](O)[C@H]5O)C4(C)C)[C@]3(C)[C@H](O)C[C@]12C
MOL008362	1.0	1.0	1.0	3.0	C=CCSSSSC
MOL000752	1.0	1.0	1.0	3.0	C[C@@H]1O[C@H](OC[C@@H]2O[C@H](OC[C@@H]3O[C@H](O[C@H]4CO[C@H](O[C@H]5[C@H](O)[C@@H](O[C@@H]6[C@@H](O[C@H]7CC[C@]8(C)[C@H]9CC=C%10[C@H]%11CC(C)(C)CC[C@@]%11(C(=O)O[C@H]%11O[C@@H](CO[C@H]%12O[C@@H](CO)[C@H](O[C@H]%13O[C@@H](C)[C@H](O)[C@@H](O)[C@@H]%13O)[C@@H](O)[C@@H]%12O)[C@H](O)[C@@H](O)[C@@H]%11O)CC[C@]%10(C)[C@@]9(C)CC[C@H]8C7(C)C)OC[C@H](O)[C@H]6O)O[C@@H](C)[C@@H]5O)[C@@H](O)[C@@H]4O)[C@@H](O…
MOL010110	1.0	1.0	1.0	3.0	C[C@@H]1O[C@@H](OC[C@H]2O[C@@H](O[C@@H]3CO[C@@H](O[C@@H]4[C@@H](O)[C@H](C)O[C@@H](O[C@H]5[C@H](OC(=O)[C@]67CCC(C)(C)C[C@@H]6C6=CC[C@@H]8[C@@]9(C)CC[C@H](O[C@@H]%10OC[C@H](O)[C@H](O)[C@H]%10O[C@@H]%10O[C@@H](C)[C@H](O)[C@@H](O[C@@H]%11OC[C@@H](O)[C@H](O)[C@H]%11O)[C@H]%10O)[C@](C)(CO)[C@H]9CC[C@@]8(C)[C@]6(C)CC7)OC[C@H](O)[C@@H]5O)[C@@H]4O)[C@H](O)[C@H]3O)[C@H](O[C@H]3O[C@H](CO)[C@@H](O)[C@H](O)[C…
MOL005600	1.0	1.0	1.0	3.0	C[C@@H]1O[C@H](O[C@@H]2[C@H](O)[C@H](O)[C@@H](O[C@@H]3[C@H](O)[C@H](O)[C@@H](OC[C@@H]4O[C@@H](OC(=O)[C@@]56CCC(C)(C)C[C@@H]5C5=CC[C@H]7[C@@]8(C)CC[C@H](O[C@@H]9O[C@H](C)[C@H](O[C@@H]%10OC[C@H](O)[C@@H](O)[C@H]%10O[C@@H]%10OC[C@H](O)[C@@H](O)[C@H]%10O[C@@H]%10OC[C@@H](O[C@@H]%11O[C@H](CO)[C@@H](O)[C@@H](O)[C@H]%11O)[C@@H](O)[C@H]%10O)[C@H](O)[C@H]9O)C(C)(C)[C@@H]8CC[C@@]7(C)[C@@]5(C)CC6)[C@@H](O)[…
MOL005596	1.0	1.0	1.0	3.0	C[C@@H]1O[C@H](O[C@@H]2[C@H](O)[C@H](O)[C@@H](O[C@@H]3[C@H](O)[C@H](O)[C@H](OC[C@@H]4O[C@@H](OC(=O)[C@@]56CCC(C)(C)C[C@@H]5C5=CC[C@H]7[C@@]8(C)CC[C@H](O[C@@H]9O[C@H](C)[C@H](O[C@@H]%10OC[C@@H](O)[C@@H](O)[C@H]%10O[C@@H]%10OC[C@@H](O)[C@@H](O)[C@H]%10O[C@@H]%10OC[C@@H](O[C@@H]%11O[C@H](CO)[C@@H](O[C@@H]%12O[C@H](CO[C@@H]%13O[C@H](C)[C@H](O)[C@@H](O)[C@H]%13O)[C@@H](O)[C@@H](O)[C@H]%12O)[C@@H](O)[C…
MOL005595	1.0	1.0	1.0	3.0	C[C@@H]1O[C@H](O[C@@H]2[C@H](O)[C@H](O)[C@@H](O[C@@H]3[C@H](O)[C@H](O)[C@@H](OC[C@@H]4O[C@@H](OC(=O)[C@@]56CCC(C)(C)C[C@@H]5C5=CC[C@H]7[C@@]8(C)CC[C@H](O[C@@H]9O[C@H](C)[C@H](O[C@@H]%10OC[C@H](O)[C@@H](O)[C@H]%10O[C@@H]%10OC[C@H](O)[C@@H](O)[C@H]%10O[C@@H]%10OC[C@@H](O[C@@H]%11O[C@H](CO)[C@@H](O[C@@H]%12O[C@H](CO)[C@@H](O)[C@@H](O)[C@H]%12O)[C@@H](O)[C@H]%11O)[C@@H](O)[C@H]%10O)[C@H](O)[C@H]9O)C(…
MOL007618	1.0	1.0	1.0	3.0	C[C@H]1CSSSS1
MOL010138	1.0	1.0	1.0	3.0	C[C@H](CC[C@@H](O[C@@H]1O[C@H](CO[C@@H]2O[C@H](CO)[C@@H](O)[C@H](O)[C@H]2O)[C@@H](O)[C@H](O)[C@H]1O[C@@H]1O[C@H](CO)[C@@H](O)[C@H](O)[C@H]1O)C(C)(C)O)[C@H]1CC[C@@]2(C)[C@H]3CC=C4[C@H](CC[C@H](O[C@@H]5O[C@H](CO[C@@H]6O[C@H](CO)[C@@H](O)[C@H](O)[C@H]6O)[C@@H](O)[C@H](O)[C@H]5O[C@@H]5O[C@H](CO)[C@@H](O)[C@H](O)[C@H]5O)C4(C)C)[C@]3(C)[C@H](O)C[C@]12C
MOL007507	1.0	1.0	1.0	3.0	OC[C@@H]1O[C@@H](OC[C@H]2O[C@@H](O[C@H]3[C@@H](O)[C@@H](CO)O[C@@H](OC[C@H]4O[C@@H](O[C@@H]5[C@@H](O)[C@H](O)O[C@H](CO)[C@@H]5O)[C@H](O)[C@@H](O[C@H]5O[C@H](CO[C@@H]6O[C@H](CO)[C@H](O)[C@H](O[C@@H]7O[C@H](CO[C@@H]8O[C@H](CO)[C@H](O)[C@H](O)[C@H]8O)[C@H](O)[C@H](O)[C@H]7O)[C@H]6O)[C@H](O)[C@H](O)[C@H]5O)[C@H]4O)[C@@H]3O)[C@H](O)[C@@H](O)[C@H]2O)[C@H](O)[C@H]1O
MOL010363	1.0	1.0	1.0	3.0	C[C@@H]1O[C@@H](OC[C@H]2O[C@@H](O[C@@H]3CO[C@@H](O[C@@H]4[C@@H](O)[C@H](C)O[C@H](O[C@H]5[C@H](OC(=O)[C@]67CCC(C)(C)C[C@@H]6C6=CC[C@H]8[C@@]9(C)CC[C@H](O[C@@H]%10OC[C@H](O)[C@H](O)[C@H]%10O[C@@H]%10O[C@@H](C)[C@H](O)[C@@H](O[C@@H]%11OC[C@@H](O)[C@H](O)[C@H]%11O)[C@H]%10O)[C@](C)(CO)[C@@H]9CC[C@@]8(C)[C@@]6(C)CC7)OC[C@H](O)[C@@H]5O)[C@@H]4O)[C@H](O)[C@H]3O)[C@H](O[C@H]3O[C@H](CO)[C@H](O)[C@H](O)[C@…
MOL000755	1.0	1.0	1.0	3.0	C[C@@H]1O[C@H](OC[C@@H]2O[C@H](OC[C@@H]3O[C@H](O[C@H]4CO[C@H](O[C@H]5[C@H](O)[C@@H](O[C@@H]6[C@@H](O[C@@H]7CC[C@]8(C)[C@H](CC[C@@]9(C)[C@@H]8CC=C8[C@@H]%10CC(C)(C)[C@@H](O)C[C@@]%10(C(=O)O[C@H]%10O[C@@H](CO[C@H]%11O[C@@H](CO)[C@H](O[C@H]%12O[C@@H](C)[C@H](O)[C@@H](O)[C@@H]%12O)[C@@H](O)[C@@H]%11O)[C@H](O)[C@@H](O)[C@@H]%10O)CC[C@@]89C)C7(C)C)OC[C@H](O)[C@H]6O)O[C@@H](C)[C@@H]5O)[C@@H](O)[C@@H]4O)…
MOL008359	1.0	1.0	1.0	3.0	C=CCSSSSCC=C
MOL010066	1.0	0.9999	1.0	2.9999	C[C@H](CC[C@@H](O[C@@H]1O[C@H](CO)[C@@H](O)[C@H](O)[C@H]1O[C@@H]1O[C@H](CO[C@H]2O[C@@H](CO)[C@H](O)[C@@H](O)[C@@H]2O)[C@@H](O)[C@H](O)[C@H]1O)C(C)(C)O)[C@H]1CC[C@@]2(C)[C@@H]3CC=C4[C@@H](CC[C@H](O[C@@H]5O[C@H](CO[C@@H]6O[C@H](CO)[C@@H](O)[C@H](O)[C@H]6O)[C@@H](O)[C@H](O)[C@H]5O)C4(C)C)[C@]3(C)[C@H](O)C[C@]12C
MOL010102	1.0	0.9999	1.0	2.9999	C[C@H](CC[C@@H](O[C@@H]1O[C@H](CO[C@@H]2O[C@H](CO)[C@@H](O)[C@H](O)[C@H]2O)[C@@H](O)[C@H](O)[C@H]1O[C@H]1O[C@@H](CO)[C@H](O)[C@@H](O)[C@@H]1O)C(C)(C)O)[C@H]1CC[C@@]2(C)[C@@H]3C(=O)C=C4[C@@H](CC[C@H](O[C@@H]5O[C@@H](CO[C@@H]6O[C@H](CO)[C@@H](O)[C@H](O)[C@H]6O)[C@@H](O)[C@H](O)[C@H]5O)C4(C)C)[C@]3(C)[C@H](O)C[C@]12C
MOL010444	1.0	0.9999	1.0	2.9999	C[C@@H]1O[C@@H](O[C@@H]2[C@@H](O[C@@H]3O[C@@H](C)[C@H](O[C@@H]4OC[C@H](O)[C@H](O[C@@H]5OC[C@@H](O)[C@H](O)[C@H]5O)[C@H]4O)[C@H](O[C@@H]4OC[C@](O)(CO)[C@H]4O)[C@H]3O)[C@@H](OC(=O)[C@]34CCC(C)(C)C[C@H]3C3=CC[C@@H]5[C@@]6(C)CC[C@H](O[C@@H]7O[C@H](CO[C@@H]8OC[C@H](O)[C@H](O)[C@H]8O)[C@@H](O)[C@H](O)[C@H]7O)C(C)(C)[C@@H]6CC[C@@]5(C)[C@]3(C)C[C@H]4O)OC[C@H]2O)[C@H](O)[C@H](O)[C@H]1O
MOL006064	1.0	0.9999	1.0	2.9999	C[C@@H]1O[C@@H](O[C@H]2[C@H](OC(=O)[C@]34CCC(C)(C)C[C@H]3C3=CC[C@@H]5[C@@]6(C)C[C@H](O)[C@H](O[C@@H]7O[C@H](CO)[C@@H](O)[C@H](O[C@@H]8O[C@H](CO[C@@H]9O[C@H](CO)[C@@H](O)[C@H](O)[C@H]9O)[C@@H](O)[C@H](O)[C@H]8O)[C@H]7O)[C@@](C)(CO)[C@H]6CC[C@@]5(C)[C@]3(C)C[C@@H]4O)OC[C@H](O)[C@@H]2O)[C@H](O)[C@H](O)[C@H]1O[C@@H]1OC[C@@H](O)[C@H](O[C@@H]2OC[C@](O)(CO)[C@H]2O)[C@H]1O
MOL006065	1.0	0.9999	1.0	2.9999	C[C@@H]1O[C@@H](O[C@H]2[C@H](OC(=O)[C@]34CCC(C)(C)C[C@H]3C3=CC[C@@H]5[C@@]6(C)C[C@H](O)[C@H](O[C@@H]7O[C@H](CO)[C@@H](O)[C@H](O[C@@H]8O[C@H](CO[C@@H]9O[C@H](CO)[C@@H](O)[C@H](O)[C@H]9O)[C@@H](O)[C@H](O)[C@H]8O)[C@H]7O)C(CO)(CO)[C@H]6CC[C@@]5(C)[C@]3(C)C[C@@H]4O)OC[C@H](O)[C@@H]2O)[C@H](O)[C@H](O)[C@H]1O[C@@H]1OC[C@@H](O)[C@H](O[C@@H]2OC[C@](O)(CO)[C@H]2O)[C@H]1O
MOL003405	1.0	1.0	1.0	2.9999	C[C@H](CC[C@@]1(O)O[C@H]2C[C@@H]3[C@@H]4CC[C@@H]5C[C@@H](O[C@@H]6O[C@H](CO)[C@H](O[C@@H]7O[C@H](CO)[C@@H](O)[C@H](O[C@@H]8OC[C@@H](O)[C@H](O)[C@H]8O)[C@H]7O[C@H]7OC[C@H](O)[C@H](O)[C@H]7O)[C@H](O)[C@H]6O[C@@H]6O[C@@H](C)[C@H](O)[C@@H](O)[C@H]6O)CC[C@]5(C)[C@H]4CC(=O)[C@]3(C)[C@H]2[C@@H]1C)CO[C@@H]1O[C@H](CO)[C@@H](O)[C@H](O)[C@H]1O
MOL004046	1.0	1.0	0.9999	2.9999	CSSSSC
MOL008561	1.0	0.9999	1.0	2.9999	CO[C@]1(CC[C@@H](C)O[C@@H]2O[C@H](CO)[C@@H](O)[C@H](O)[C@H]2O)O[C@@H]2C[C@@H]3[C@@H]4CC[C@H]5C[C@H](O[C@@H]6O[C@H](O)[C@H](O[C@H]7O[C@H](CO)[C@@H](O)[C@@H](O[C@@H]8OC[C@@H](O)[C@@H](O)[C@H]8O)[C@H]7O[C@@H]7OC[C@@H](O)[C@@H](O)[C@H]7O)[C@@H](O)[C@H]6O[C@@H]6O[C@@H](C)[C@@H](O)[C@@H](O)[C@H]6O)CC[C@]5(C)[C@H]4CC[C@]3(C)[C@@H]2[C@@H]1C
MOL010146	1.0	0.9999	1.0	2.9999	C[C@H](CC[C@@H](O[C@@H]1O[C@H](CO[C@@H]2O[C@H](CO)[C@@H](O)[C@H](O)[C@H]2O)[C@@H](O)[C@H](O)[C@H]1O[C@H]1O[C@@H](CO)[C@H](O)[C@@H](O)[C@@H]1O)C(C)(C)O)[C@H]1CC[C@@]2(C)[C@@H]3CC=C4[C@@H](CC[C@H](O[C@@H]5O[C@@H](CO[C@@H]6O[C@H](CO)[C@@H](O)[C@H](O)[C@H]6O)[C@@H](O)[C@H](O)[C@H]5O)C4(C)C)[C@]3(C)[C@H](O)C[C@]12C
MOL000756	1.0	1.0	1.0	2.9999	C[C@@H]1O[C@@H](O[C@@H]2[C@H](O)[C@@H](O)[C@H](OC[C@H]3O[C@H](OC(=O)[C@]45CCC(C)(C)C[C@H]4C4=CC[C@@H]6[C@]7(C)CC[C@H](O[C@@H]8OC[C@@H](O)[C@H](O)[C@@H]8O[C@H]8O[C@H](C)[C@@H](O)[C@H](O[C@H]9OC[C@@H](O[C@H]%10O[C@H](CO[C@H]%11O[C@@H](CO)[C@H](O)[C@@H](O)[C@H]%11O)[C@@H](O)[C@@H](O)[C@@H]%10O)[C@H](O)[C@H]9O)[C@H]8O)C(C)(C)[C@H]7CC[C@]6(C)[C@@]4(C)CC5)[C@H](O)[C@@H](O)[C@@H]3O)O[C@H]2CO)[C@@H](O)[C…
MOL008366	1.0	1.0	1.0	2.9999	C[C@H](CC[C@]1(O)O[C@H]2C[C@H]3[C@@H](CC[C@@H]4[C@H]3C[C@H](O)[C@]3(C)[C@@H](O[C@@H]5O[C@H](CO)[C@@H](O[C@@H]6O[C@H](CO)[C@@H](O)[C@H](O[C@@H]7O[C@H](CO)[C@@H](O)[C@H](O)[C@H]7O)[C@H]6O[C@@H]6O[C@H](CO)[C@@H](O)[C@H](O)[C@H]6O)[C@H](O)[C@H]5O)CCC[C@]43C)[C@H]2[C@@H]1C)CO[C@@H]1O[C@H](CO)[C@@H](O)[C@H](O)[C@H]1O
MOL010235	1.0	0.9999	1.0	2.9999	C[C@@H]1CC[C@@]2(OC1)O[C@H]1[C@@H](O)[C@H]3[C@@H]4CC[C@H]5C[C@@H](O[C@@H]6O[C@H](CO)[C@H](O[C@@H]7O[C@H](CO)[C@@H](O)[C@H](O[C@@H]8OC[C@@H](O)[C@H](O)[C@H]8O)[C@H]7O[C@@H]7O[C@H](CO)[C@@H](O)[C@H](O[C@@H]8O[C@H](CO)[C@@H](O)[C@H](O)[C@H]8O)[C@H]7O)[C@H](O)[C@H]6O)[C@H](O)C[C@]5(C)[C@H]4CC[C@]3(C)[C@H]1[C@@H]2C
MOL005330	1.0	0.9999	1.0	2.9999	CC(C)=CCC[C@](C)(O[C@@H]1O[C@H](CO[C@H]2O[C@H](CO)[C@@H](O)[C@H](O[C@H]3OC[C@@H](O)[C@H](O)[C@H]3O)[C@H]2O)[C@@H](O)[C@H](O)[C@H]1O)[C@H]1CC[C@]2(C)[C@@H]1[C@H](O)C[C@@H]1[C@]3(C)CC[C@@H](O[C@@H]4O[C@H](CO)[C@@H](O)[C@H](O)[C@H]4O[C@@H]4O[C@H](CO)[C@@H](O)[C@H](O)[C@H]4O)C(C)(C)[C@H]3CC[C@]12C
MOL010443	1.0	1.0	1.0	2.9999	C[C@@H]1O[C@@H](O[C@@H]2[C@@H](O[C@@H]3O[C@@H](C)[C@H](O[C@@H]4OC[C@H](O)[C@H](O[C@@H]5OC[C@@H](O)[C@H](O)[C@H]5O)[C@H]4O)[C@H](O[C@@H]4OC[C@](O)(CO)[C@H]4O)[C@H]3O)[C@@H](OC(=O)[C@]34CCC(C)(C)C[C@H]3C3=CC[C@@H]5[C@@]6(C)C[C@H](O)[C@H](O[C@@H]7O[C@H](CO[C@@H]8OC[C@H](O)[C@H](O)[C@H]8O)[C@@H](O)[C@H](O)[C@H]7O)C(C)(C)[C@@H]6CC[C@@]5(C)[C@]3(C)C[C@H]4O)OC[C@H]2O)[C@H](O)[C@H](O)[C@H]1O
MOL011021	1.0	1.0	1.0	2.9999	C=C1O[C@]23CC[C@@H]4[C@]5(C)CC[C@@H](O[C@H]6OC[C@H](O[C@H]7O[C@@H](CO)[C@H](O)[C@@H](O[C@H]8O[C@@H](CO)[C@H](O[C@H]9O[C@@H](CO)[C@H](O)[C@@H](O)[C@@H]9O)[C@@H](O[C@H]9O[C@@H](CO)[C@H](O)[C@@H](O)[C@@H]9O)[C@@H]8O)[C@@H]7O[C@H]7OC[C@H](O)[C@@H](O)[C@@H]7O)[C@@H](O)[C@@H]6O[C@@H]6O[C@H](CO)[C@@H](O)[C@H](O)[C@H]6O)C(C)(C)[C@@H]5CC[C@@]4(C)[C@]2(C)C[C@H](O)[C@]12CCC(C)(C)C[C@@H]23
MOL012852	1.0	0.9998	0.9999	2.9998	CC(C)=CCC[C@](C)(O[C@H]1O[C@H](CO[C@@H]2O[C@H](CO[C@@H]3OC[C@@H](O)[C@H](O)[C@H]3O)[C@H](O)[C@@H](O)[C@@H]2O)[C@H](O)[C@@H](O)[C@@H]1O)[C@@H]1CC[C@]2(C)[C@H]1[C@H](O)C[C@H]1[C@]3(C)CC[C@H](O[C@@H]4O[C@H](CO)[C@@H](O)[C@@H](O)[C@@H]4O[C@H]4O[C@@H](CO)[C@H](O)[C@@H](O)[C@H]4O)C(C)(C)[C@@H]3CC[C@@]12C
MOL007491	1.0	0.9998	0.9999	2.9998	CC(C)=CCC[C@](C)(O[C@@H]1O[C@H](CO[C@@H]2O[C@H](CO[C@@H]3OC[C@@H](O)[C@H](O)[C@H]3O)[C@@H](O)[C@H](O)[C@H]2O)[C@@H](O)[C@H](O)[C@H]1O)[C@H]1CC[C@]2(C)[C@H]1[C@H](O)C[C@@H]1[C@@]3(C)CC[C@H](O[C@@H]4O[C@H](CO)[C@@H](O)[C@H](O)[C@H]4O[C@@H]4O[C@H](CO)[C@@H](O)[C@H](O)[C@H]4O)C(C)(C)[C@@H]3CC[C@]12C
MOL007620	1.0	1.0	0.9999	2.9998	C=CCSSSCC=C
MOL008585	1.0	0.9998	0.9999	2.9998	CC[C@H]1O[C@@H](OC(C)(C)CC[C@@]2(C)O[C@@H]3C[C@@H]4[C@@H]5CC[C@@]6(C)C[C@H](O[C@@H]7O[C@H](CO)[C@H](O[C@H]8O[C@H](CO)[C@@H](O)[C@@H](O[C@@H]9OC[C@@H](O)[C@@H](O)[C@H]9O)[C@H]8O[C@@H]8OC[C@@H](O)[C@@H](O)[C@H]8O)C[C@H]7O[C@H]7O[C@@H](C)[C@@H](O)[C@@H](O)[C@H]7O)CC[C@]6(C)[C@H]5CC[C@]4(C)[C@@H]3[C@@H]2C)[C@H](O)[C@H](O)[C@@H]1O
MOL005328	1.0	0.9998	0.9999	2.9998	CC(C)=CCC[C@](C)(O[C@@H]1O[C@H](CO[C@H]2OC[C@H](O[C@H]3OC[C@@H](O)[C@H](O)[C@H]3O)[C@H](O)[C@H]2O)[C@@H](O)[C@H](O)[C@H]1O)[C@H]1CC[C@]2(C)[C@@H]1[C@H](O)C[C@@H]1[C@]3(C)CC[C@@H](O[C@@H]4O[C@H](CO)[C@@H](O)[C@H](O)[C@H]4O[C@@H]4O[C@H](CO)[C@@H](O)[C@H](O)[C@H]4O)C(C)(C)[C@H]3CC[C@]12C
MOL005329	1.0	0.9998	0.9999	2.9998	CC(C)=CCC[C@](C)(O[C@@H]1O[C@H](CO[C@H]2O[C@H](CO)[C@@H](O)[C@@H]2O[C@H]2OC[C@@H](O)[C@H](O)[C@H]2O)[C@@H](O)[C@H](O)[C@H]1O)[C@H]1CC[C@]2(C)[C@@H]1[C@H](O)C[C@@H]1[C@]3(C)CC[C@@H](O[C@@H]4O[C@H](CO)[C@@H](O)[C@H](O)[C@H]4O[C@@H]4O[C@H](CO)[C@@H](O)[C@H](O)[C@H]4O)C(C)(C)[C@H]3CC[C@]12C
MOL011409	1.0	0.9999	1.0	2.9998	CC(C)=CCC[C@@](C)(O[C@@H]1O[C@H](CO[C@H]2O[C@H](CO)[C@@H](O)[C@@H](O)[C@H]2O)[C@@H](O)[C@@H](O)[C@H]1O)[C@@H]1CC[C@@]2(C)[C@@H]1[C@@H](O)C[C@H]1[C@@]3(C)CC[C@@H](O[C@@H]4O[C@H](CO)[C@@H](O)[C@@H](O)[C@H]4O[C@@H]4O[C@H](CO)[C@@H](O)[C@@H](O)[C@H]4O[C@@H]4O[C@H](CO)[C@@H](O)[C@@H](O)[C@H]4O)C(C)(C)[C@H]3CC[C@@]12C
MOL005326	1.0	0.9999	1.0	2.9998	CC(C)=CCC[C@](C)(O[C@@H]1O[C@H](CO[C@@H]2O[C@H](CO)[C@@H](O)[C@H](O)[C@H]2O)[C@@H](O)[C@H](O)[C@H]1O)[C@H]1CC[C@]2(C)[C@@H]1[C@H](O)C[C@@H]1[C@]3(C)CC[C@@H](O[C@@H]4O[C@H](CO)[C@@H](O)[C@H](O)[C@H]4O[C@@H]4O[C@H](CO)[C@@H](O)[C@H](O)[C@H]4O[C@@H]4O[C@H](CO)[C@@H](O)[C@H](O)[C@H]4O)C(C)(C)[C@H]3CC[C@]12C
MOL006729	1.0	0.9998	1.0	2.9998	CC(C)=CCC[C@](C)(O[C@@H]1O[C@H](CO[C@@H]2O[C@H](CO)[C@@H](O)[C@@H](O)[C@@H]2O)[C@@H](O)[C@@H](O)[C@@H]1O)[C@@H]1CC[C@]2(C)[C@H]1[C@@H](O)C[C@H]1[C@]3(C)CC[C@H](O[C@@H]4O[C@H](CO)[C@@H](O)[C@H](O)[C@H]4O[C@@H]4O[C@@H](CO)[C@H](O)[C@H](O)[C@H]4O[C@@H]4OC[C@@H](O)[C@@H](O)[C@@H]4O)C(C)(C)[C@@H]3CC[C@@]12C
MOL009889	1.0	0.9998	1.0	2.9998	CC(C)=CCC[C@@](C)(O[C@@H]1O[C@H](CO[C@@H]2O[C@H](CO)[C@@H](O)[C@H](O)[C@H]2O)[C@@H](O)[C@H](O)[C@H]1O)[C@@H]1CC[C@@]2(C)[C@@H]1[C@@H](O)C[C@H]1[C@@]3(C)CC[C@@H](O[C@@H]4O[C@H](CO[C@@H]5O[C@H](C)[C@H](O)[C@@H](O)[C@H]5O)[C@@H](O)[C@H](O)[C@H]4O[C@@H]4O[C@H](CO)[C@@H](O)[C@H](O)[C@H]4O)C(C)(C)[C@H]3CC[C@@]12C
MOL010402	1.0	0.9999	0.9999	2.9998	C[C@@H](CC[C@@]1(O)O[C@H]2C[C@@H]3[C@@H]4CC=C5C[C@H](O[C@H]6O[C@@H](CO)[C@@H](O[C@@H]7O[C@@H](CO)[C@@H](O)[C@@H](O[C@H]8O[C@H](CO)[C@@H](O)[C@H](O)[C@@H]8O)[C@@H]7O[C@H]7O[C@H](CO)[C@@H](O)[C@H](O)[C@@H]7O)[C@@H](O)[C@@H]6O)CC[C@@]5(C)[C@H]4CC[C@@]3(C)[C@H]2[C@H]1C)CO[C@H]1O[C@H](CO)[C@@H](O)[C@H](O)[C@@H]1O
MOL011029	1.0	0.9998	0.9999	2.9997	CC1(C)[C@@H](O[C@@H]2OC[C@H](O[C@@H]3O[C@H](CO)[C@@H](O)[C@H](O[C@@H]4O[C@H](CO)[C@@H](O)[C@H](O)[C@H]4O)[C@H]3O[C@@H]3OC[C@@H](O)[C@H](O)[C@H]3O)[C@H](O)[C@H]2O[C@@H]2O[C@H](CO)[C@@H](O)[C@H](O)[C@H]2O)CC[C@]2(C)[C@H]3CC[C@]45OC[C@@]6(CC[C@](C)(CO)C[C@H]64)[C@H](O)C[C@@]5(C)[C@]3(C)CC[C@@H]12
MOL010362	1.0	0.9998	0.9999	2.9997	C[C@H]1O[C@@H](OC[C@H]2O[C@@H](O[C@@H]3CO[C@@H](O[C@H]4[C@@H](O)[C@H](O[C@H]5[C@H](O[C@H]6CC[C@@]7(C)[C@@H](CC[C@]8(C)[C@H]7CC=C7[C@H]9CC(C)(C)CC[C@]9(C(=O)O)CC[C@@]78C)[C@@]6(C)CO)OC[C@H](O)[C@@H]5O)O[C@H](C)[C@H]4O)[C@H](O)[C@@H]3O)[C@H](O[C@H]3O[C@@H](CO)[C@H](O)[C@H](O)[C@@H]3O)[C@H](O)[C@@H]2O)[C@H](O)[C@H](O)[C@H]1O
MOL009890	1.0	0.9998	0.9999	2.9997	CC(C)=CCC[C@](C)(O[C@@H]1O[C@H](CO[C@@H]2O[C@@H](C)[C@H](O)[C@@H](O)[C@H]2O)[C@@H](O)[C@H](O)[C@H]1O)[C@H]1CC[C@]2(C)[C@@H]1[C@H](O)C[C@@H]1[C@]3(C)CC[C@@H](O[C@@H]4O[C@H](CO[C@@H]5O[C@@H](C)[C@H](O)[C@@H](O)[C@H]5O)[C@@H](O)[C@H](O)[C@H]4O[C@@H]4O[C@H](CO)[C@@H](O)[C@H](O)[C@H]4O)C(C)(C)[C@H]3CC[C@]12C
MOL000757	1.0	0.9998	0.9999	2.9997	C[C@@H]1O[C@H](O[C@@H]2[C@@H](O)[C@H](O)[C@@H](OC[C@@H]3O[C@H](OC(=O)[C@@]45CCC(C)(C)C[C@H]4C4=CC[C@H]6[C@]7(C)CC[C@H](O[C@H]8OC[C@H](O)[C@@H](O)[C@@H]8O[C@H]8O[C@@H](C)[C@H](O)[C@@H](O[C@H]9OC[C@H](O[C@H]%10O[C@@H](CO)[C@H](O)[C@@H](O)[C@@H]%10O)[C@@H](O)[C@@H]9O)[C@@H]8O)C(C)(C)[C@H]7CC[C@@]6(C)[C@]4(C)CC5)[C@@H](O)[C@H](O)[C@H]3O)O[C@H]2CO)[C@@H](O)[C@H](O)[C@H]1O
MOL009959	1.0	0.9998	0.9999	2.9997	C/C(=C\CC[C@](C)(O[C@@H]1O[C@H](CO[C@H]2OC[C@@H](O)[C@H](O)[C@H]2O)[C@@H](O)[C@H](O)[C@H]1O)[C@H]1CC[C@]2(C)[C@@H]1[C@H](O)C[C@@H]1[C@]3(C)CC[C@@H](O[C@@H]4O[C@H](CO[C@@H]5O[C@@H](C)[C@H](O)[C@@H](O)[C@H]5O)[C@@H](O)[C@H](O)[C@H]4O[C@@H]4O[C@H](CO)[C@@H](O)[C@H](O)[C@H]4O)C(C)(C)[C@H]3CC[C@]12C)CO
MOL005669	1.0	0.9998	0.9999	2.9997	COC1=C[C@@H](C)O[C@@H](O[C@H]2CC[C@@]3(C)C(=CC[C@H]4[C@H]3CC[C@@]3(C)[C@H]4CC[C@@]3(O)[C@H](C)O[C@H]3C[C@@H]4OC[C@]5(C[C@H](OC)[C@H](O[C@@H]6C[C@@H](OC)[C@H](O[C@@H]7C[C@@H](OC)[C@H](O)[C@@H](C)O7)[C@@H](C)O6)[C@@H](C)O5)OO[C@H]4[C@@H](C)O3)C2)C1=O
MOL010949	1.0	0.9997	0.9999	2.9997	CC1(C)[C@@H](O[C@@H]2OC[C@H](O[C@@H]3O[C@H](CO)[C@@H](O)[C@H](O[C@@H]4O[C@H](CO)[C@@H](O)[C@H](O)[C@H]4O)[C@H]3O[C@@H]3OC[C@@H](O)[C@H](O)[C@H]3O)[C@H](O)[C@H]2O[C@@H]2O[C@H](CO)[C@@H](O)[C@H](O)[C@H]2O)CC[C@]2(C)[C@H]3CC[C@]45OC[C@@]6(CC[C@](C)(C=O)C[C@H]64)[C@H](O)C[C@@]5(C)[C@]3(C)CC[C@@H]12
MOL010440	1.0	0.9998	0.9999	2.9997	C[C@@H]1O[C@@H](O[C@H]2[C@@H](OC(=O)[C@]34CCC(C)(C)C[C@H]3C3=CC[C@@H]5[C@@]6(C)C[C@H](O)[C@H](O[C@@H]7O[C@H](CO[C@@H]8OC[C@H](O)[C@H](O)[C@H]8O)[C@@H](O)[C@H](O)[C@H]7O)C(C)(C)[C@@H]6CC[C@@]5(C)[C@]3(C)C[C@H]4O)OC[C@@H](O)[C@@H]2O)[C@H](O)[C@@H](O[C@@H]2OC[C@](O)(CO)[C@H]2O)[C@H]1O[C@@H]1OC[C@H](O)[C@H](O[C@@H]2OC[C@@H](O)[C@H](O)[C@H]2O)[C@H]1O
MOL010109	1.0	0.9998	0.9999	2.9997	C[C@@H]1O[C@@H](OC[C@H]2O[C@@H](O[C@@H]3CO[C@@H](O[C@@H]4[C@@H](O)[C@H](C)O[C@@H](O[C@H]5[C@H](O[C@H]6CC[C@@]7(C)[C@H](CC[C@]8(C)[C@@H]7CC=C7[C@H]9CC(C)(C)CC[C@]9(C(=O)O)CC[C@]78C)[C@@]6(C)CO)OC[C@H](O)[C@@H]5O)[C@@H]4O)[C@H](O)[C@H]3O)[C@H](O[C@@H]3O[C@@H](CO)[C@H](O)[C@@H](O)[C@@H]3O)[C@@H](O)[C@@H]2O)[C@H](O)[C@H](O)[C@H]1O
MOL005265	1.0	0.9998	0.9999	2.9996	CCC[C@@H](CCCCCCC[C@H](O)CC(=O)O)O[C@@H]1O[C@H](CO[C@@H]2O[C@@H](C)[C@H](O)[C@@H](O)[C@H]2O)[C@@H](O)[C@H](O)[C@H]1O[C@@H]1O[C@H](CO)[C@@H](O)[C@H](O)[C@H]1O[C@@H]1O[C@@H](C)[C@H](O[C@@H]2O[C@H](C)[C@@H](O)[C@H](O[C@@H]3O[C@@H](C)[C@H](O)[C@@H](O)[C@H]3O)[C@H]2O)[C@@H](O)[C@H]1O
MOL009550	1.0	0.9997	0.9998	2.9996	OC[C@H]1O[C@@H](O)[C@H](O)[C@@H](O)[C@@H]1O[C@@H]1O[C@H](CO[C@H]2OC[C@@H](O)[C@H](O)[C@H]2O)[C@@H](O[C@@H]2O[C@H](CO[C@H]3OC[C@@H](O)[C@H](O)[C@H]3O)[C@@H](O[C@@H]3O[C@H](CO[C@H]4OC[C@@H](O)[C@H](O)[C@H]4O)[C@@H](O)[C@H](O)[C@H]3O)[C@H](O)[C@H]2O)[C@H](O)[C@H]1O
MOL009321	1.0	0.9997	0.9999	2.9996	C[C@@H]1O[C@@H](O[C@H]2[C@H](O[C@H]3CC[C@@]4(C)[C@H](CC[C@]5(C)[C@@H]4CC=C4[C@H]6CC(C)(C)CC[C@]6(C(=O)O[C@@H]6O[C@H](CO[C@@H]7O[C@H](CO)[C@@H](O)[C@H](O)[C@H]7O)[C@@H](O)[C@H](O)[C@H]6O)CC[C@]45C)[C@]3(C)CO)OC[C@H](O)[C@@H]2O)[C@H](O)[C@H](O[C@@H]2O[C@H](CO)[C@@H](O[C@@H]3O[C@H](CO)[C@@H](O)[C@H](O)[C@H]3O)[C@H](O)[C@H]2O)[C@H]1O
MOL005242	1.0	0.9998	0.9999	2.9996	CCC[C@@H](CCCCCCC[C@H](O)CC(=O)O)O[C@@H]1O[C@H](CO[C@@H]2O[C@@H](C)[C@H](O[C@@H]3O[C@H](C)[C@@H](O)[C@H](O[C@@H]4O[C@@H](C)[C@H](O)[C@@H](O)[C@H]4O)[C@H]3O)[C@@H](O)[C@H]2O)[C@@H](O)[C@H](O)[C@H]1O[C@@H]1O[C@H](CO)[C@@H](O)[C@H](O)[C@H]1O[C@@H]1OC[C@H](O)[C@H](O)[C@H]1O
MOL005262	1.0	0.9997	0.9998	2.9996	CCCCC[C@@H](CCCCCCC[C@H](O)CC(=O)O)O[C@@H]1O[C@H](CO[C@@H]2O[C@@H](C)[C@H](O)[C@@H](O)[C@H]2O)[C@@H](O)[C@H](O)[C@H]1O[C@@H]1O[C@H](CO)[C@@H](O)[C@H](O)[C@H]1O[C@@H]1O[C@@H](C)[C@H](O[C@@H]2O[C@H](C)[C@@H](O)[C@H](O[C@@H]3O[C@@H](C)[C@H](O)[C@@H](O)[C@H]3O)[C@H]2O)[C@@H](O)[C@H]1O
MOL006050	1.0	0.9997	0.9998	2.9995	C[C@H]1O[C@H](O[C@H]2[C@H](OC(=O)[C@@]34CCC(C)(C)C[C@H]3C3=CC[C@H]5[C@@]6(C)C[C@@H](O)[C@@H](O[C@H]7O[C@H](O[C@@H]8O[C@H](O)[C@@H](O)[C@@H](O)[C@H]8O)[C@H](O)[C@@H](O)[C@H]7O)C(CO)(CO)[C@H]6CC[C@]5(C)[C@]3(C)C[C@H]4O)OC[C@H](O)[C@@H]2O)[C@@H](O)[C@@H](O)[C@@H]1O[C@@H]1OC[C@H](O)[C@@H](O[C@@H]2OC[C@](O)(CO)[C@H]2O)[C@H]1O
MOL005998	1.0	0.9996	0.9998	2.9995	CC(=O)O[C@@H]1[C@H](O[C@H]2[C@H](OC(=O)[C@@]34CCC(C)(C)C[C@@H]3C3=CC[C@H]5[C@@]6(C)C[C@@H](O)[C@@H](O[C@H]7O[C@@H](O[C@@H]8O[C@H](O)[C@@H](O)[C@@H](O)[C@H]8O)[C@H](O)[C@@H](O)[C@@H]7O)[C@](C)(CO)[C@@H]6CC[C@]5(C)[C@]3(C)C[C@@H]4O)OC[C@H](O)[C@@H]2O)O[C@@H](C)[C@@H](O[C@H]2OC[C@@H](O)[C@H](O[C@H]3OC[C@](O)(CO)[C@H]3O)[C@@H]2O)[C@@H]1O
MOL009759	1.0	0.9997	0.9998	2.9995	CO[C@]1(CC[C@@H](C)O[C@H]2O[C@@H](CO)[C@@H](O)[C@H](O)[C@@H]2O)O[C@@H]2C[C@H]3[C@H]4CC=C5C[C@@H](O[C@H]6O[C@H](CO)[C@@H](O[C@@H]7O[C@H](CO)[C@@H](O)[C@@H](O[C@H]8OC[C@@H](O)[C@@H](O)[C@@H]8O)[C@@H]7O[C@@H]7O[C@H](CO)[C@@H](O)[C@@H](O)[C@@H]7O)[C@H](O)[C@@H]6O)CC[C@]5(C)[C@@H]4CC[C@@]3(C)[C@@H]2[C@@H]1C
MOL010152	1.0	0.9996	0.9999	2.9995	C[C@H](CC[C@@H](O[C@@H]1O[C@H](CO[C@@H]2O[C@H](CO)[C@@H](O)[C@H](O)[C@H]2O)[C@@H](O)[C@H](O)[C@H]1O[C@H]1O[C@@H](CO)[C@H](O)[C@@H](O)[C@@H]1O)C(C)(C)O)[C@H]1CC[C@@]2(C)[C@H]3CC=C4[C@@H](CC[C@@H](O[C@@H]5O[C@H](CO)[C@@H](O)[C@H](O)[C@H]5O)C4(C)C)[C@]3(C)[C@H](O)C[C@]12C
MOL010142	1.0	0.9996	0.9999	2.9995	C[C@@H](CC[C@@H](O[C@@H]1O[C@H](CO)[C@@H](O)[C@H](O)[C@H]1O[C@H]1O[C@@H](CO)[C@H](O)[C@@H](O)[C@@H]1O)C(C)(C)O)[C@H]1CC[C@@]2(C)[C@H]3CC=C4[C@H](CC[C@H](O[C@@H]5O[C@H](CO[C@@H]6O[C@H](CO)[C@@H](O)[C@H](O)[C@H]6O)[C@@H](O)[C@H](O)[C@H]5O)C4(C)C)[C@]3(C)[C@H](O)C[C@]12C
MOL006068	1.0	0.9996	0.9998	2.9995	C[C@@H]1O[C@H](O[C@H]2[C@H](OC(=O)[C@@]34CCC(C)(C)C[C@@H]3C3=CCC5[C@@]6(C)C[C@@H](O)[C@@H](O[C@H]7O[C@@H](O[C@@H]8O[C@H](O)[C@@H](O)[C@@H](O)[C@H]8O)[C@H](O)[C@@H](O)[C@@H]7O)[C@](C)(CO)[C@@H]6CC[C@@]5(C)[C@@]3(C)C[C@H]4O)OC[C@H](O)[C@@H]2O)[C@@H](O)[C@@H](O)[C@@H]1O[C@@H]1OC[C@@H](O)[C@H](O[C@H]2OC[C@](O)(CO)[C@@H]2O)[C@H]1O
MOL010975	1.0	0.9997	0.9999	2.9995	C[C@H]1O[C@H](O[C@H]2[C@H](O)[C@H](O)[C@H](O[C@@H]3[C@H](O[C@H]4CC[C@@]5(C)[C@H](CC[C@]6(C)[C@H]5CC[C@@]57OC[C@]8(CC[C@](C)(C=O)C[C@H]85)[C@@H](O)C[C@]67C)C4(C)C)OC[C@H](O[C@@H]4O[C@H](CO)[C@H](O[C@H]5OC[C@H](O)[C@@H](O)[C@@H]5O)[C@@H](O)[C@H]4O)[C@H]3O)O[C@H]2CO)[C@@H](O)[C@H](O)[C@H]1O
MOL010144	1.0	0.9996	0.9999	2.9995	C[C@H](CC[C@H](O[C@@H]1O[C@H](CO[C@@H]2O[C@@H](CO)[C@H](O)[C@@H](O)[C@@H]2O)[C@H](O)[C@@H](O)[C@H]1O)C(C)(C)O)[C@H]1CC[C@@]2(C)[C@H]3CC=C4C(C)(C)[C@@H](O[C@@H]5O[C@@H](CO[C@H]6O[C@@H](CO)[C@@H](O)[C@H](O)[C@@H]6O)[C@@H](O)[C@H](O)[C@@H]5O)CC[C@@]4(C)[C@]3(C)[C@@H](O)C[C@]12C
MOL006016	1.0	0.9997	0.9998	2.9995	CC(=O)O[C@@H]1[C@H](O)[C@@H](O[C@H]2[C@H](OC(=O)[C@@]34CCC(C)(C)C[C@@H]3C3=CC[C@H]5[C@@]6(C)C[C@@H](O)[C@H](O[C@H]7O[C@@H](O[C@@H]8O[C@H](O)[C@@H](O)[C@@H](O)[C@H]8O)[C@H](O)[C@@H](O)[C@@H]7O)[C@@](C)(CO)[C@@H]6CC[C@]5(C)[C@]3(C)C[C@H]4O)OC[C@H](O)[C@@H]2O)O[C@@H](C)[C@H]1O[C@@H]1OC[C@H](O)[C@@H](O[C@H]2OC[C@](O)(CO)[C@@H]2O)[C@H]1O
MOL007617	0.9999	0.9998	0.9998	2.9995	C[C@H]1CCSSS1
MOL010442	1.0	0.9997	0.9998	2.9995	C[C@@H]1O[C@@H](O[C@H]2[C@H](OC(=O)[C@]34CCC(C)(C)C[C@H]3C3=CC[C@@H]5[C@@]6(C)CC[C@H](O[C@@H]7O[C@H](CO[C@@H]8OC[C@H](O)[C@H](O)[C@H]8O)[C@@H](O)[C@H](O)[C@H]7O)C(C)(C)[C@@H]6CC[C@@]5(C)[C@]3(C)C[C@H]4O)OC[C@@H](O)[C@@H]2O)[C@H](O)[C@@H](O[C@@H]2OC[C@](O)(CO)[C@H]2O)[C@H]1O[C@@H]1OC[C@H](O)[C@H](O[C@@H]2OC[C@@H](O)[C@H](O)[C@H]2O)[C@H]1O
MOL009744	1.0	0.9996	0.9999	2.9995	CC1(C)C[C@@H]2C3=CC[C@@H]4[C@@]5(C)CC[C@H](O[C@@H]6O[C@H](C(=O)O)[C@@H](O)[C@H](O)[C@H]6O[C@@H]6O[C@H](CO)[C@H](O)[C@H](O)[C@H]6O[C@@H]6O[C@H](CO)[C@@H](O)[C@H](O)[C@H]6O)[C@](C)(CO)[C@H]5CC[C@@]4(C)[C@]3(C)CC[C@@]2(C)[C@H](O[C@@H]2OC[C@H](O)[C@H](O[C@@H]3O[C@H](CO)[C@@H](O)[C@H](O)[C@H]3O)[C@H]2O)[C@@H]1O
MOL009743	1.0	0.9996	0.9999	2.9995	CC1(C)C[C@H]2C3=CC[C@@H]4[C@@]5(C)CC[C@H](O[C@@H]6O[C@H](C(=O)O)[C@@H](O)[C@H](O)[C@H]6O[C@@H]6O[C@H](CO)[C@@H](O)[C@H](O)[C@H]6O[C@@H]6O[C@H](CO)[C@@H](O)[C@H](O)[C@H]6O)[C@](C)(CO)[C@@H]5CC[C@@]4(C)[C@]3(C)CC[C@@]2(C)[C@H](O[C@@H]2OC[C@H](O)[C@H](O[C@@H]3O[C@H](CO)[C@@H](O)[C@H](O)[C@H]3O)[C@H]2O)[C@@H]1O
MOL010145	1.0	0.9996	0.9999	2.9994	C[C@H](CC[C@H](O[C@H]1O[C@H](CO)[C@H](O)[C@@H](O)[C@@H]1O[C@H]1O[C@H](CO)[C@H](O)[C@@H](O)[C@H]1O)C(C)(C)O)[C@H]1CC[C@]2(C)[C@H]3CC=C4C(C)(C)[C@@H](O[C@@H]5O[C@@H](CO[C@H]6O[C@H](CO)[C@H](O)[C@@H](O)[C@@H]6O)[C@H](O)[C@@H](O)[C@H]5O)CC[C@]4(C)[C@]3(C)[C@@H](O)C[C@]12C
MOL003639	1.0	0.9995	0.9998	2.9994	CC1(C)C[C@@H]2C3=CC[C@@H]4[C@@]5(C)CC[C@@H](O[C@@H]6O[C@H](C(=O)O)[C@@H](O)[C@H](O)[C@H]6O[C@@H]6O[C@H](CO)[C@H](O)[C@H](O)[C@H]6O[C@@H]6O[C@H](CO)[C@@H](O)[C@H](O)[C@H]6O)[C@](C)(CO)[C@H]5CC[C@@]4(C)[C@]3(C)CC[C@@]2(C)[C@H](O[C@@H]2OC[C@H](O)[C@H](O[C@@H]3OC[C@@H](O)[C@H](O)[C@H]3O)[C@H]2O)[C@@H]1O
MOL013184	1.0	0.9996	0.9998	2.9994	C=C[C@](C)(O)CC/C=C(\CO)C(=O)OC[C@H]1O[C@@H](OC(=O)[C@]23CCC(C)(C)C[C@H]2C2=CC[C@@H]4[C@@]5(C)CC[C@H](O[C@@H]6O[C@H](CO[C@@H]7OC[C@H](O)[C@H](O)[C@H]7O[C@@H]7OC[C@@H](O)[C@H](O)[C@H]7O)[C@@H](O)[C@H](O)[C@H]6O)C(C)(C)[C@@H]5CC[C@@]4(C)[C@]2(C)C[C@H]3O)[C@H](O[C@@H]2O[C@@H](C)[C@H](O[C@@H]3OC[C@@H](O)[C@H](O[C@@H]4OC[C@@H](O)[C@H](O)[C@H]4O)[C@H]3O)[C@@H](O)[C@H]2O)[C@@H](O)[C@@H]1O
MOL000753	1.0	0.9996	0.9998	2.9994	C[C@@H]1O[C@H](O[C@H]2[C@@H](O[C@H]3CC[C@@]4(C)[C@H](CC[C@@]5(C)[C@H]4CC=C4[C@@H]6CC(C)(C)CC[C@]6(C(=O)O)CC[C@@]45C)C3(C)C)OC[C@@H](O)[C@@H]2O)[C@@H](O)[C@H](O[C@@H]2OC[C@H](O[C@@H]3O[C@@H](CO[C@H]4O[C@H](CO[C@@H]5O[C@H](C)[C@@H](O)[C@@H](O)[C@@H]5O)[C@@H](O)[C@@H](O)[C@@H]4O)[C@H](O)[C@H](O)[C@H]3O)[C@H](O)[C@@H]2O)[C@H]1O
MOL006051	1.0	0.9997	0.9998	2.9994	C[C@H]1O[C@H](O[C@H]2[C@H](OC(=O)[C@]34CCC(C)(C)C[C@H]3C3=CC[C@@H]5[C@@]6(C)C[C@@H](O)[C@H](O[C@@H]7O[C@@H](CO)[C@@H](O)[C@@H](O[C@@H]8O[C@H](O)[C@@H](O)[C@@H](O)[C@H]8O)[C@H]7O)C(CO)(CO)[C@H]6CC[C@@]5(C)[C@]3(C)C[C@@H]4O)OC[C@H](O)[C@@H]2O)[C@H](O)[C@@H](O)[C@@H]1O[C@@H]1OC[C@H](O)[C@@H](O[C@@H]2OC[C@@](O)(CO)[C@H]2O)[C@H]1O
MOL006506	1.0	0.9995	0.9998	2.9994	C=C1CC[C@]2(C(=O)O[C@@H]3O[C@H](CO)[C@@H](O)[C@H](O)[C@H]3O[C@@H]3O[C@@H](C)[C@H](O)[C@@H](O)[C@H]3O)CC[C@]3(C)C(=CC[C@@H]4[C@@]5(C)CC[C@H](O[C@@H]6OC[C@H](O)[C@H](O[C@@H]7O[C@H](CO)[C@@H](O)[C@H](O)[C@H]7O[C@@H]7O[C@H](CO)[C@@H](O)[C@H](O)[C@H]7O)[C@H]6O[C@H]6O[C@@H](C)[C@H](O)[C@@H](O)[C@H]6O)C(C)(C)[C@@H]5CC[C@]43C)[C@@H]2[C@]1(C)O
MOL002727	1.0	0.9999	0.9995	2.9994	C=CC#CC#CC#CC#CC#CC
MOL010445	1.0	0.9995	0.9998	2.9993	C[C@@H]1O[C@@H](O[C@H]2[C@@H](OC(=O)[C@]34CCC(C)(C)C[C@H]3C3=CC[C@@H]5[C@@]6(C)C[C@H](O)[C@H](O[C@@H]7O[C@H](CO[C@@H]8OC[C@H](O)[C@H](O)[C@H]8O)[C@@H](O)[C@H](O)[C@H]7O)C(C)(C)[C@@H]6CC[C@@]5(C)[C@]3(C)C[C@H]4O)OC[C@@H](O)[C@@H]2O)[C@H](O)[C@H](O)[C@H]1O[C@@H]1OC[C@H](O)[C@H](O[C@@H]2OC[C@@H](O)[C@H](O)[C@H]2O)[C@H]1O
MOL006008	1.0	0.9995	0.9997	2.9993	CC(=O)O[C@@H]1[C@@H](O)[C@H](O[C@H]2[C@H](OC(=O)[C@@]34CCC(C)(C)C[C@@H]3C3=CC[C@@H]5[C@@]6(C)C[C@@H](O)[C@@H](O[C@H]7O[C@H](O[C@@H]8O[C@H](O)[C@@H](O)[C@@H](O)[C@H]8O)[C@H](O)[C@@H](O)[C@@H]7O)C(CO)(CO)[C@@H]6CC[C@]5(C)[C@@]3(C)C[C@H]4O)OC[C@H](O)[C@@H]2O)O[C@@H](C)[C@H]1O[C@@H]1OC[C@@H](O)[C@H](O[C@H]2OC[C@](O)(CO)[C@H]2O)[C@H]1O
MOL007609	1.0	0.9998	0.9996	2.9993	C=CCSSSCCC
MOL004387	1.0	0.9995	0.9999	2.9993	CC(C)=CCC[C@](C)(O[C@@H]1O[C@H](CO[C@@H]2O[C@@H](C)[C@H](O)[C@@H](O)[C@H]2O)[C@@H](O)[C@H](O)[C@H]1O)[C@@H]1CC[C@]2(C)[C@H]1[C@@H](C)C[C@@H]1[C@@]3(C)[C@H](CC[C@]12C)C(C)(C)[C@H](O[C@@H]1O[C@H](CO)[C@@H](O)[C@H](O)[C@H]1O[C@@H]1O[C@H](CO)[C@@H](O)[C@H](O)[C@H]1O)C[C@@H]3O
MOL008543	1.0	0.9996	0.9997	2.9993	C[C@H]1O[C@@H](O[C@H]2CC[C@@]3(C)[C@H](CC[C@@H]4[C@@H]3C[C@@H](O)[C@]3(C)[C@@H](C5=CC(=O)OC5)CC[C@]43O)C2)C[C@H](O)[C@@H]1O[C@H]1C[C@H](O)[C@H](O[C@H]2C[C@H](O)[C@H](O[C@@H]3O[C@H](CO)[C@@H](O)[C@H](O)[C@H]3O)[C@@H](C)O2)[C@@H](C)O1
MOL010977	1.0	0.9994	0.9999	2.9993	CC(C)O[C@]1(C)CC[C@]23CO[C@@]4(CC[C@H]5[C@@]6(C)CC[C@@H](O[C@H]7OC[C@@H](O[C@H]8O[C@@H](CO)[C@@H](O)[C@H](O)[C@H]8O)[C@H](O)[C@@H]7O[C@H]7O[C@H](CO)[C@@H](O[C@@H]8O[C@H](C)[C@@H](O)[C@H](O)[C@H]8O)[C@H](O)[C@@H]7O)C(C)(C)[C@H]6CC[C@@]5(C)[C@]4(C)C[C@H]2O)[C@H]3C1
MOL007489	1.0	0.9995	0.9998	2.9993	CC(C)=CCC[C@](C)(O[C@@H]1O[C@H](CO[C@@H]2O[C@H](CO)[C@@H](O)[C@H](O)[C@H]2O)[C@@H](O)[C@H](O)[C@H]1O)[C@H]1CC[C@@]2(C)[C@H]1[C@@H](O)C[C@H]1[C@@]3(C)CC[C@@H](O[C@@H]4O[C@H](CO)[C@@H](O)[C@H](O)[C@H]4O[C@@H]4O[C@H](CO)[C@@H](O)[C@H](O)[C@H]4O)C(C)(C)[C@H]3CC[C@]12C
MOL012646	1.0	0.9995	0.9998	2.9993	CC(C)=CCC[C@](C)(O[C@@H]1O[C@H](CO[C@@H]2O[C@H](CO)[C@@H](O)[C@H](O)[C@H]2O)[C@@H](O)[C@H](O)[C@H]1O)[C@H]1CC[C@]2(C)[C@@H]1[C@H](O)C[C@@H]1[C@@]3(C)CC[C@H](O[C@@H]4O[C@H](CO)[C@@H](O)[C@H](O)[C@H]4O[C@@H]4O[C@H](CO)[C@@H](O)[C@H](O)[C@H]4O)C(C)(C)[C@@H]3CC[C@]12C
MOL005331	1.0	0.9995	0.9998	2.9993	CC(C)=CCC[C@](C)(O[C@@H]1O[C@H](CO[C@@H]2O[C@H](CO)[C@@H](O)[C@H](O)[C@H]2O)[C@@H](O)[C@H](O)[C@H]1O)[C@H]1CC[C@]2(C)[C@@H]1[C@H](O)C[C@@H]1[C@@]3(C)CC[C@@H](O[C@@H]4O[C@H](CO)[C@@H](O)[C@H](O)[C@H]4O[C@@H]4O[C@H](CO)[C@@H](O)[C@H](O)[C@H]4O)C(C)(C)[C@@H]3CC[C@]12C
MOL006736	1.0	0.9995	0.9998	2.9993	CC(C)=CCC[C@@](C)(O[C@@H]1O[C@@H](CO[C@@H]2O[C@@H](CO)[C@H](O)[C@H](O)[C@H]2O)[C@H](O)[C@@H](O)[C@H]1O)[C@@H]1CC[C@@]2(C)[C@H]1[C@@H](O)C[C@H]1[C@@]3(C)CC[C@@H](O[C@H]4O[C@@H](CO)[C@H](O)[C@@H](O)[C@@H]4O[C@H]4O[C@@H](CO)[C@H](O)[C@@H](O)[C@@H]4O)C(C)(C)[C@H]3CC[C@@]12C
MOL000848	1.0	0.9996	0.9996	2.9992	OC[C@@H]1C[C@@](CO)(OO[C@@H]2O[C@H](OC[C@H]3O[C@@H](CO[C@H]4O[C@@H](CO[C@H]5O[C@@H](CO)[C@H](O)[C@@H](O)[C@@H]5O)[C@H](O)[C@@H](O)[C@@H]4O)[C@H](O)[C@@H](O)[C@@H]3O)[C@@H](O)[C@H](O)[C@H]2O)[C@H](O)[C@H]1O
MOL005336	1.0	0.9994	0.9998	2.9992	CC(C)=CCC[C@](C)(O[C@@H]1O[C@H](CO[C@H]2O[C@@H](CO)[C@H](O)[C@H]2O)[C@@H](O)[C@H](O)[C@H]1O)[C@H]1CC[C@]2(C)[C@@H]1[C@H](O)C[C@@H]1[C@@]3(C)CC[C@H](O[C@@H]4O[C@H](CO)[C@@H](O)[C@H](O)[C@H]4O[C@@H]4O[C@H](CO)[C@@H](O)[C@H](O)[C@H]4O)C(C)(C)[C@@H]3CC[C@]12C
MOL011397	1.0	0.9994	0.9998	2.9992	CC(C)=CCC[C@@](C)(O[C@@H]1O[C@@H](CO[C@H]2O[C@@H](CO)[C@H](O)[C@@H]2O)[C@H](O)[C@@H](O)[C@H]1O)[C@@H]1CC[C@@]2(C)[C@H]1[C@@H](O)C[C@H]1[C@@]3(C)CC[C@@H](O[C@@H]4O[C@@H](CO)[C@H](O)[C@@H](O)[C@H]4O[C@@H]4O[C@@H](CO)[C@H](O)[C@H](O)[C@H]4O)C(C)(C)[C@H]3CC[C@@]12C
MOL006746	1.0	0.9994	0.9998	2.9992	CC(C)=CCC[C@@](C)(O[C@@H]1O[C@@H](CO[C@H]2O[C@@H](CO)[C@H](O)[C@H]2O)[C@H](O)[C@@H](O)[C@H]1O)[C@@H]1CC[C@@]2(C)[C@H]1[C@@H](O)C[C@H]1[C@@]3(C)CC[C@@H](O[C@@H]4O[C@@H](CO)[C@H](O)[C@@H](O)[C@H]4O[C@H]4O[C@@H](CO)[C@H](O)[C@@H](O)[C@@H]4O)C(C)(C)[C@H]3CC[C@@]12C
MOL013213	1.0	0.9994	0.9998	2.9992	C[C@@H]1CC[C@@]2(OC1)O[C@H]1C[C@@H]3[C@@H]4C[C@H](O)[C@H]5C[C@H](O[C@@H]6O[C@H](CO)[C@@H](O[C@@H]7O[C@H](CO)[C@@H](O)[C@H](O[C@@H]8O[C@H](CO)[C@@H](O)[C@H](O)[C@H]8O)[C@H]7O[C@@H]7O[C@H](CO)[C@@H](O)[C@H](O)[C@H]7O)[C@H](O)[C@H]6O)CC[C@@]5(C)[C@H]4CC[C@@]3(C)[C@H]1[C@@H]2C
MOL007479	1.0	0.9994	0.9998	2.9992	CC(C)=CCC[C@](C)(O[C@@H]1O[C@H](CO[C@@H]2O[C@@H](CO)[C@H](O)[C@H]2O)[C@@H](O)[C@H](O)[C@H]1O)[C@H]1CC[C@]2(C)[C@H]1[C@H](O)C[C@@H]1[C@@]3(C)CC[C@H](O[C@@H]4O[C@H](CO)[C@@H](O)[C@H](O)[C@H]4O[C@@H]4O[C@H](CO)[C@@H](O)[C@H](O)[C@H]4O)C(C)(C)[C@@H]3CC[C@]12C
MOL009919	1.0	0.9994	0.9998	2.9992	CC(C)=CCC[C@](C)(O[C@@H]1O[C@H](CO[C@H]2OC[C@@H](O)[C@H](O)[C@H]2O)[C@@H](O)[C@H](O)[C@H]1O)[C@H]1CC[C@]2(C)[C@@H]1[C@H](O)C[C@@H]1[C@@H]3C[C@H](O)[C@@H](O[C@@H]4O[C@H](CO)[C@@H](O)[C@H](O)[C@H]4O[C@@H]4O[C@H](CO)[C@@H](O)[C@H](O)[C@H]4O)C(C)(C)[C@H]3CC[C@]12C
MOL003042	1.0	0.9994	0.9998	2.9991	C[C@@H]1O[C@@H](O[C@H]2[C@H](O[C@H]3CC[C@@]4(C)[C@@H](CC[C@]5(C)[C@@H]4CC=C4[C@H]6CC(C)(C)CC[C@]6(C(=O)O[C@@H]6O[C@H](CO[C@@H]7O[C@H](CO)[C@@H](O)[C@H](O)[C@H]7O)[C@@H](O)[C@H](O)[C@H]6O)CC[C@]45C)[C@]3(C)CO)OC[C@H](O[C@H]3O[C@H](CO)[C@@H](O)[C@H](O)[C@H]3O)[C@@H]2O[C@H]2O[C@H](CO)[C@@H](O)[C@H](O)[C@H]2O)[C@H](O)[C@H](O)[C@H]1O
MOL009990	1.0	0.9993	0.9998	2.9991	CC(C)=CCC[C@](C)(O[C@@H]1O[C@H](CO[C@@H]2O[C@@H](C)[C@H](O)[C@@H](O)[C@H]2O)[C@@H](O)[C@H](O)[C@H]1O)[C@H]1CC[C@]2(C)[C@@H]1[C@H](O)C[C@@H]1[C@]3(C)CC[C@@H](O[C@@H]4O[C@H](CO[C@@H]5O[C@@H](C)[C@H](O)[C@@H](O)[C@H]5O)[C@@H](O)[C@H](O)[C@H]4O)C(C)(C)[C@H]3CC[C@]12C
MOL005420	1.0	0.9994	0.9997	2.9991	OC[C@H]1O[C@H](O[C@@H]2[C@H](O)[C@@H](O)[C@@H](O[C@@H]3[C@H](O)[C@@H](O)[C@@H](O[C@@H]4[C@H](O)[C@@H](O)[C@@H](O[C@@H]5[C@H](O)[C@@H](O)[C@@H](O[C@]6(CO)O[C@H](CO)[C@@H](O)[C@@H]6O)O[C@@H]5CO)O[C@@H]4CO)O[C@@H]3CO)O[C@@H]2CO)[C@H](O)[C@@H](O)[C@H]1O
MOL009942	1.0	0.9993	0.9998	2.9991	C/C(=C\CC[C@](C)(O[C@@H]1O[C@H](CO[C@@H]2O[C@@H](C)[C@H](O)[C@@H](O)[C@H]2O)[C@@H](O)[C@H](O)[C@H]1O)[C@H]1CC[C@]2(C)[C@@H]1[C@H](O)C[C@@H]1[C@]3(C)CC[C@@H](O[C@@H]4O[C@H](CO)[C@@H](O)[C@H](O)[C@H]4O[C@@H]4O[C@H](CO)[C@@H](O)[C@H](O)[C@H]4O)C(C)(C)[C@H]3CC[C@]12C)CO
MOL009987	1.0	0.9993	0.9998	2.9991	CC(C)=CCC[C@](C)(O[C@@H]1O[C@H](CO)[C@@H](O)[C@H](O)[C@H]1O[C@@H]1O[C@H](CO)[C@@H](O)[C@H](O)[C@H]1O)[C@H]1CC[C@]2(C)[C@@H]1[C@H](O)C[C@@H]1[C@]3(C)CC[C@@H](O[C@@H]4O[C@H](CO)[C@@H](O)[C@H](O)[C@H]4O[C@@H]4O[C@H](CO)[C@@H](O)[C@H](O)[C@H]4O)C(C)(C)[C@H]3CC[C@]12C
MOL000760	1.0	0.9993	0.9997	2.9991	C[C@@H]1O[C@H](O[C@@H]2[C@@H](O)[C@H](O)[C@@H](OC[C@@H]3O[C@H](OC(=O)[C@]45CCC(C)(C)C[C@H]4C4=CC[C@H]6[C@]7(C)CC[C@H](O[C@H]8OC[C@H](O)[C@@H](O)[C@@H]8O[C@H]8O[C@@H](C)[C@H](O)[C@@H](O[C@H]9OC[C@H](O)[C@@H](O)[C@@H]9O)[C@@H]8O)[C@@](C)(CO)[C@H]7CC[C@]6(C)[C@@]4(C)CC5)[C@@H](O)[C@H](O)[C@H]3O)O[C@H]2CO)[C@@H](O)[C@H](O)[C@H]1O
MOL008606	1.0	0.9994	0.9998	2.9991	C[C@H](CO[C@@H]1O[C@H](CO)[C@@H](O)[C@H](O)[C@H]1O)[C@H]1CC[C@@]2(CC[C@]3(C)[C@H](CC[C@H]4[C@@]5(C)CC[C@H](O[C@@H]6O[C@H](CO)[C@@H](O)[C@H](O)[C@H]6O[C@@H]6O[C@H](CO)[C@@H](O)[C@H](O)[C@H]6O)[C@@](C)(CO)[C@@H]5CC[C@]43C)[C@H]2O)CO1
MOL012990	1.0	0.9993	0.9998	2.9991	CC(C)=C[C@@H]1C[C@@](C)(O)[C@@H]2[C@H]3CC[C@@H]4[C@]5(C)CC[C@@H](O[C@@H]6OC[C@@H](O)[C@H](O[C@@H]7O[C@H](CO[C@@H]8O[C@H](CO)[C@H](O)[C@H](O)[C@H]8O)[C@@H](O)[C@H](O)[C@H]7O[C@@H]7O[C@H](CO)[C@H](O)[C@@H](O)[C@@H]7O)[C@H]6O[C@H]6O[C@H](C)[C@H](O)[C@H](O)[C@H]6O)C(C)(C)[C@@H]5CC[C@@]4(C)[C@]34CO[C@]2(C4)O1
MOL013183	1.0	0.9994	0.9997	2.9991	C=C[C@@](C)(CC/C=C(/C)C(=O)OC[C@H]1O[C@@H](OC(=O)[C@]23CCC(C)(C)C[C@H]2C2=CC[C@@H]4[C@@]5(C)CC[C@H](O[C@@H]6O[C@H](CO[C@@H]7OC[C@H](O)[C@H](O)[C@H]7O[C@@H]7OC[C@@H](O)[C@H](O)[C@H]7O)[C@@H](O)[C@H](O)[C@H]6O)C(C)(C)[C@@H]5CC[C@@]4(C)[C@]2(C)CC3)[C@H](O[C@@H]2O[C@@H](C)[C@H](O[C@@H]3OC[C@@H](O)[C@H](O[C@@H]4OC[C@@H](O)[C@H](O)[C@H]4O)[C@H]3O)[C@@H](O)[C@H]2O)[C@H](OC(=O)/C(C)=C/CC[C@](C)(O)C=C)[C@…
MOL011396	1.0	0.9992	0.9997	2.999	CC(C)=CCC[C@@](C)(O[C@@H]1O[C@@H](CO[C@H]2OC[C@H](O)[C@@H](O)[C@@H]2O)[C@H](O)[C@@H](O)[C@H]1O)[C@@H]1CC[C@@]2(C)[C@H]1[C@@H](O)C[C@H]1[C@@]3(C)CC[C@@H](O[C@@H]4O[C@@H](CO)[C@H](O)[C@@H](O)[C@H]4O[C@@H]4O[C@@H](CO)[C@H](O)[C@H](O)[C@H]4O)C(C)(C)[C@H]3CC[C@@]12C
MOL009946	1.0	0.9993	0.9998	2.999	CC(C)=CCC[C@](C)(O[C@@H]1O[C@H](CO[C@@H]2O[C@H](CO)[C@@H](O)[C@H](O)[C@H]2O)[C@@H](O)[C@H](O)[C@H]1O)[C@H]1CC[C@]2(C)[C@@H]1[C@H](O)C[C@@H]1[C@@H]3CC[C@@H](O[C@@H]4O[C@H](CO)[C@@H](O)[C@H](O)[C@H]4O[C@@H]4O[C@H](CO)[C@@H](O)[C@H](O)[C@H]4O)C(C)(C)[C@H]3CC[C@]12C
MOL006032	1.0	0.9994	0.9996	2.999	CC(=O)N[C@@H]1[C@H](O[C@H]2[C@@H](O[C@@H]3C[C@H](O)[C@@H](N(C(C)=O)[C@H](CO)C(C)=O)CO3)[C@H](O)[C@@H](O[C@@H]3[C@@H](O)[C@H](O)[C@H](O)O[C@H]3CO)O[C@H]2CO)O[C@@H](CO)[C@H](O)[C@@H]1O[C@@H]1O[C@H](CO)[C@@H](O)[C@H](O)[C@H]1O[C@H]1O[C@H](CO)[C@H](O)[C@H](O)[C@H]1O
MOL005333	1.0	0.9992	0.9997	2.999	CC(C)=CCC[C@](C)(O[C@@H]1O[C@H](CO[C@@H]2OC[C@H](O)[C@H](O)[C@H]2O)[C@@H](O)[C@@H](O)[C@H]1O)[C@H]1CC[C@]2(C)[C@@H]1[C@H](O)C[C@@H]1[C@@]3(C)CC[C@H](O[C@@H]4O[C@H](CO)[C@@H](O)[C@H](O)[C@H]4O[C@@H]4O[C@H](CO)[C@@H](O)[C@H](O)[C@H]4O)C(C)(C)[C@@H]3CC[C@]12C
MOL010075	1.0	0.9992	0.9998	2.999	C[C@H](CC[C@H](O[C@H]1O[C@H](CO[C@H]2O[C@H](CO)[C@@H](O)[C@H](O)[C@@H]2O)[C@@H](O)[C@@H](O)[C@@H]1O)C(C)(C)O)[C@@H]1CC[C@]2(C)[C@@H]3CC=C4C(C)(C)[C@H](O[C@@H]5O[C@H](CO[C@@H]6O[C@H](CO)[C@@H](O)[C@H](O)[C@@H]6O)[C@@H](O)[C@H](O)[C@@H]5O)CC[C@@]4(C)[C@@]3(C)C(=O)C[C@]12C
MOL007478	1.0	0.9992	0.9997	2.999	CC(C)=CCC[C@@](C)(O[C@@H]1O[C@H](CO[C@@H]2OC[C@@H](O)[C@H](O)[C@H]2O)[C@@H](O)[C@H](O)[C@H]1O)[C@H]1CC[C@@]2(C)[C@@H]1[C@H](O)C[C@H]1[C@@]3(C)CC[C@H](O[C@@H]4O[C@H](CO)[C@@H](O)[C@H](O)[C@H]4O[C@@H]4O[C@H](CO)[C@@H](O)[C@H](O)[C@H]4O)C(C)(C)[C@H]3CC[C@]12C
MOL007477	1.0	0.9992	0.9997	2.999	CC(C)=CCC[C@](C)(O[C@@H]1O[C@H](CO[C@@H]2OC[C@H](O)[C@H](O)[C@H]2O)[C@@H](O)[C@H](O)[C@H]1O)[C@H]1CC[C@]2(C)[C@@H]1[C@H](O)C[C@@H]1[C@@]3(C)CC[C@H](O[C@@H]4O[C@H](CO)[C@@H](O)[C@H](O)[C@H]4O[C@@H]4O[C@H](CO)[C@@H](O)[C@H](O)[C@H]4O)C(C)(C)[C@@H]3CC[C@]12C
MOL009933	1.0	0.9992	0.9998	2.999	CC(C)=CCC[C@](C)(O[C@@H]1O[C@H](CO)[C@@H](O)[C@H](O)[C@H]1O)[C@H]1CC[C@]2(C)[C@@H]1[C@H](O)C[C@@H]1[C@]3(C)CC[C@@H](O[C@@H]4O[C@H](CO)[C@@H](O)[C@H](O)[C@H]4O[C@@H]4O[C@H](CO[C@@H]5O[C@@H](C)[C@H](O)[C@@H](O)[C@H]5O)[C@@H](O)[C@H](O)[C@H]4O)C(C)(C)[C@H]3CC[C@]12C
MOL009891	1.0	0.9992	0.9997	2.999	CC(C)=CCC[C@](C)(O[C@@H]1O[C@H](CO[C@@H]2OC[C@@H](O)[C@H](O)[C@H]2O)[C@@H](O)[C@H](O)[C@H]1O)[C@H]1CC[C@]2(C)[C@@H]1[C@H](O)C[C@@H]1[C@]3(C)CC[C@@H](O[C@@H]4O[C@H](CO)[C@@H](O)[C@H](O)[C@H]4O[C@@H]4O[C@H](CO)[C@@H](O)[C@H](O)[C@H]4O)C(C)(C)[C@H]3CC[C@]12C
MOL009961	1.0	0.9993	0.9998	2.999	CC(C)=CCC[C@H](O[C@@H]1O[C@H](CO[C@H]2OC[C@@H](O)[C@H](O)[C@H]2O)[C@@H](O)[C@H](O)[C@H]1O)[C@H]1CC[C@]2(C)[C@@H]1CC[C@@H]1[C@]3(CO)CC[C@@H](O[C@@H]4O[C@H](CO)[C@@H](O)[C@H](O)[C@H]4O[C@@H]4O[C@H](CO)[C@@H](O)[C@H](O)[C@H]4O)C(C)(C)[C@H]3CC[C@]12C
MOL006076	1.0	0.9993	0.9997	2.999	C[C@@H]1O[C@@H](O[C@H]2[C@H](OC(=O)[C@]34CCC(C)(C)C[C@H]3C3=CC[C@@H]5[C@@]6(C)C[C@H](O)[C@H](O[C@@H]7O[C@H](CO[C@@H]8O[C@H](CC[C@@H]9O[C@H](CO)[C@@H](O)[C@H](O)[C@H]9O)[C@@H](O)[C@H](O)[C@H]8O)[C@@H](O)[C@H](O)[C@H]7O)C(CO)(CO)[C@H]6CC[C@@]5(C)[C@]3(C)C[C@@H]4O)OC[C@H](O)[C@@H]2O)[C@H](O)[C@H](O)[C@H]1O[C@@H]1OC[C@@H](O)[C@H](O)[C@H]1O
MOL005335	1.0	0.9992	0.9997	2.999	CC(C)=CCC[C@](C)(O[C@@H]1O[C@H](CO[C@H]2OC[C@@H](O)[C@H](O)[C@H]2O)[C@@H](O)[C@H](O)[C@H]1O)[C@H]1CC[C@]2(C)[C@@H]1[C@H](O)C[C@@H]1[C@]3(C)CC[C@@H](O[C@@H]4O[C@H](CO)[C@@H](O)[C@H](O)[C@H]4O[C@@H]4O[C@H](CO)[C@@H](O)[C@H](O)[C@H]4O)C(C)(C)[C@H]3CC[C@]12C
MOL009921	1.0	0.9993	0.9998	2.999	C/C(=C\CC[C@](C)(O[C@@H]1O[C@H](CO[C@H]2OC[C@@H](O)[C@H](O)[C@H]2O)[C@@H](O)[C@H](O)[C@H]1O)[C@H]1CC[C@]2(C)[C@@H]1[C@H](O)C[C@@H]1[C@]3(C)CC[C@@H](O[C@@H]4O[C@H](CO)[C@@H](O)[C@H](O)[C@H]4O[C@@H]4O[C@H](CO)[C@@H](O)[C@H](O)[C@H]4O)C(C)(C)[C@H]3CC[C@]12C)CO
MOL006740	1.0	0.9992	0.9997	2.999	CC(C)=CCC[C@@](C)(O[C@@H]1O[C@H](CO[C@@H]2OC[C@H](O)[C@H](O)[C@H]2O)[C@H](O)[C@@H](O)[C@H]1O)[C@@H]1CC[C@@]2(C)[C@H]1[C@@H](O)C[C@H]1[C@@]3(C)CC[C@@H](O[C@H]4O[C@@H](CO)[C@H](O)[C@@H](O)[C@@H]4O[C@H]4O[C@@H](CO)[C@H](O)[C@@H](O)[C@@H]4O)C(C)(C)[C@H]3CC[C@@]12C
MOL009991	1.0	0.9992	0.9998	2.999	CC(C)=CCC[C@](C)(O[C@@H]1O[C@H](CO[C@@H]2O[C@@H](C)[C@H](O)[C@@H](O)[C@H]2O)[C@@H](O)[C@H](O)[C@H]1O)[C@H]1CC[C@]2(C)[C@@H]1[C@H](O)C[C@@H]1[C@]3(C)CC[C@@H](O[C@@H]4O[C@H](CO)[C@@H](O)[C@H](O)[C@H]4O[C@@H]4O[C@H](CO)[C@@H](O)[C@H](O)[C@H]4O)C(C)(C)[C@H]3CC[C@]12C
MOL007630	0.9999	0.9997	0.9994	2.999	CCCSSSCCC
MOL004488	1.0	0.9991	0.9998	2.9989	C[C@H]1CC[C@@]2(OC1)O[C@H]1C[C@H]3[C@@H]4CC[C@H]5C[C@@H](O[C@@H]6O[C@H](CO)[C@H](O[C@@H]7O[C@H](CO)[C@@H](O)[C@H](O[C@@H]8OC[C@@H](O)[C@H](O)[C@H]8O)[C@H]7O[C@@H]7O[C@H](CO)[C@@H](O)[C@H](O)[C@H]7O)[C@H](O)[C@H]6O)[C@H](O)C[C@]5(C)[C@@H]4CC[C@]3(C)[C@H]1[C@@H]2C
MOL001526	1.0	0.9992	0.9997	2.9989	CC(C)=C[C@H]1C[C@@](C)(O)[C@H]2[C@H]3CC[C@@H]4[C@@]5(C)CC[C@H](O[C@@H]6OC[C@H](O)[C@@H](O[C@H]7O[C@@H](CO[C@H]8O[C@@H](CO)[C@H](O)[C@@H](O)[C@@H]8O)[C@H](O)[C@@H](O)[C@@H]7O[C@H]7OC[C@@H](O)[C@H](O)[C@@H]7O)[C@H]6O[C@H]6O[C@@H](C)[C@H](O)[C@@H](O)[C@@H]6O)C(C)(C)[C@@H]5CC[C@@]4(C)[C@]34CO[C@]2(C4)O1
MOL010407	1.0	0.9993	0.9996	2.9989	C[C@@H](CCC(=O)[C@@H](C)C1=CC=C2[C@@H]3CC=C4C[C@@H](O[C@H]5O[C@@H](CO)[C@H](O[C@H]6O[C@@H](CO)[C@H](O)[C@H](O[C@@H]7OC[C@@H](O)[C@H](O)[C@H]7O)[C@H]6O[C@@H]6O[C@H](CO)[C@H](O)[C@H](O)[C@H]6O)[C@H](O)[C@H]5O)CC[C@]4(C)[C@H]3CC[C@]12C)CO[C@H]1O[C@H](CO)[C@@H](O)[C@@H](O)[C@@H]1O
MOL008592	1.0	0.9993	0.9996	2.9989	CC1=C(CC[C@@H](C)CO[C@@H]2O[C@H](CO)[C@@H](O)[C@@H](O)[C@H]2O)O[C@H]2C[C@@H]3[C@@H]4CC[C@@H]5C[C@@H](O[C@@H]6O[C@H](CO)[C@H](O[C@@H]7O[C@H](CO)[C@@H](O)[C@H](O)[C@H]7O[C@@H]7O[C@H](CO)[C@@H](O)[C@@H](O)[C@H]7O)[C@H](O)[C@H]6O)[C@H](O)C[C@]5(C)[C@H]4CC[C@]3(C)[C@@H]12
MOL012960	1.0	0.9992	0.9997	2.9989	CC(C)=C[C@H]1C[C@](C)(O)[C@@H]2[C@H]3CC[C@@H]4[C@@]5(C)CC[C@H](O[C@H]6OC[C@H](O)[C@H](O[C@@H]7O[C@H](CO[C@H]8O[C@H](CO)[C@@H](O)[C@H](O)[C@H]8O)[C@@H](O)[C@H](O)[C@H]7O[C@@H]7OC[C@@H](O)[C@H](O)[C@H]7O)[C@H]6O[C@@H]6O[C@@H](C)[C@H](O)[C@@H](O)[C@H]6O)C(C)(C)[C@@H]5CC[C@@]4(C)[C@]34CO[C@]2(C4)O1
MOL009914	1.0	0.9991	0.9998	2.9989	CC(C)=CCC[C@](C)(O[C@@H]1O[C@H](CO[C@H]2OC[C@@H](O)[C@H](O)[C@H]2O)[C@@H](O)[C@H](O)[C@H]1O)[C@H]1CC[C@]2(C)[C@@H]1[C@H](O)C[C@@H]1[C@]3(CO)CC[C@@H](O[C@@H]4O[C@H](CO)[C@@H](O)[C@H](O)[C@H]4O[C@@H]4O[C@H](CO)[C@@H](O)[C@H](O)[C@H]4O)C(C)(C)[C@H]3CC[C@]12C
MOL012988	1.0	0.9992	0.9997	2.9989	CC(C)=C[C@@H]1C[C@@](C)(O)[C@@H]2[C@H]3CC[C@@H]4[C@]5(C)CC[C@@H](O[C@@H]6OC[C@@H](O)[C@H](O[C@@H]7O[C@H](CO[C@@H]8O[C@H](CO)[C@H](O)[C@H](O)[C@H]8O)[C@H](O)[C@H](O)[C@H]7O[C@H]7OC[C@H](O)[C@@H](O)[C@H]7O)[C@H]6O[C@H]6O[C@H](C)[C@H](O)[C@H](O)[C@H]6O)C(C)(C)[C@@H]5CC[C@@]4(C)[C@]34CO[C@]2(C4)O1
MOL007483	1.0	0.9991	0.9997	2.9988	CC(C)=CCC[C@](C)(O[C@@H]1O[C@H](CO)[C@@H](O)[C@H](O)[C@H]1O[C@@H]1O[C@H](CO)[C@@H](O)[C@H](O)[C@H]1O)[C@H]1CC[C@]2(C)[C@@H]1[C@H](O)C[C@@H]1[C@@]3(C)CC[C@H](O[C@H]4O[C@H](CO[C@@H]5OC[C@@H](O)[C@H](O)[C@H]5O)[C@@H](O)[C@H](O)[C@H]4O)C(C)(C)[C@@H]3CC[C@]12C
MOL008604	1.0	0.9991	0.9997	2.9988	C[C@@H](CO)[C@@H]1CC[C@@]2(CC[C@]3(C)[C@H](CC[C@H]4[C@@]5(C)CC[C@H](O[C@@H]6O[C@H](CO)[C@@H](O)[C@H](O)[C@H]6O[C@@H]6O[C@H](CO)[C@@H](O)[C@H](O)[C@H]6O)[C@@](C)(CO[C@@H]6O[C@H](CO)[C@@H](O)[C@H](O)[C@H]6O)[C@@H]5CC[C@]43C)[C@H]2O)CO1
MOL009988	1.0	0.999	0.9998	2.9988	CC(C)=CCC[C@](C)(O[C@@H]1O[C@H](CO[C@H]2OC[C@@H](O)[C@H](O)[C@H]2O)[C@@H](O)[C@H](O)[C@H]1O)[C@H]1CC[C@]2(C)[C@@H]1CC[C@@H]1[C@]3(CO)C[C@H](O)[C@@H](O[C@@H]4O[C@H](CO)[C@@H](O)[C@H](O)[C@H]4O[C@@H]4O[C@H](CO)[C@@H](O)[C@H](O)[C@H]4O)C(C)(C)[C@H]3CC[C@]12C
MOL006898	1.0	0.9992	0.9995	2.9988	CO[C@@H]1C[C@H](O[C@H]2CC3=CC[C@@H]4C(=O)[C@H](c5ccoc5C)CC[C@@H]4[C@]3(C)C[C@@H]2O)O[C@H](C)[C@H]1O[C@H]1C[C@@H](O)[C@H](O[C@H]2C[C@@H](OC)[C@H](O[C@H]3O[C@@H](CO[C@H]4O[C@@H](CO)[C@H](O)[C@@H](O)[C@@H]4O)[C@H](O)[C@@H](O)[C@@H]3O)[C@@H](C)O2)[C@@H](C)O1
MOL009913	1.0	0.9991	0.9997	2.9988	C/C(=C\CC[C@](C)(O[C@@H]1O[C@H](CO[C@H]2OC[C@@H](O)[C@H](O)[C@H]2O)[C@@H](O)[C@H](O)[C@H]1O)[C@H]1CC[C@]2(C)[C@@H]1[C@H](O)C[C@@H]1[C@@H]3CC[C@@H](O[C@@H]4O[C@H](CO)[C@@H](O)[C@H](O)[C@H]4O[C@@H]4O[C@H](CO)[C@@H](O)[C@H](O)[C@H]4O)C(C)(C)[C@H]3CC[C@]12C)CO
MOL009955	1.0	0.999	0.9997	2.9987	CC(C)=CCC[C@](C)(O[C@@H]1O[C@H](CO[C@@H]2O[C@@H](C)[C@H](O)[C@@H](O)[C@H]2O)[C@@H](O)[C@H](O)[C@H]1O)[C@H]1CC[C@]2(C)[C@@H]1[C@H](O)C[C@@H]1[C@]3(C)CC[C@@H](O[C@@H]4O[C@H](CO)[C@@H](O)[C@H](O)[C@H]4O[C@H]4OC[C@@H](O)[C@H](O)[C@H]4O)C(C)(C)[C@H]3CC[C@]12C
MOL013181	1.0	0.9992	0.9995	2.9987	C=C[C@](C)(O)CC/C=C(/C)C(=O)OC[C@H]1O[C@@H](OC(=O)[C@]23CCC(C)(C)C[C@H]2C2=CC[C@H]4[C@@]5(C)CC[C@H](O[C@@H]6O[C@H](CO[C@@H]7OC[C@H](O)[C@H](O)[C@H]7O[C@@H]7OC[C@@H](O)[C@H](O)[C@H]7O)[C@@H](O)[C@H](O)[C@H]6O)C(C)(C)[C@@H]5CC[C@@]4(C)[C@]2(C)CC3)[C@H](O[C@@H]2O[C@@H](C)[C@H](O[C@@H]3OC[C@@H](O)[C@H](O[C@@H]4OC[C@@H](O)[C@H](O)[C@H]4O)[C@H]3O)[C@@H](O)[C@H]2O)[C@@H](OC(=O)/C(=C/CC[C@@](C)(O)C=C)CO)…
MOL001963	1.0	0.999	0.9998	2.9987	C=C(C)[C@@H]1CC[C@]2(C(=O)O[C@H]3O[C@@H](C)[C@H](O[C@@H]4O[C@H](CO[C@H]5O[C@H](CO)[C@@H](O)[C@H](O)[C@H]5O)[C@@H](O)[C@H](O)[C@H]4O)[C@@H](O)[C@H]3O)CC[C@]3(C)[C@@H](CC[C@@H]4[C@]5(C)CC[C@@H](O[C@@H]6O[C@@H](C)[C@H](O)[C@@H](O)[C@H]6O[C@@H]6OC[C@H](O)[C@H](O)[C@H]6O)[C@@](C)(CO)[C@H]5CC[C@]43C)[C@@H]12
MOL002503	1.0	0.9991	0.9995	2.9987	CO[C@@H]1C[C@H](O[C@H]2CC[C@@]3(C)C(=CC[C@]4(O)[C@@H]3C[C@@H](OC(=O)/C=C(\C)C(C)C)[C@]3(CC(C)=O)[C@@H](O)CC[C@@]34O)C2)O[C@H](C)[C@@H]1O[C@H]1C[C@@H](OC)[C@@H](O[C@H]2C[C@@H](OC)[C@@H](O[C@@H]3O[C@H](CO)[C@@H](O)[C@H](O)[C@H]3O)[C@@H](C)O2)[C@@H](C)O1
MOL009907	1.0	0.999	0.9997	2.9987	CC(C)=CCC[C@](C)(O[C@@H]1O[C@H](CO[C@H]2OC[C@@H](O)[C@H](O)[C@H]2O)[C@@H](O)[C@H](O)[C@H]1O)[C@H]1CC[C@]2(C)[C@@H]1[C@H](O)C[C@@H]1[C@@H]3CC[C@@H](O[C@@H]4O[C@H](CO)[C@@H](O)[C@H](O)[C@H]4O[C@@H]4O[C@H](CO)[C@@H](O)[C@H](O)[C@H]4O)C(C)(C)[C@H]3CC[C@]12C
MOL002674	1.0	0.9999	0.9989	2.9987	C=C/C=C/C#CC#CC#CC#CC
MOL009909	1.0	0.9991	0.9996	2.9987	CC/C(C)=C/CC[C@](C)(O[C@@H]1O[C@H](CO[C@H]2OC[C@@H](O)[C@H](O)[C@H]2O)[C@@H](O)[C@H](O)[C@H]1O)[C@H]1CC[C@]2(C)[C@@H]1[C@H](O)C[C@@H]1[C@@]3(C)CC[C@@H](O[C@H]4OC[C@H](O)[C@H](O)[C@H]4O[C@@H]4O[C@H](CO)[C@@H](O)[C@H](O)[C@H]4O)C(C)(C)[C@H]3CC[C@]12C
MOL005653	1.0	0.999	0.9997	2.9987	CO[C@H]1[C@H](O)[C@@H](C)O[C@H](O[C@H](C)[C@H]2[C@@H](O)C[C@H]3[C@H]4CC=C5C[C@@H](O[C@@H]6C[C@H](OC)[C@H](O[C@H]7O[C@H](C)[C@@H](O)[C@H](OC)[C@H]7OC(C)=O)[C@@H](C)O6)CC[C@]5(C)[C@@H]4CC[C@@]23C)[C@H]1O[C@H]1O[C@H](CO[C@H]2O[C@H](CO)[C@@H](O)[C@H](O)[C@@H]2O)[C@@H](O)[C@H](O)[C@@H]1O
MOL010451	1.0	0.9991	0.9996	2.9987	C[C@@H]1O[C@@H](O[C@H]2[C@H](OC(=O)[C@]34CCC(C)(C)C[C@@H]3C3=CC[C@H]5[C@]6(C)C[C@H](O)[C@H](O[C@H]7O[C@@H](CO[C@H]8O[C@@H](CO)[C@H](O)[C@@H](O)[C@@H]8O)[C@H](O)[C@@H](O)[C@@H]7O)[C@@](C)(C(=O)O)[C@H]6CC[C@@]5(C)[C@]3(C)CC4)O[C@H](C)[C@H](O)[C@@H]2O)[C@H](O)[C@H](O[C@@H]2OC[C@H](O)[C@H](O)[C@H]2O)[C@H]1O[C@@H]1OC[C@@H](O)[C@H](O)[C@H]1O
MOL013182	1.0	0.9992	0.9995	2.9987	C=C[C@](C)(O)CC/C=C(/C)C(=O)OC[C@H]1O[C@@H](OC(=O)[C@]23CCC(C)(C)C[C@H]2C2=CC[C@@H]4[C@@]5(C)CC[C@H](O[C@@H]6O[C@H](CO[C@@H]7OC[C@H](O)[C@H](O)[C@H]7O[C@@H]7OC[C@@H](O)[C@H](O)[C@H]7O)[C@@H](O)[C@H](O)[C@H]6O)C(C)(C)[C@@H]5CC[C@@]4(C)[C@]2(C)CC3)[C@H](O[C@@H]2O[C@@H](C)[C@H](O[C@@H]3OC[C@@H](O)[C@H](O[C@@H]4OC[C@@H](O)[C@H](O)[C@H]4O)[C@H]3O)[C@@H](O)[C@H]2O)[C@H](OC(=O)/C(C)=C/CC[C@](C)(O)C=C)[C…
MOL000545	1.0	0.999	0.9995	2.9986	C[C@@H]1O[C@@H](O[C@H]2[C@H](O[C@H]3[C@H](O[C@@H]4CC[C@@]5(C)[C@H](CC[C@]6(C)[C@H]5CC=C5[C@@H]7CC(C)(C)CC[C@]7(C(=O)O[C@@H]7O[C@H](CO[C@@H]8O[C@H](CO)[C@@H](O[C@@H]9O[C@@H](C)[C@H](O)[C@@H](O)[C@H]9O)[C@H](O)[C@H]8O)[C@@H](O)[C@H](O)[C@H]7O)CC[C@]56C)C4(C)C)OC[C@H](O)[C@@H]3O)O[C@H](CO)[C@@H](O)[C@@H]2O)[C@H](O)[C@H](O)[C@H]1O
MOL006743	1.0	0.999	0.9996	2.9986	CC(C)=CCC[C@](C)(O[C@H]1O[C@@H](CO[C@H]2OC[C@H](O)[C@@H](O)[C@@H]2O)[C@H](O)[C@@H](O)[C@@H]1O)[C@@H]1CC[C@]2(C)[C@H]1[C@@H](O)C[C@H]1[C@@]3(C)CC[C@H](O[C@H]4OC[C@H](O)[C@@H](O)[C@@H]4O[C@H]4O[C@@H](CO)[C@H](O)[C@@H](O)[C@@H]4O)C(C)(C)[C@@H]3CC[C@@]12C
MOL010446	1.0	0.9991	0.9995	2.9986	C[C@@H]1O[C@@H](O[C@H]2[C@@H](OC(=O)[C@]34CCC(C)(C)C[C@H]3C3=CC[C@@H]5[C@@]6(C)CC[C@H](O[C@@H]7O[C@H](CO[C@@H]8OC[C@H](O)[C@H](O)[C@H]8O)[C@@H](O)[C@H](O)[C@H]7O)C(C)(C)[C@@H]6CC[C@@]5(C)[C@]3(C)C[C@H]4O)OC[C@@H](O)[C@@H]2O)[C@H](O)[C@H](O)[C@H]1O[C@@H]1OC[C@H](O)[C@H](O[C@@H]2OC[C@@H](O)[C@H](O)[C@H]2O)[C@H]1O
MOL009947	1.0	0.9989	0.9997	2.9986	CC(C)=CCC[C@](C)(O[C@@H]1O[C@H](CO[C@@H]2O[C@@H](C)[C@H](O)[C@@H](O)[C@H]2O)[C@@H](O)[C@H](O)[C@H]1O)[C@H]1CC[C@]2(C)[C@@H]1[C@H](O)C[C@@H]1[C@@H]3CC[C@@H](O[C@@H]4O[C@H](CO)[C@@H](O)[C@H](O)[C@H]4O[C@@H]4O[C@H](CO)[C@@H](O)[C@H](O)[C@H]4O)C(C)(C)[C@H]3CC[C@]12C
MOL005671	1.0	0.999	0.9995	2.9985	COC1=C[C@@H](C)O[C@@H](O[C@H]2CC[C@@]3(C)C(=CC[C@H]4[C@H]3CC[C@@]3(C)[C@H]4CC[C@@]3(O)[C@H](C)O[C@H]3C[C@@H]4OC[C@]5(C[C@H](OC)[C@H](O[C@@H]6C[C@@H](OC)[C@H](O)[C@@H](C)O6)[C@@H](C)O5)OO[C@H]4[C@H](C)O3)C2)C1=O
MOL005350	1.0	0.9989	0.9996	2.9985	CC(=O)OC[C@H]1O[C@@H](O[C@@H]2CC[C@]3(C)[C@H](CC[C@]4(C)[C@@H]3C[C@@H](O)[C@@H]3[C@@H]([C@](C)(CCC=C(C)C)O[C@@H]5O[C@H](CO[C@H]6O[C@H](CO)[C@@H](O)[C@@H]6O)[C@@H](O)[C@H](O)[C@H]5O)CC[C@]34C)C2(C)C)[C@H](O[C@@H]2O[C@H](CO)[C@@H](O)[C@H](O)[C@H]2O)[C@@H](O)[C@@H]1O
MOL007625	1.0	0.9988	0.9998	2.9985	C[C@H]1CC[C@]2(OC1)O[C@H]1C[C@@H]3[C@@H]4CC[C@H]5C[C@H](O[C@@H]6O[C@@H](CO)[C@@H](O[C@@H]7O[C@H](CO)[C@@H](O)[C@@H](O[C@H]8OC[C@@H](O)[C@@H](O)[C@H]8O)[C@H]7O[C@@H]7O[C@H](CO)[C@@H](O)[C@@H](O)[C@H]7O)[C@@H](O)[C@H]6O)CC[C@]5(C)[C@H]4CC[C@H]3[C@]1(C)[C@H]2C
MOL000761	1.0	0.999	0.9995	2.9985	C[C@@H]1O[C@H](O[C@@H]2[C@@H](O)[C@H](O)[C@@H](OC[C@@H]3O[C@H](OC(=O)[C@@]45CCC(C)(C)C[C@H]4C4=CC[C@H]6[C@]7(C)CC[C@H](O[C@H]8OC[C@H](O)[C@@H](O)[C@@H]8O[C@H]8O[C@@H](C)[C@H](O)[C@@H](O[C@H]9OC[C@H](O)[C@@H](O)[C@@H]9O)[C@@H]8O)C(C)(C)[C@H]7CC[C@@]6(C)[C@]4(C)CC5)[C@@H](O)[C@H](O)[C@H]3O)O[C@H]2CO)[C@@H](O)[C@H](O)[C@H]1O
MOL011030	1.0	0.9988	0.9997	2.9985	C[C@@H]1O[C@@H](O[C@H]2[C@H](O[C@H]3CO[C@@H](O[C@H]4CC[C@]5(C)[C@H]6CC[C@]78OC[C@@]9(CC[C@](C)(O)C[C@H]97)[C@H](O)C[C@@]8(C)[C@]6(C)CC[C@H]5C4(C)C)[C@H](O[C@@H]4O[C@H](CO)[C@@H](O)[C@H](O)[C@H]4O)[C@H]3O)O[C@H](CO)[C@@H](O)[C@@H]2O)[C@H](O)[C@H](O)[C@H]1O
MOL003900	1.0	0.9988	0.9996	2.9984	CO[C@]1(CC[C@@H](C)O[C@@H]2O[C@H](CO)[C@@H](O)[C@H](O)[C@H]2O)O[C@H]2C[C@@H]3[C@@H]4CC[C@@H]5C[C@H](O[C@@H]6O[C@H](CO)[C@@H](O[C@@H]7O[C@@H](C)[C@H](O)[C@@H](O)[C@H]7O[C@@H]7O[C@H](CO)[C@@H](O)[C@H](O)[C@H]7O)[C@H](O)[C@H]6O)CC[C@@]5(C)[C@H]4CC[C@@]3(C)[C@H]2[C@@H]1C
MOL009954	1.0	0.9989	0.9995	2.9984	CC(C)=CCC[C@](C)(O[C@@H]1O[C@H](CO)[C@@H](O)[C@H](O)[C@H]1O[C@H]1OC[C@@H](O)[C@H](O)[C@H]1O)[C@H]1CC[C@]2(C)[C@@H]1[C@H](O)C[C@@H]1[C@]3(C)CC[C@@H](O[C@@H]4O[C@H](CO[C@H]5OC[C@@H](O)[C@H](O)[C@H]5O)[C@@H](O)[C@H](O)[C@H]4O)C(C)(C)[C@H]3CC[C@]12C
MOL006508	1.0	0.9987	0.9997	2.9984	C[C@@H]1O[C@@H](O[C@H]2[C@H](O[C@H]3CC[C@]4(C)[C@H]5[C@@H](O)CC6=C7[C@]8(CC[C@](C)(OC8=O)[C@@]7(C)O)CC[C@@]6(C)[C@]5(C)CC[C@H]4C3(C)C)OC[C@H](O)[C@@H]2O[C@@H]2O[C@H](CO)[C@@H](O)[C@H](O)[C@H]2O[C@@H]2O[C@H](CO)[C@@H](O)[C@H](O)[C@H]2O)[C@H](O)[C@H](O)[C@H]1O
MOL006989	1.0	0.9985	0.9999	2.9984	CO[C@H]1O[C@H](CO)[C@@H](O[C@H]2O[C@H](CO)[C@@H](O[C@H]3O[C@H](CO)[C@@H](O[C@H]4O[C@H](CO)[C@@H](O[C@H]5O[C@H](CO)[C@@H](O[C@H]6O[C@H](C(=O)[O-])[C@@H](O[C@H]7O[C@H](CO)[C@@H](O[C@H]8O[C@H](CO)[C@@H](OC)[C@H](OC(C)=O)[C@@H]8O)[C@H](OC(C)=O)[C@@H]7O)[C@H](OC(C)=O)[C@@H]6O)[C@H](OC(C)=O)[C@@H]5O)[C@H](O)[C@@H]4NC(C)=O)[C@H](OC(C)=O)[C@@H]3O)[C@H](OC(C)=O)[C@@H]2O)[C@H](OC(C)=O)[C@@H]1O
MOL011420	1.0	0.9988	0.9996	2.9984	CC(C)=CCC[C@](C)(O[C@@H]1O[C@H](CO[C@@H]2O[C@H](CO)[C@@H](O)[C@H](O)[C@H]2O)[C@@H](O)[C@H](O)[C@H]1O)[C@H]1CC[C@]2(C)[C@@H]1[C@H](O)C[C@H]1[C@@]3(C)CC[C@H](O[C@@H]4O[C@H](CO)[C@@H](O)[C@H](O)[C@H]4O[C@@H]4O[C@H](COC(=O)CC(=O)O)[C@@H](O)[C@H](O)[C@H]4O)C(C)(C)[C@H]3CC[C@]12C
MOL010935	1.0	0.9987	0.9997	2.9984	C[C@@H]1O[C@@H](O[C@H]2[C@H](O[C@H]3CO[C@@H](O[C@H]4CC[C@]5(C)[C@H]6CC[C@]78OC[C@@]9(CC[C@](C)(CO)C[C@H]97)[C@H](O)C[C@@]8(C)[C@]6(C)CC[C@H]5C4(C)C)[C@H](O[C@@H]4O[C@H](CO)[C@@H](O)[C@H](O)[C@H]4O)[C@H]3O)O[C@H](CO)[C@@H](O)[C@@H]2O)[C@H](O)[C@H](O)[C@H]1O
MOL001990	1.0	0.9987	0.9997	2.9984	C=C(C)[C@@H]1CC[C@]2(C(=O)O[C@@H]3O[C@H](CO[C@@H]4O[C@H](CO)[C@@H](O[C@@H]5O[C@@H](C)[C@H](O)[C@@H](O)[C@H]5O)[C@H](O)[C@H]4O)[C@@H](O)[C@H](O)[C@H]3O)CC[C@]3(C)[C@H](CC[C@@H]4[C@@]5(C)CC[C@H](O[C@@H]6OC[C@H](O)[C@H](O)[C@H]6O[C@@H]6O[C@@H](C)[C@H](O)[C@@H](O)[C@H]6O)[C@@](C)(CO)[C@@H]5CC[C@]43C)[C@H]12
MOL005300	1.0	0.9988	0.9996	2.9984	CC(C)=CCC[C@](C)(O[C@@H]1O[C@H](CO[C@@H]2O[C@H](CO)[C@@H](O)[C@H](O)[C@H]2O)[C@@H](O)[C@H](O)[C@H]1O)[C@@H]1CC[C@]2(C)[C@H]1[C@H](O)C[C@@H]1[C@@]3(C)CC[C@H](O[C@@H]4O[C@H](CO)[C@@H](O)[C@H](O)[C@H]4O[C@@H]4O[C@H](COC(=O)CC(=O)O)[C@@H](O)[C@H](O)[C@H]4O)C(C)(C)[C@H]3CC[C@]12C
MOL009915	1.0	0.9986	0.9997	2.9983	CC(C)=CCC[C@](C)(O[C@@H]1O[C@H](CO[C@H]2OC[C@@H](O)[C@H](O)[C@H]2O)[C@@H](O)[C@H](O)[C@H]1O)[C@H]1CC[C@]2(C)[C@@H]1CC[C@@H]1[C@]3(CO)CC[C@@H](O[C@@H]4O[C@H](CO)[C@@H](O)[C@H](O)[C@H]4O[C@@H]4O[C@H](CO)[C@@H](O)[C@H](O)[C@H]4O)C(C)(C)[C@H]3CC[C@]12C
MOL008564	1.0	0.9988	0.9995	2.9983	CC(=O)[C@H]1CC[C@@H]2[C@@H]3CC[C@@H]4C[C@H](O[C@H]5O[C@@H](O)[C@@H](O[C@@H](O)[C@@H](O[C@H]6OC[C@@H](O)[C@H](O)[C@@H]6O)[C@@H](O[C@H]6OC[C@@H](O)[C@H](O)[C@@H]6O)[C@@H](O)CCO)[C@@H](O)[C@@H]5O[C@H]5O[C@H](C)[C@@H](O)[C@H](O)[C@@H]5O)CC[C@@]4(C)[C@H]3CC[C@]12C
MOL013234	1.0	0.999	0.9994	2.9983	C[C@@H](CC[C@@]1(O)O[C@H]2C[C@H]3[C@@H]4CC=C5C[C@@H](O[C@@H]6O[C@H](CO)[C@@H](O)[C@H](O[C@@H]7O[C@H](CO)[C@@H](O)[C@H](O)[C@H]7O)[C@H]6O[C@@H]6O[C@@H](C)[C@H](O)[C@@H](O)[C@H]6O)CC[C@]5(C)[C@H]4CC[C@]3(C)[C@H]2[C@@H]1C)CO[C@@H]1O[C@H](CO)[C@@H](O)[C@H](O)[C@H]1O
MOL004160	1.0	0.9989	0.9994	2.9983	CC(C)=CCC[C@H](C)[C@H]1[C@H](O[C@H]2OC[C@@H](O)[C@@H](O)[C@@H]2O)C[C@]2(C)[C@@H]3CC[C@@H]4C(C)(C)[C@@H](O[C@H]5O[C@H](CO)[C@@H](O)[C@@H](O)[C@@H]5O[C@H]5O[C@H](CO)[C@@H](O)[C@@H](O[C@H]6O[C@H](CO)[C@@H](O)[C@@H](O)[C@@H]6O)[C@@H]5O)CC[C@]45C[C@@]35[C@@H](O)C[C@@]12C
MOL010392	1.0	0.9987	0.9996	2.9983	C[C@@H]1CC[C@@]2(OC1)O[C@H]1C[C@]3(O)[C@@H]4CC=C5C[C@H](O[C@@H]6O[C@H](CO)[C@H](O[C@H]7O[C@H](CO)[C@@H](O)[C@H](O[C@@H]8O[C@H](CO)[C@@H](O)[C@H](O)[C@H]8O)[C@H]7O[C@@H]7O[C@H](CO)[C@@H](O)[C@H](O)[C@H]7O)[C@H](O)[C@H]6O)CC[C@]5(C)[C@H]4CC[C@]3(C)[C@H]1[C@@H]2C
MOL011890	1.0	0.9986	0.9996	2.9982	C[C@@H]1O[C@H](O[C@H]2[C@H](O[C@H]3CO[C@@H](O[C@H]4CC[C@]5(C)[C@@H](CC[C@]6(C)[C@H]5CC=C5[C@H]7CC(C)(C)[C@@H](O)[C@H](O)[C@@]7(CO)[C@H](O)C[C@]56C)C4(C)C)[C@H](O[C@H]4O[C@H](CO)[C@@H](O)[C@H](O)[C@H]4O)[C@@H]3O)O[C@H](CO)[C@@H](O)[C@@H]2O)[C@H](O)[C@H](O)[C@H]1O
MOL013173	1.0	0.9988	0.9994	2.9982	C/C(=C\O[C@@H]1O[C@H](CO)[C@@H](O)[C@H](O[C@@H]2O[C@@H](C)[C@H](O)[C@@H](O)[C@H]2O)[C@H]1O[C@@H]1O[C@@H](C)[C@H](O)[C@@H](O)[C@H]1O)CC/C=C(\C)CCC[C@@H](C)CO[C@@H]1O[C@H](CO)[C@@H](O)[C@H](O[C@@H]2O[C@@H](C)[C@H](O)[C@@H](O)[C@H]2O)[C@H]1O[C@@H]1O[C@@H](C)[C@H](O)[C@@H](O)[C@H]1O
MOL004156	1.0	0.9988	0.9994	2.9982	CC(C)C(=O)CC[C@H](C)[C@H]1[C@H](O[C@H]2OC[C@@H](O)[C@@H](O)[C@@H]2O)C[C@]2(C)[C@@H]3CC[C@@H]4C(C)(C)[C@@H](O[C@H]5O[C@H](CO)[C@@H](O)[C@@H](O)[C@@H]5O[C@H]5O[C@H](C)[C@@H](O)[C@@H](O[C@H]6O[C@H](CO)[C@@H](O)[C@@H](O)[C@@H]6O)[C@@H]5O)CC[C@]45C[C@@]35[C@@H](O)C[C@@]12C
MOL009761	1.0	0.9986	0.9996	2.9982	C[C@@H]1CO[C@@]2(O[C@@H]3C[C@@]4(O)[C@H]5CC=C6C[C@@H](O[C@H]7O[C@H](CO)[C@@H](O[C@@H]8O[C@H](CO)[C@@H](O)[C@@H](O[C@H]9OC[C@@H](O)[C@@H](O)[C@@H]9O)[C@@H]8O[C@@H]8O[C@H](CO)[C@@H](O)[C@@H](O)[C@@H]8O)[C@H](O)[C@@H]7O)CC[C@]6(C)[C@@H]5CC[C@@]4(C)[C@@H]3[C@@H]2C)[C@@H](O)C1
MOL004157	1.0	0.9988	0.9994	2.9982	CC(C)[C@@H](O)CC[C@H](C)[C@H]1[C@H](O)C[C@]2(C)[C@@H]3CC[C@@H]4C(C)(C)[C@@H](O[C@H]5O[C@H](CO)[C@@H](O)[C@@H](O)[C@@H]5O[C@H]5O[C@H](CO)[C@@H](O)[C@@H](O[C@H]6O[C@H](CO)[C@@H](O)[C@@H](O)[C@@H]6O)[C@@H]5O)CC[C@]45C[C@@]35[C@@H](O)C[C@@]12C
MOL005361	1.0	0.9987	0.9995	2.9982	CC(C)=CCC[C@](C)(O[C@@H]1O[C@H](CO[C@H]2O[C@H](CO)[C@@H](O)[C@@H]2O)[C@@H](O)[C@H](O)[C@H]1O)[C@H]1CC[C@]2(C)[C@@H]1[C@H](O)C[C@@H]1[C@@]3(C)CC[C@@H](O[C@@H]4O[C@H](CO)[C@@H](O)[C@H](O)[C@H]4O[C@@H]4O[C@H](COC(=O)CC(=O)O)[C@@H](O)[C@H](O)[C@H]4O)C(C)(C)[C@H]3CC[C@]12C
MOL008572	1.0	0.9985	0.9996	2.9981	C[C@@H]1CC[C@@]2(OC1)O[C@@H]1C[C@@H]3[C@@H]4CC[C@H]5C[C@H](O[C@@H]6O[C@H](CO)[C@H](O[C@H]7O[C@H](CO)[C@@H](O)[C@H](O)[C@H]7O[C@@H]7O[C@H](CO)[C@@H](O)[C@@H](O)[C@H]7O)[C@@H](O[C@@H]7OC[C@@H](O)[C@@H](O)[C@H]7O)[C@H]6O)CC[C@]5(C)[C@H]4CC(=O)[C@]3(C)[C@@H]1[C@@H]2C
MOL000626	1.0	0.9986	0.9995	2.9981	CCN1C[C@]2(O)[C@H](O)C[C@H](O)[C@@]34[C@@H]2C[C@@](O)([C@@H]13)[C@@]1(O)C[C@@H](OC)[C@H]2C[C@H]4[C@]1(O)[C@H]2OC
MOL005349	1.0	0.9986	0.9995	2.9981	CC(=O)OC[C@H]1O[C@@H](O[C@@H]2CC[C@]3(C)[C@H](CC[C@]4(C)[C@@H]3C[C@@H](O)[C@@H]3[C@@H]([C@](C)(CCC=C(C)C)O[C@@H]5O[C@H](CO[C@H]6OC[C@H](O)[C@H](O)[C@H]6O)[C@@H](O)[C@H](O)[C@H]5O)CC[C@]34C)C2(C)C)[C@H](O[C@@H]2O[C@H](CO)[C@@H](O)[C@H](O)[C@H]2O)[C@@H](O)[C@@H]1O
MOL007354	1.0	0.9984	0.9997	2.9981	C[C@@H]1CC[C@@]2(OC1)O[C@H]1C[C@H]3[C@@H]4CC[C@H]5C[C@@H](O[C@@H]6O[C@H](CO)[C@H](O[C@@H]7O[C@H](CO)[C@@H](O)[C@H](O[C@@H]8OC[C@@H](O)[C@H](O)[C@H]8O)[C@H]7O[C@@H]7O[C@H](CO)[C@@H](O)[C@H](O)[C@H]7O)[C@H](O)[C@H]6O)CC[C@]5(C)[C@H]4CC[C@]3(C)[C@H]1[C@@H]2C
MOL012338	1.0	0.9986	0.9995	2.9981	CC(=O)OC[C@@H]1O[C@@H](O[C@H]2CC[C@]3(C)[C@@H](CC[C@@]4(C)[C@H]3C[C@H](O)[C@H]3[C@H]([C@](C)(CCC=C(C)C)O[C@@H]5O[C@H](CO[C@@H]6OC[C@H](O)[C@H](O)[C@H]6O)[C@H](O)[C@@H](O)[C@@H]5O)CC[C@]34C)C2(C)C)[C@H](O[C@@H]2O[C@H](CO)[C@@H](O)[C@@H](O)[C@H]2O)[C@@H](O)[C@H]1O
MOL004494	1.0	0.9984	0.9997	2.9981	C[C@@H]1CC[C@@]2(OC1)O[C@H]1C[C@@H]3[C@@H]4CC[C@H]5C[C@@H](O[C@@H]6O[C@H](CO)[C@H](O[C@@H]7O[C@H](CO)[C@@H](O)[C@H](O[C@@H]8OC[C@@H](O)[C@H](O)[C@H]8O)[C@H]7O[C@@H]7O[C@H](CO)[C@H](O)[C@H](O)[C@H]7O)[C@H](O)[C@H]6O)CC[C@]5(C)[C@H]4CC[C@]3(C)[C@H]1[C@@H]2C
MOL009949	1.0	0.9986	0.9994	2.9981	CC(C)=CCC[C@@](O)(CO[C@@H]1O[C@H](CO)[C@@H](O)[C@H](O)[C@H]1O)[C@H]1CC[C@]2(C)[C@@H]1[C@H](O)C[C@@H]1[C@]3(C=O)CC[C@@H](O[C@H]4OC[C@H](O)[C@H](O[C@@H]5O[C@H](CO)[C@@H](O)[C@H](O)[C@H]5O)[C@H]4O[C@@H]4O[C@@H](C)[C@H](O)[C@@H](O)[C@H]4O)C(C)(C)[C@H]3CC[C@]12C
MOL007361	1.0	0.9984	0.9997	2.9981	C[C@H]1CC[C@@]2(OC1)O[C@H]1C[C@H]3[C@@H]4CC[C@H]5C[C@H](O[C@H]6O[C@@H](CO)[C@H](O[C@H]7O[C@@H](CO)[C@H](O)[C@H](O[C@H]8OC[C@H](O)[C@H](O)[C@@H]8O)[C@@H]7O[C@@H]7O[C@@H](CO)[C@H](O)[C@H](O)[C@@H]7O)[C@@H](O)[C@H]6O)CC[C@]5(C)[C@H]4CC[C@]3(C)[C@H]1[C@@H]2C
MOL010980	1.0	0.9985	0.9994	2.998	C[C@@H]1O[C@H](O[C@@H]2[C@@H](O)[C@H](O)[C@@H](O[C@@H]3[C@@H](O[C@@H]4CC[C@@]5(C)[C@H](CC[C@]6(C)[C@H]5CC[C@]57OC[C@@]8(CC[C@](C)(C(=O)O)C[C@@H]85)[C@@H](O)C[C@@]76C)C4(C)C)OC[C@H](O[C@H]4O[C@@H](CO)[C@H](O)[C@@H](O)[C@@H]4O)[C@H]3O)O[C@H]2CO)[C@@H](O)[C@H](O)[C@H]1O
MOL009319	1.0	0.9986	0.9994	2.998	C[C@@H]1O[C@@H](O[C@H]2[C@H](O[C@H]3[C@H](O[C@H]4CC[C@@]5(C)[C@@H](CC[C@]6(C)[C@@H]5CC=C5[C@H]7CC(C)(C)CC[C@]7(C(=O)O)CC[C@]56C)[C@]4(C)CO)OC[C@H](O[C@@H]4O[C@H](CO)[C@@H](O)[C@H](O)[C@H]4O)[C@@H]3O[C@H]3O[C@H](CO)[C@@H](O)[C@H](O)[C@H]3O)O[C@@H](C)[C@H](O)[C@H]2O)[C@H](O)[C@H](O)[C@H]1O
MOL006644	1.0	0.9986	0.9994	2.998	C[C@@H]1O[C@H](O[C@@H]2[C@@H](O[C@@H]3[C@@H](O[C@H]4CC[C@@]5(C)[C@@H](CC[C@]6(C)[C@H]5CC=C5[C@H]7C[C@@](C)(C(=O)O)C[C@H](O[C@@H]8OC[C@H](O)[C@@H](O)[C@H]8O[C@H]8[C@H](O)[C@@H](O)[C@H](CO)O[C@@H]8O)[C@@]7(C)CC[C@@]56C)[C@]4(C)CO)O[C@@H](C(=O)O)[C@H](O)[C@H]3O)O[C@@H](CO)[C@H](O)[C@@H]2O)[C@H](O)[C@H](O)[C@H]1O
MOL010952	1.0	0.9985	0.9995	2.9979	C[C@H]1O[C@H](O[C@@H]2[C@H](O)[C@@H](O)[C@H](O[C@H]3[C@H](O[C@H]4CC[C@@]5(C)[C@H](CC[C@]6(C)[C@H]5CC[C@@]57OC[C@]8(CC[C@@](C)(C=O)C[C@H]85)[C@@H](O)C[C@]67C)C4(C)C)OC[C@@H](O[C@@H]4O[C@@H](CO)[C@@H](O)[C@H](O)[C@@H]4O)[C@@H]3O)O[C@H]2CO)[C@@H](O)[C@H](O)[C@@H]1O
MOL006025	1.0	0.9985	0.9994	2.9979	C[C@H]1O[C@H](O[C@H]2[C@H](OC(=O)[C@]34CCC(C)(C)C[C@H]3C3=CC[C@H]5[C@]6(C)C[C@@H](O)[C@@H](O[C@@H]7O[C@@H](CO)[C@H](O)[C@@H](O[C@@H]8O[C@H](O)[C@@H](O)[C@@H](O)[C@H]8O)[C@@H]7O)C(CO)(CO)[C@@H]6CC[C@]5(C)[C@]3(C)C[C@@H]4O)OC[C@H](O)[C@@H]2O)[C@@H](O)[C@@H](O)[C@@H]1O[C@@H]1OC[C@@H](O)[C@@H](O)[C@H]1O
MOL008541	1.0	0.9986	0.9993	2.9979	C[C@H]1O[C@H](O[C@H]2C[C@@H](O[C@H]3CC[C@@]4(C)[C@H](CC[C@@H]5[C@@H]4CC[C@]4(C)[C@@H](C6=CC(=O)OC6)[C@@H](O)C[C@]54O)C3)O[C@H](C)[C@H]2O[C@@H]2C[C@H](O)[C@H](O)[C@@H](C)O2)C[C@H](O[C@@H]2O[C@H](CO)[C@@H](O)[C@H](O)[C@H]2O)[C@@H]1O
MOL005264	1.0	0.9986	0.9993	2.9979	CCC[C@@H](CCCCCCC[C@H](O)CC(=O)O)O[C@@H]1O[C@H](CO[C@@H]2O[C@@H](C)[C@H](O)[C@@H](O)[C@H]2O)[C@@H](O)[C@H](O)[C@H]1O[C@@H]1O[C@H](CO)[C@@H](O)[C@H](O)[C@H]1O[C@@H]1O[C@@H](C)[C@H](O[C@@H]2O[C@H](C)[C@@H](O)[C@H](O)[C@H]2O)[C@@H](O)[C@H]1O
MOL010139	1.0	0.9984	0.9995	2.9979	C[C@H](CC[C@@H](O[C@@H]1O[C@H](CO[C@@H]2O[C@H](CO)[C@@H](O)[C@H](O)[C@H]2O)[C@@H](O)[C@H](O)[C@H]1O)C(C)(C)O)[C@H]1CC[C@@]2(C)[C@@H]3CC=C4[C@@H](CC[C@H](O[C@@H]5O[C@H](CO)[C@@H](O)[C@H](O)[C@H]5O)C4(C)C)[C@]3(C)[C@H](O)C[C@]12C
MOL010140	1.0	0.9985	0.9994	2.9979	C[C@H](CC[C@H](O[C@@H]1O[C@H](CO)[C@H](O)[C@@H](O)[C@H]1O)C(C)(C)O)[C@H]1CC[C@]2(C)[C@H]3CC=C4C(C)(C)[C@@H](O[C@@H]5O[C@@H](CO[C@@H]6O[C@@H](CO)[C@@H](O)[C@H](O)[C@@H]6O)[C@H](O)[C@H](O)[C@H]5O)CC[C@@]4(C)[C@]3(C)[C@@H](O)C[C@]12C
MOL009870	1.0	0.9984	0.9995	2.9978	CC(C)=CCC[C@](C)(O[C@@H]1O[C@H](CO[C@@H]2O[C@@H](C)[C@H](O)[C@@H](O)[C@H]2O)[C@@H](O)[C@H](O)[C@H]1O)[C@@H]1CC[C@@]2(C)[C@H]1[C@@H](O)C[C@H]1[C@@]3(C)CC[C@H](O[C@@H]4O[C@H](CO)[C@@H](O)[C@H](O)[C@H]4O[C@@H]4O[C@H](COC(=O)CC(=O)O)[C@@H](O)[C@H](O)[C@H]4O)C(C)(C)[C@H]3CC[C@]12C
MOL006753	1.0	0.9984	0.9994	2.9978	CC/C(C)=C/CC[C@@](C)(O[C@@H]1O[C@H](CO[C@@H]2OC[C@@H](O)[C@H](O)[C@H]2O)[C@@H](O)[C@@H](O)[C@H]1O)[C@@H]1CC[C@@]2(C)[C@H]1[C@@H](O)C[C@@H]1[C@@H]2CC[C@@H]2C(C)(C)[C@H](O[C@@H]3O[C@H](CO)[C@@H](O)[C@H](O)[C@H]3O[C@@H]3O[C@H](CO)[C@@H](O)[C@H](O)[C@H]3O)CC[C@]12C
MOL003379	1.0	0.9984	0.9994	2.9978	C[C@H]1CC[C@H]2[C@@H](C)[C@H]3[C@H](C[C@@H]4[C@@H]5CC[C@H]6C[C@@H](O[C@@H]7O[C@H](CO[C@@H]8O[C@H](CO)[C@@H](O)[C@H](O[C@@H]9OC[C@@H](O)[C@H](O)[C@H]9O)[C@H]8O[C@@H]8O[C@H](CO)[C@@H](O)[C@H](O)[C@H]8O)[C@@H](O)[C@H](O)[C@H]7O)CC[C@]6(C)[C@H]5CC[C@]34C)N2C1
MOL010386	1.0	0.9982	0.9995	2.9978	C[C@H]1CC[C@@]2(OC1)O[C@H]1C[C@]3(O)[C@@H]4CC=C5C[C@H](O[C@@H]6O[C@H](CO)[C@H](O[C@H]7O[C@H](CO)[C@@H](O)[C@H](O[C@@H]8OC[C@@H](O)[C@H](O)[C@H]8O)[C@H]7O[C@@H]7O[C@H](CO)[C@@H](O)[C@H](O)[C@H]7O)[C@H](O)[C@H]6O)CC[C@]5(C)[C@H]4CC[C@]3(C)[C@H]1[C@@H]2C
MOL006870	1.0	0.9988	0.999	2.9978	CO[C@H]1C[C@@H](O[C@H]2[C@H](C)O[C@@H](O[C@H]3[C@H](C)O[C@@H](O[C@@H]4CC[C@@]5(C)C(=CC[C@@]6(O)[C@H]5C[C@@H](OC(=O)/C=C(\C)C(C)C)[C@]5(C)[C@H](C(C)=O)CC[C@]56O)C4)C[C@@H]3OC)C[C@@H]2OC)O[C@@H](C)[C@@H]1O
MOL010388	1.0	0.9982	0.9995	2.9978	C[C@@H]1CC[C@@]2(OC1)O[C@H]1C[C@]3(O)[C@@H]4CC=C5C[C@@H](O[C@@H]6O[C@H](CO)[C@H](O[C@@H]7O[C@H](CO)[C@@H](O)[C@H](O[C@@H]8OC[C@@H](O)[C@H](O)[C@H]8O)[C@H]7O[C@@H]7O[C@H](CO)[C@@H](O)[C@H](O)[C@H]7O)[C@H](O)[C@H]6O)CC[C@]5(C)[C@H]4CC[C@]3(C)[C@H]1[C@@H]2C
MOL005651	1.0	0.9984	0.9994	2.9978	CO[C@H]1[C@@H](O)[C@@H](C)O[C@@H](O[C@H](C)[C@H]2CC[C@@H]3[C@@H]4CC=C5C[C@@H](O[C@H]6C[C@H](OC)[C@H](O[C@@H]7O[C@H](C)[C@@H](O)[C@H](OC)[C@H]7OC(C)=O)[C@@H](C)O6)CC[C@]5(C)[C@H]4CC[C@@]32C)[C@@H]1O[C@@H]1O[C@@H](CO[C@@H]2O[C@H](CO)[C@@H](O)[C@H](O)[C@H]2O)[C@@H](O)[C@H](O)[C@H]1O
MOL006515	1.0	0.9983	0.9996	2.9978	C[C@@H]1O[C@@H](O[C@@H]2[C@@H](O[C@H]3CC[C@@]4(C)[C@H](CC[C@]5(C)[C@H]4C[C@@H](O)C4=C6[C@@]7(CC[C@@](C)(OC7=O)[C@@]6(C)O)CC[C@@]45C)C3(C)C)OC[C@H](O)[C@@H]2O[C@H]2O[C@H](CO)[C@@H](O)[C@H](O)[C@@H]2O[C@@H]2O[C@@H](CO)[C@@H](O)[C@H](O)[C@H]2O)[C@H](O)[C@H](O)[C@H]1O
MOL004515	1.0	0.9986	0.9993	2.9978	C[C@@H](CC[C@]1(O)O[C@H]2C[C@H]3[C@@H]4CC[C@@H]5C[C@@H](O[C@@H]6O[C@H](CO)[C@H](O)[C@H](O)[C@H]6O[C@@H]6O[C@H](CO)[C@@H](O)[C@H](O)[C@H]6O)CC[C@]5(C)[C@H]4CC[C@]3(C)[C@H]2[C@@H]1C)CO[C@@H]1O[C@H](CO)[C@@H](O)[C@H](O)[C@H]1O
MOL010397	1.0	0.9982	0.9995	2.9978	C[C@H]1CC[C@@]2(OC1)O[C@H]1C[C@@]3(O)[C@@H]4CC=C5C[C@@H](O[C@@H]6O[C@H](CO)[C@@H](O[C@@H]7O[C@H](CO)[C@@H](O)[C@H](O[C@H]8OC[C@@H](O)[C@@H](O)[C@H]8O)[C@H]7O[C@@H]7O[C@H](CO)[C@@H](O)[C@H](O)[C@H]7O)[C@@H](O)[C@H]6O)CC[C@]5(C)[C@H]4CC[C@]3(C)[C@H]1[C@@H]2C
MOL008318	1.0	0.9982	0.9995	2.9977	C[C@@H]1O[C@@H](O[C@H]2[C@H](O[C@H]3CO[C@@H](O[C@H]4CC[C@]5(C)[C@H]6CC[C@]78OC[C@@]9(CC[C@](C)(C=O)C[C@H]97)[C@H](O)C[C@@]8(C)[C@]6(C)CC[C@H]5C4(C)C)[C@H](O[C@@H]4O[C@H](CO)[C@@H](O)[C@H](O)[C@H]4O)[C@H]3O)O[C@H](CO)[C@@H](O)[C@@H]2O)[C@H](O)[C@H](O)[C@H]1O
MOL004562	1.0	0.9985	0.9992	2.9977	CO[C@]1(CC[C@@H](C)CO[C@@H]2O[C@H](CO)[C@@H](O)[C@H](O)[C@H]2O)O[C@H]2C[C@H]3[C@@H]4CC=C5C[C@@H](O[C@@H]6O[C@H](CO)[C@@H](O)[C@H](O[C@@H]7O[C@H](CO)[C@@H](O)[C@H](O)[C@H]7O)[C@@H]6O[C@@H]6O[C@@H](C)[C@H](O)[C@@H](O)[C@H]6O)CC[C@]5(C)[C@H]4CC[C@]3(C)[C@H]2[C@@H]1C
MOL011015	1.0	0.9983	0.9995	2.9977	C[C@@H]1O[C@@H](O[C@H]2[C@H](O[C@H]3CO[C@@H](O[C@H]4CC[C@]5(C)[C@H]6CC[C@]78OC[C@@]9(CC[C@](C)(C(=O)O)C[C@H]97)[C@H](O)C[C@@]8(C)[C@]6(C)CC[C@H]5C4(C)C)[C@H](O[C@@H]4O[C@H](CO)[C@@H](O)[C@H](O)[C@H]4O)[C@H]3O)O[C@H](CO)[C@@H](O)[C@@H]2O)[C@H](O)[C@H](O)[C@H]1O
MOL011422	1.0	0.9983	0.9994	2.9977	CC(C)=CCC[C@](C)(O[C@@H]1O[C@H](CO[C@@H]2OC[C@@H](O)[C@@H](O)[C@H]2O)[C@@H](O)[C@@H](O)[C@H]1O)[C@@H]1CC[C@@]2(C)[C@H]1[C@@H](O)C[C@H]1[C@@]3(C)CC[C@@H](O[C@@H]4O[C@H](CO)[C@@H](O)[C@@H](O)[C@H]4O[C@@H]4O[C@H](COC(=O)CC(=O)O)[C@@H](O)[C@@H](O)[C@H]4O)C(C)(C)[C@H]3CC[C@]12C
MOL006058	1.0	0.9983	0.9993	2.9976	C[C@@H]1O[C@@H](O[C@H]2[C@H](OC(=O)[C@@]34CCC(C)(C)C[C@@H]3C3=CC[C@H]5[C@@]6(C)C[C@@H](O)[C@@H](O[C@H]7O[C@H](O[C@@H]8O[C@H](O)[C@@H](O)[C@@H](O)[C@H]8O)[C@H](O)[C@@H](O)[C@H]7O)C(CO)(CO)[C@@H]6CC[C@]5(C)[C@]3(C)C[C@@H]4O)OC[C@H](O)[C@@H]2O)[C@H](O)[C@@H](O)[C@@H]1O[C@@H]1OC[C@@H](O)[C@@H](O)[C@H]1O
MOL001969	1.0	0.9981	0.9996	2.9976	C=C(C)[C@@H]1CC[C@]2(C(=O)O[C@@H]3C[C@H](CO[C@@H]4O[C@H](CO)[C@@H](O[C@@H]5O[C@@H](C)[C@H](O)[C@@H](O)[C@H]5O)[C@H](O)[C@H]4O)[C@@H](O)[C@H](O)[C@H]3O)CC[C@]3(C)[C@@H](CC[C@@H]4[C@]5(C)CC[C@@H](O[C@@H]6OC[C@H](O)[C@H](O)[C@H]6O[C@@H]6O[C@@H](C)[C@H](O)[C@@H](O)[C@H]6O)[C@@](C)(CC)[C@H]5CC[C@]43C)[C@@H]12
MOL004490	1.0	0.9984	0.9993	2.9976	C[C@H]1CC[C@@]2(OC1)O[C@H]1C[C@H]3[C@@H]4CC=C5C[C@@H](O[C@@H]6O[C@H](CO)[C@H](O[C@@H]7O[C@H](CO)[C@@H](O)[C@H](O[C@@H]8OC[C@@H](O)[C@H](O)[C@H]8O)[C@H]7O[C@@H]7O[C@H](CO)[C@@H](O)[C@H](O)[C@H]7O)[C@H](O)[C@H]6O)[C@H](O)C[C@]5(C)[C@@H]4CC[C@]3(C)[C@H]1[C@@H]2C
MOL010344	1.0	0.9982	0.9993	2.9975	C/C(=C\O[C@@H]1O[C@H](CO)[C@@H](O)[C@H](O[C@@H]2O[C@H](C)[C@H](O)[C@@H](O)[C@H]2O)[C@H]1O[C@@H]1O[C@H](C)[C@@H](O)[C@@H](O)[C@H]1O)CC/C=C(\C)CCC[C@@H](C)CO[C@@H]1O[C@H](CO)[C@@H](O)[C@H](O[C@@H]2O[C@H](C)C(O)[C@@H](O)[C@H]2O)[C@H]1O[C@@H]1O[C@H](C)[C@@H](O)[C@@H](O)[C@H]1O
MOL006067	1.0	0.9984	0.9991	2.9974	C[C@@H]1O[C@H](O[C@H]2[C@H](OC(=O)[C@@]34CCC(C)(C)C[C@@H]3C3=CC[C@H]5[C@@]6(C)C[C@@H](O)[C@@H](O[C@H]7O[C@@H](O)[C@H](O)[C@@H](O)[C@@H]7O)[C@](C)(CO)[C@@H]6CC[C@]5(C)[C@]3(C)C[C@@H]4O)OC[C@H](O)[C@@H]2O)[C@@H](O)[C@@H](O)[C@@H]1O[C@H]1OC[C@H](O)[C@@H](O[C@H]2OC[C@@](O)(CO)[C@@H]2O)[C@@H]1O
MOL011393	1.0	0.9977	0.9997	2.9974	CC(C)=CCC[C@@](C)(O[C@H]1O[C@@H](CO[C@@H]2O[C@H](CO)[C@@H](O)[C@H](O)[C@H]2O)[C@H](O)[C@@H](O)[C@@H]1O)[C@H]1CC[C@]2(C)[C@@H]1[C@H](O)C[C@@H]1[C@@]3(C)CC[C@H](O[C@]4(C)O[C@H](CO)[C@@H](O)[C@H](O)[C@H]4O[C@]4(C)O[C@H](OO)[C@@H](O)[C@H](O)[C@H]4O)C(C)(C)[C@@H]3CC[C@]12C
MOL010393	1.0	0.9981	0.9992	2.9973	C[C@@H]1CC[C@@]2(OC1)O[C@H]1C[C@@H]3[C@@H]4CC=C5C[C@H](O[C@@H]6O[C@H](CO)[C@H](O[C@H]7O[C@H](CO)[C@@H](O)[C@H](O[C@@H]8O[C@H](CO)[C@@H](O)[C@H](O)[C@H]8O)[C@H]7O[C@@H]7O[C@H](CO)[C@@H](O)[C@H](O)[C@H]7O)[C@H](O)[C@H]6O)CC[C@]5(C)[C@H]4CC[C@]3(C)[C@H]1[C@@H]2C
MOL005593	1.0	0.9983	0.999	2.9973	C[C@H]1O[C@@H](O[C@H]2CC[C@@]3(C)[C@@H](CC[C@]4(C)[C@H]3CC=C3[C@H]5CC(C)(C)CC[C@@]5(C(=O)O)CC[C@@]34C)C2(C)C)[C@H](O)[C@@H](O)[C@H]1O[C@@H]1OC[C@H](O)[C@@H](O)[C@H]1O[C@@H]1OC[C@@H](O)[C@@H](O)[C@H]1O[C@@H]1OC[C@@H](O[C@@H]2O[C@H](CO)[C@@H](O)[C@@H](O)[C@H]2O)[C@@H](O)[C@H]1O
MOL003041	1.0	0.9981	0.9992	2.9973	C[C@@H]1O[C@@H](O[C@H]2[C@H](O[C@H]3CC[C@@]4(C)[C@@H](CC[C@]5(C)[C@H]4CC=C4[C@H]6CC(C)(C)CC[C@]6(C(=O)O[C@@H]6O[C@H](CO[C@@H]7O[C@H](CO)[C@@H](O)[C@H](O)[C@H]7O)[C@@H](O)[C@H](O)[C@H]6O)CC[C@]45C)[C@]3(C)CO)OC[C@H](O)[C@@H]2O)[C@H](O)[C@H](O[C@@H]2O[C@H](CO)[C@@H](O)[C@H](O)[C@H]2O)[C@H]1O
MOL012854	1.0	0.9981	0.9991	2.9972	CC(C)=CCC[C@](C)(O[C@H]1O[C@@H](CO[C@H]2O[C@@H](CO)[C@H](O)[C@@H](O)[C@@H]2O)[C@H](O)[C@@H](O)[C@@H]1O)[C@H]1CC[C@]2(C)[C@H]1[C@@H](O)C[C@H]1[C@]3(C)CC[C@H](O)C(C)(C)[C@@H]3[C@H](O[C@H]3O[C@@H](CO)[C@H](O)[C@@H](O)[C@@H]3O)C[C@@]12C
MOL006074	1.0	0.9984	0.9988	2.9972	C[C@@H]1O[C@@H](O[C@H]2[C@@H](OC(=O)[C@]34CCC(C)(C)C[C@H]3C3=CC[C@@H]5[C@@]6(C)C[C@H](O)[C@H](O[C@@H]7O[C@H](CO)[C@@H](O)[C@H](O)[C@H]7O)C(CO)(CO)[C@H]6CC[C@@]5(C)[C@]3(C)C[C@@H]4O)OC[C@H](O)[C@@H]2O)[C@H](O)[C@H](O)[C@H]1O[C@@H]1OC[C@@H](O)[C@H](O[C@@H]2OC[C@](O)(CO)[C@H]2O)[C@H]1O
MOL005374	1.0	0.9981	0.9991	2.9972	CC(C)=CCC[C@](C)(O[C@@H]1O[C@H](CO[C@H]2O[C@H](CO)[C@@H](O)[C@H](O)[C@H]2O)[C@@H](O)[C@H](O)[C@H]1O)[C@@H]1CC[C@]2(C)[C@H]1[C@H](O)C[C@H]1[C@@]3(C)CC[C@H](O)C(C)(C)[C@H]3[C@@H](O[C@@H]3O[C@H](CO)[C@@H](O)[C@H](O)[C@H]3O)C[C@@]12C
MOL008363	0.9999	0.9992	0.9981	2.9971	C=CCSSSC
MOL011889	1.0	0.9979	0.9992	2.9971	C/C=C(\C)C(=O)O[C@H]1[C@H](O)[C@@]2(CO)[C@H](O)C[C@]3(C)C(=CC[C@H]4[C@]5(C)CC[C@H](O[C@@H]6OC[C@H](O[C@@H]7O[C@H](CO)[C@@H](O)[C@H](O)[C@H]7O[C@H]7O[C@@H](C)[C@H](O)[C@@H](O)[C@H]7O)[C@@H](O)[C@H]6O[C@H]6O[C@H](CO)[C@@H](O)[C@H](O)[C@H]6O)C(C)(C)[C@@H]5CC[C@]43C)[C@H]2CC1(C)C
MOL009956	1.0	0.9981	0.9991	2.9971	CC(C)=CCC[C@](C)(O[C@@H]1O[C@H](CO[C@@H]2O[C@H](CO)[C@@H](O)[C@H](O)[C@H]2O)[C@@H](O)[C@H](O)[C@H]1O)[C@H]1CC[C@]2(C)[C@@H]1[C@H](O)C[C@@H]1[C@]3(C)CC[C@@H](O[C@@H]4O[C@H](CO)[C@@H](O)[C@H](O)[C@H]4O)C(C)(C)[C@H]3CC[C@]12C
MOL007495	1.0	0.9981	0.9991	2.9971	CC(C)=CCC[C@](C)(O[C@@H]1O[C@H](CO[C@@H]2O[C@H](CO)[C@@H](O)[C@H](O)[C@H]2O)[C@@H](O)[C@H](O)[C@H]1O)[C@H]1CC[C@]2(C)[C@@H]1[C@H](O)C[C@@H]1[C@@]3(C)CC[C@H](O[C@@H]4O[C@H](CO)[C@@H](O)[C@H](O)[C@H]4O)C(C)(C)[C@@H]3CC[C@]12C
MOL006752	1.0	0.9981	0.9991	2.9971	CC(C)=CCC[C@@](C)(O[C@H]1O[C@H](CO[C@H]2O[C@H](CO)[C@@H](O)[C@H](O)[C@H]2O)[C@@H](O)[C@@H](O)[C@@H]1O)[C@@H]1CC[C@@]2(C)[C@H]1[C@@H](O)C[C@H]1[C@@]3(C)CC[C@@H](O[C@H]4O[C@H](CO)[C@@H](O)[C@H](O)[C@H]4O)C(C)(C)[C@H]3CC[C@@]12C
MOL000425	1.0	0.998	0.9991	2.997	C[C@@H]1O[C@@H](O[C@H]2[C@H](O[C@@H]3CC[C@]45C[C@]46CC[C@]4(C)[C@@H]([C@@]7(C)CC[C@@H](C(C)(C)O[C@@H]8O[C@H](CO)[C@@H](O)[C@H](O)[C@H]8O)O7)[C@H](O)C[C@@]4(C)[C@H]6C[C@@H](O)[C@@H]5C3(C)C)OC[C@@H](O)[C@@H]2O)[C@H](O)[C@H](O)[C@H]1O
MOL010355	1.0	0.9979	0.9991	2.997	C[C@H]1O[C@@H](O[C@H]2[C@H](O[C@H]3CC[C@@]4(C)[C@@H](CC[C@]5(C)[C@H]4CC=C4[C@H]6CC(C)(C)CC[C@@]6(C(=O)O[C@H]6O[C@H](CO)[C@@H](O)[C@H](O)[C@H]6O[C@@H]6O[C@H](CO)[C@@H](O)[C@H](O)[C@H]6O)CC[C@@]45C)[C@]3(C)CO)OC[C@H](O)[C@@H]2O)[C@H](O)[C@H](O[C@@H]2OC[C@@H](O)[C@H](O)[C@H]2O)[C@@H]1O
MOL008545	1.0	0.998	0.9991	2.997	C[C@H]1O[C@H](O[C@H]2C[C@@H](O[C@H]3CC[C@@]4(C)[C@H](CC[C@@H]5[C@@H]4CC[C@]4(C)[C@@H](C6=CC(=O)OC6)CC[C@]54O)C3)O[C@H](C)[C@H]2O[C@@H]2C[C@H](O)[C@H](O)[C@@H](C)O2)C[C@H](O[C@@H]2O[C@H](CO)[C@@H](O)[C@H](O)[C@H]2O)[C@@H]1O
MOL010356	1.0	0.9979	0.9991	2.997	C[C@H]1O[C@@H](O[C@H]2[C@H](O[C@H]3CC[C@@]4(C)[C@@H](CC[C@]5(C)[C@H]4CC=C4[C@H]6CC(C)(C)CC[C@@]6(C(=O)O[C@H]6O[C@H](CO)[C@@H](O)[C@H](O)[C@H]6O[C@@H]6O[C@H](CO)[C@@H](O)[C@H](O)[C@H]6O)CC[C@@]45C)[C@]3(C)CO)OC[C@H](O)[C@@H]2O)[C@H](O)[C@H](O[C@@H]2OC[C@H](O)[C@H](O)[C@H]2O)[C@@H]1O
MOL009982	1.0	0.998	0.999	2.997	CC(C)=CCC[C@H](O[C@@H]1O[C@H](CO[C@H]2OC[C@@H](O)[C@H](O)[C@H]2O)[C@@H](O)[C@H](O)[C@H]1O)[C@H]1CC[C@]2(C)[C@@H]1CC[C@@H]1[C@]3(C=O)CC[C@@H](O[C@@H]4O[C@H](CO)[C@@H](O)[C@H](O)[C@H]4O[C@@H]4O[C@H](CO)[C@@H](O)[C@H](O)[C@H]4O)C(C)(C)[C@H]3CC[C@]12C
MOL013175	1.0	0.9979	0.9991	2.997	C[C@@H]1O[C@@H](O[C@H]2[C@H](O[C@@H]3CC[C@]4(C)[C@H](CC[C@]5(C)[C@@H]4CC=C4[C@H]6CC(C)(C)CC[C@]6(C(=O)O[C@@H]6O[C@H](CO)[C@@H](O)[C@H](O)[C@H]6O[C@@H]6O[C@H](CO)[C@@H](O)[C@H](O)[C@H]6O)CC[C@]45C)[C@]3(C)CO)OC[C@H](O)[C@@H]2O)[C@H](O)[C@H](O[C@@H]2OC[C@@H](O)[C@H](O)[C@H]2O)[C@H]1O
MOL009926	1.0	0.9977	0.9992	2.9969	CC(C)=CCC[C@](C)(O[C@@H]1O[C@H](CO[C@@H]2O[C@@H](C)[C@H](O)[C@@H](O)[C@H]2O)[C@@H](O)[C@H](O)[C@H]1O)[C@H]1CC[C@]2(C)[C@@H]1CC[C@@H]1[C@]3(C)C[C@H](O)[C@@H](O[C@@H]4O[C@H](CO)[C@@H](O)[C@H](O)[C@H]4O)C(C)(C)[C@H]3CC[C@]12C
MOL003888	1.0	0.9979	0.999	2.9969	CO[C@]1(CC[C@H](C)CO[C@H]2O[C@H](CO)[C@@H](O)[C@@H](O)[C@@H]2O)O[C@@H]2C[C@H]3[C@H]4CC=C5C[C@@H](O[C@H]6O[C@H](CO)[C@H](O[C@@H]7O[C@H](C)[C@H](O)[C@H](O)[C@H]7O)[C@H](O)[C@@H]6O[C@H]6O[C@H](C)[C@@H](O)[C@@H](O)[C@@H]6O)CC[C@]5(C)[C@@H]4CC[C@@]3(C)[C@@H]2[C@@H]1C
MOL006539	1.0	0.9975	0.9993	2.9968	C[C@@H]1O[C@@H](O[C@H]2[C@H](O[C@H]3CC[C@]4(C)[C@H]5CC=C6[C@H]7[C@]8(CC[C@](C)(OC8=O)[C@@]7(C)O)CC[C@@]6(C)[C@]5(C)CC[C@H]4C3(C)C)OC[C@H](O)[C@@H]2O[C@@H]2O[C@H](CO)[C@@H](O)[C@H](O)[C@H]2O[C@@H]2O[C@H](CO)[C@@H](O)[C@H](O)[C@H]2O)[C@H](O)[C@H](O)[C@H]1O
MOL004149	1.0	0.9979	0.999	2.9968	CC(C)C(=O)CC[C@H](C)[C@H]1[C@H](O)C[C@]2(C)[C@@H]3CC[C@@H]4C(C)(C)[C@@H](O[C@H]5O[C@H](CO)[C@@H](O)[C@@H](O)[C@@H]5O[C@H]5O[C@H](CO)[C@@H](O)[C@@H](O[C@H]6O[C@H](CO)[C@@H](O)[C@@H](O)[C@@H]6O)[C@@H]5O)CC[C@]45C[C@@]35[C@@H](O)C[C@@]12C
MOL009979	1.0	0.9977	0.9991	2.9968	CC(C)=CCC[C@H](O[C@@H]1O[C@H](CO[C@@H]2O[C@@H](C)[C@H](O)[C@@H](O)[C@H]2O)[C@@H](O)[C@H](O)[C@H]1O)[C@H]1CC[C@]2(C)[C@@H]1CC[C@@H]1[C@]3(C=O)CC[C@@H](O[C@@H]4O[C@H](CO)[C@@H](O)[C@H](O)[C@H]4O[C@@H]4O[C@H](CO)[C@@H](O)[C@H](O)[C@H]4O)C(C)(C)[C@H]3CC[C@]12C
MOL002315	1.0	0.9978	0.999	2.9968	C[C@@H]1O[C@@H](O[C@H]2[C@H](OC(=O)[C@]34CCC(C)(C)C[C@@H]3C3=CC[C@H]5[C@@]6(C)CC[C@H](O[C@@H]7O[C@H](C(=O)O)[C@@H](O)[C@H](O)[C@H]7O[C@@H]7O[C@H](CO)[C@H](O)[C@H](O)[C@H]7O)[C@@](C)(C=O)[C@H]6CC[C@@]5(C)[C@]3(C)CC4)OC[C@@H](O)[C@@H]2O)[C@H](O)[C@H](O)[C@H]1O[C@@H]1OC[C@@H](O)[C@H](O[C@@H]2OC[C@@H](O)[C@H](O)[C@H]2O)[C@H]1O
MOL010346	1.0	0.9978	0.999	2.9967	C/C(=C/CC/C(C)=C/CC/C(C)=C/O[C@@H]1O[C@H](CO)[C@@H](O)[C@H](O[C@@H]2O[C@H](C)[C@H](O)[C@@H](O)[C@H]2O)[C@H]1O[C@@H]1O[C@H](C)[C@H](O)[C@@H](O)[C@H]1O)CO[C@@H]1O[C@H](CO)[C@@H](O)[C@H](O[C@@H]2O[C@H](C)[C@H](O)[C@@H](O)[C@H]2O)[C@H]1O[C@@H]1O[C@H](C)[C@@H](O)[C@@H](O)[C@H]1O
MOL000419	1.0	0.9979	0.9988	2.9967	C[C@@H]1O[C@@H](O[C@H]2[C@H](O[C@H]3CC[C@]45C[C@]46CC[C@]4(C)[C@@H]([C@@]7(C)CC[C@@H](C(C)(C)O)O7)[C@@H](O)C[C@@]4(C)[C@@H]6C[C@H](O[C@@H]4OC[C@@H](O)[C@H](O)[C@H]4O)[C@H]5C3(C)C)OC[C@@H](O)[C@@H]2O)[C@H](O)[C@H](O)[C@H]1O
MOL004541	1.0	0.9975	0.9991	2.9967	CO[C@@]1(CC[C@H](C)CO[C@@H]2O[C@H](CO)[C@@H](O)[C@H](O)[C@H]2O)O[C@@H]2C[C@@H]3[C@@H]4CC[C@@H]5C[C@@H](O[C@@H]6O[C@H](CO)[C@H](O)[C@H](O)[C@H]6O[C@@H]6O[C@H](CO)[C@@H](O)[C@H](O)[C@H]6O)CC[C@]5(C)[C@H]4CC[C@]3(C)[C@@H]2[C@@H]1C
MOL006727	1.0	0.9978	0.9988	2.9966	CC(C)=CCC[C@@](C)(O[C@@H]1O[C@H](CO[C@@H]2O[C@@H](CO)[C@H](O)[C@H]2O)[C@@H](O)[C@H](O)[C@H]1O)[C@H]1CC[C@@]2(C)[C@@H]1[C@H](O)C[C@H]1[C@@]3(C)CC[C@H](O[C@@H]4O[C@H](CO)[C@@H](O)[C@H](O)[C@H]4O)C(C)(C)[C@H]3CC[C@]12C
MOL009937	1.0	0.9975	0.9991	2.9966	CC(C)=CCC[C@](C)(O[C@@H]1O[C@H](CO)[C@@H](O)[C@H](O)[C@H]1O)[C@H]1CC[C@]2(C)[C@@H]1[C@H](O)C[C@@H]1[C@]3(C)CC[C@@H](O[C@@H]4O[C@H](CO[C@@H]5O[C@@H](C)[C@H](O)[C@@H](O)[C@H]5O)[C@@H](O)[C@H](O)[C@H]4O)C(C)(C)[C@H]3CC[C@]12C
MOL011410	1.0	0.9975	0.9991	2.9966	CC(C)=CCC[C@@](C)(O[C@@H]1O[C@H](CO)[C@@H](O)[C@@H](O)[C@H]1O)[C@@H]1CC[C@@]2(C)[C@H]1[C@@H](O)C[C@H]1[C@@]3(C)CC[C@@H](O[C@@H]4O[C@H](CO[C@@H]5O[C@H](C)[C@H](O)[C@@H](O)[C@H]5O)[C@@H](O)[C@@H](O)[C@H]4O)C(C)(C)[C@H]3CC[C@@]12C
MOL012674	1.0	0.9978	0.9988	2.9966	CC(C)=CCC[C@](C)(O[C@@H]1O[C@H](CO[C@@H]2O[C@@H](CO)[C@H](O)[C@H]2O)[C@@H](O)[C@H](O)[C@H]1O)[C@H]1CC[C@]2(C)[C@@H]1[C@H](O)C[C@@H]1[C@]3(C)CC[C@@H](O[C@@H]4O[C@H](CO)[C@@H](O)[C@H](O)[C@H]4O)C(C)(C)[C@H]3CC[C@]12C
MOL006021	1.0	0.998	0.9985	2.9965	C[C@@H]1O[C@@H](O[C@H]2[C@@H](OC(=O)[C@]34CCC(C)(C)C[C@H]3C3=CC[C@@H]5[C@@]6(C)C[C@H](O)[C@H](O[C@@H]7O[C@H](CO)[C@@H](O)[C@H](O)[C@H]7O)C(CO)(CO)[C@H]6CC[C@@]5(C)[C@]3(C)CC4=O)OC[C@H](O)[C@@H]2O)[C@H](O)[C@H](O)[C@H]1O[C@@H]1OC[C@@H](O)[C@H](O[C@@H]2OC[C@](O)(CO)[C@H]2O)[C@H]1O
MOL010064	1.0	0.9974	0.9991	2.9965	C[C@H](CC[C@@H](O[C@@H]1O[C@H](CO[C@@H]2O[C@H](CO)[C@@H](O)[C@H](O)[C@H]2O)[C@@H](O)[C@H](O)[C@H]1O)C(C)(C)O)[C@H]1CC[C@@]2(C)[C@@H]3CC=C4C(C)(C)[C@@H](O[C@@H]5O[C@H](CO)[C@@H](O)[C@H](O)[C@H]5O)CC[C@@]4(C)[C@]3(C)CC[C@]12C
MOL009747	1.0	0.9976	0.9988	2.9965	CC1(C)C[C@@H]2C3=CC[C@@H]4[C@@]5(C)CC[C@@H](O[C@@H]6O[C@H](C(=O)O)[C@@H](O)[C@H](O)[C@H]6O[C@@H]6O[C@H](CO)[C@H](O)[C@H](O)[C@H]6O)[C@](C)(CO)[C@H]5CC[C@@]4(C)[C@]3(C)CC[C@@]2(C)[C@H](O[C@@H]2OC[C@H](O)[C@H](O[C@@H]3OC[C@@H](O)[C@H](O)[C@H]3O)[C@H]2O)[C@@H]1O
MOL007639	1.0	0.9972	0.9991	2.9964	CC1=C(CC[C@@H](C)CO[C@H]2O[C@H](CO)[C@@H](O)[C@H](O)[C@H]2O)O[C@@H]2C[C@H]3[C@@H]4CC[C@@H]5C[C@@](O[C@H]6O[C@H](CO)[C@@H](O)[C@H](O)[C@H]6O)([C@H]6O[C@@H](CO)[C@H](O)[C@H](O[C@H]7O[C@H](CO)[C@@H](O)[C@H](O)[C@H]7O)[C@H]6O[C@@H]6O[C@H](CO)[C@@H](O)[C@H](O)[C@H]6O)CC[C@]5(C)[C@H]4CC[C@]3(C)[C@H]12
MOL006057	1.0	0.998	0.9984	2.9964	CCOC(=O)CC[C@@]1(CO)[C@@H](O[C@@H]2O[C@H](CO)[C@@H](O)[C@H](O)[C@H]2O)[C@@H](O)C[C@]2(C)[C@H]3CC=C4[C@@H]5CC(C)(C)CC[C@]5(C(=O)O[C@H]5OC[C@H](O)[C@H](O)[C@H]5O[C@@H]5O[C@@H](C)[C@H](O[C@@H]6OC[C@@H](O)[C@H](O[C@@H]7OC[C@](O)(CO)[C@H]7O)[C@H]6O)[C@@H](O)[C@H]5O)[C@@H](O)C[C@@]4(C)[C@]3(C)CC[C@@H]21
MOL009880	1.0	0.9973	0.9991	2.9964	CC(C)=CCC[C@](C)(O[C@@H]1O[C@H](CO)[C@@H](O)[C@H](O)[C@H]1O)[C@H]1CC[C@]2(C)[C@@H]1[C@H](O)C[C@@H]1[C@@]3(C)CC[C@H](O)C(C)(C)[C@@H]3[C@@H](O[C@@H]3O[C@H](CO)[C@@H](O)[C@H](O)[C@H]3O[C@@H]3O[C@H](CO)[C@@H](O)[C@H](O)[C@H]3O)C[C@]12C
MOL006747	1.0	0.9973	0.9991	2.9964	CC(C)=CCC[C@@](C)(O[C@H]1O[C@@H](CO)[C@H](O)[C@@H](O)[C@@H]1O)[C@@H]1CC[C@@]2(C)[C@H]1[C@@H](O)C[C@H]1[C@@]3(C)CC[C@@H](O)C(C)(C)[C@H]3[C@@H](O[C@@H]3O[C@@H](CO)[C@H](O)[C@@H](O)[C@H]3O[C@@H]3O[C@@H](CO)[C@H](O)[C@@H](O)[C@H]3O)C[C@@]12C
MOL008608	1.0	0.9974	0.9989	2.9963	C/C(=C/CC[C@]1(CO)CC[C@]2(C)[C@H](CC[C@@H]3[C@@]4(C)CC[C@H](O[C@@H]5O[C@H](CO)[C@@H](O)[C@H](O)[C@H]5O[C@@H]5O[C@H](CO)[C@@H](O)[C@H](O)[C@H]5O)[C@@](C)(CO[C@@H]5O[C@H](CO)[C@@H](O)[C@H](O)[C@H]5O)[C@H]4CC[C@]32C)[C@H]1O)CO
MOL010391	1.0	0.9972	0.999	2.9962	C[C@@H]1CC[C@@]2(OC1)O[C@H]1C[C@@H]3[C@@H]4CC=C5C[C@@H](O[C@@H]6O[C@H](CO)[C@H](O[C@@H]7O[C@H](CO)[C@@H](O)[C@H](O[C@@H]8OC[C@@H](O)[C@H](O)[C@H]8O)[C@H]7O[C@@H]7O[C@H](CO)[C@@H](O)[C@H](O)[C@H]7O)[C@H](O)[C@H]6O)CC[C@]5(C)[C@H]4CC[C@]3(C)[C@H]1[C@@H]2C
MOL010399	1.0	0.9972	0.999	2.9962	C[C@H]1CC[C@@]2(OC1)O[C@H]1C[C@H]3[C@@H]4CC=C5C[C@@H](O[C@@H]6O[C@H](CO)[C@@H](O[C@@H]7O[C@H](CO)[C@@H](O)[C@H](O[C@H]8OC[C@@H](O)[C@@H](O)[C@H]8O)[C@H]7O[C@@H]7O[C@H](CO)[C@@H](O)[C@H](O)[C@H]7O)[C@@H](O)[C@H]6O)CC[C@]5(C)[C@H]4CC[C@]3(C)[C@H]1[C@@H]2C
MOL009948	1.0	0.9973	0.9989	2.9962	CC(C)=CCC[C@](C)(O[C@@H]1O[C@H](CO[C@@H]2O[C@H](CO)[C@@H](O)[C@H](O)[C@H]2O)[C@@H](O)[C@H](O)[C@H]1O)[C@H]1CC[C@]2(C)[C@@H]1[C@H](O)C[C@@H]1[C@@H]3CC[C@@H](O[C@@H]4O[C@H](CO)[C@@H](O)[C@H](O)[C@H]4O)C(C)(C)[C@H]3CC[C@]12C
MOL003038	1.0	0.9974	0.9988	2.9962	C[C@@H]1O[C@@H](O[C@H]2[C@H](O[C@H]3CC[C@@]4(C)[C@@H](CC[C@]5(C)[C@@H]4CC=C4[C@H]6CC(C)(C)CC[C@]6(C(=O)O[C@@H]6O[C@H](CO)[C@@H](O[C@@H]7O[C@H](CO)[C@@H](O)[C@H](O)[C@H]7O)[C@H](O)[C@H]6O)CC[C@]45C)[C@]3(C)CO)OC[C@H](O)[C@@H]2O[C@H]2OC[C@@H](O)[C@H](O)[C@H]2O)[C@H](O)[C@H](O)[C@H]1O
MOL010384	1.0	0.9972	0.999	2.9962	C[C@H]1CC[C@@]2(OC1)O[C@H]1C[C@@H]3[C@@H]4CC=C5C[C@H](O[C@@H]6O[C@H](CO)[C@H](O[C@H]7O[C@H](CO)[C@@H](O)[C@H](O[C@@H]8OC[C@@H](O)[C@H](O)[C@H]8O)[C@H]7O[C@@H]7O[C@H](CO)[C@@H](O)[C@H](O)[C@H]7O)[C@H](O)[C@H]6O)CC[C@]5(C)[C@H]4CC[C@]3(C)[C@H]1[C@@H]2C
MOL007494	1.0	0.9974	0.9987	2.9961	CC(C)=CCC[C@](C)(O[C@@H]1O[C@H](CO[C@@H]2OC[C@@H](O)[C@H](O)[C@H]2O)[C@@H](O)[C@H](O)[C@H]1O)[C@H]1CC[C@]2(C)[C@@H]1[C@H](O)C[C@@H]1[C@@]3(C)CC[C@H](O[C@@H]4O[C@H](CO)[C@@H](O)[C@H](O)[C@H]4O)C(C)(C)[C@@H]3CC[C@]12C
MOL006738	1.0	0.9974	0.9987	2.9961	CC(C)=CCC[C@](C)(O[C@@H]1O[C@H](CO[C@@H]2OC[C@@H](O)[C@H](O)[C@H]2O)[C@@H](O)[C@H](O)[C@H]1O)[C@@H]1CC[C@]2(C)[C@H]1[C@H](O)C[C@H]1[C@@]3(C)CC[C@H](O[C@@H]4O[C@H](CO)[C@@H](O)[C@H](O)[C@H]4O)C(C)(C)[C@H]3CC[C@]12C
MOL009892	1.0	0.9974	0.9987	2.9961	CC(C)=CCC[C@](C)(O[C@@H]1O[C@H](CO[C@@H]2OC[C@@H](O)[C@H](O)[C@H]2O)[C@@H](O)[C@H](O)[C@H]1O)[C@H]1CC[C@]2(C)[C@@H]1[C@H](O)C[C@@H]1[C@]3(C)CC[C@@H](O[C@@H]4O[C@H](CO)[C@@H](O)[C@H](O)[C@H]4O)C(C)(C)[C@H]3CC[C@]12C
MOL009925	1.0	0.997	0.9991	2.9961	CC(C)=CCC[C@](C)(O[C@@H]1O[C@H](CO)[C@@H](O)[C@H](O)[C@H]1O)[C@H]1CC[C@]2(C)[C@@H]1[C@H](O)C[C@@H]1[C@]3(CO)CC[C@@H](O[C@@H]4O[C@H](CO[C@@H]5O[C@@H](C)[C@H](O)[C@@H](O)[C@H]5O)[C@@H](O)[C@H](O)[C@H]4O)C(C)(C)[C@H]3CC[C@]12C
MOL012647	1.0	0.9974	0.9987	2.9961	CC(C)=CCC[C@](C)(O[C@@H]1O[C@H](CO[C@@H]2OC[C@H](O)[C@H](O)[C@H]2O)[C@@H](O)[C@H](O)[C@H]1O)[C@H]1CC[C@]2(C)[C@@H]1[C@H](O)C[C@@H]1[C@]3(C)CC[C@@H](O[C@@H]4O[C@H](CO)[C@@H](O)[C@H](O)[C@H]4O)C(C)(C)[C@H]3CC[C@]12C
MOL005337	1.0	0.997	0.9991	2.996	CC(C)=CCC[C@](C)(O[C@@H]1O[C@H](CO)[C@@H](O)[C@H](O)[C@H]1O)[C@H]1CC[C@]2(C)[C@@H]1[C@H](O)C[C@@H]1[C@@]3(C)CC[C@H](O[C@@H]4O[C@H](CO)[C@@H](O)[C@H](O)[C@H]4O[C@@H]4O[C@H](CO)[C@@H](O)[C@H](O)[C@H]4O)C(C)(C)[C@@H]3CC[C@]12C
MOL009934	1.0	0.997	0.9991	2.996	CC(C)=CCC[C@](C)(O[C@@H]1O[C@H](CO)[C@@H](O)[C@H](O)[C@H]1O)[C@H]1CC[C@]2(C)[C@@H]1[C@H](O)C[C@@H]1[C@]3(C)CC[C@@H](O[C@@H]4O[C@H](CO)[C@@H](O)[C@H](O)[C@H]4O[C@@H]4O[C@H](CO)[C@@H](O)[C@H](O)[C@H]4O)C(C)(C)[C@H]3CC[C@]12C
MOL012670	1.0	0.9971	0.9989	2.996	CC(C)(O)/C=C/C[C@](C)(O[C@@H]1O[C@H](CO)[C@@H](O)[C@H](O)[C@H]1O)[C@H]1CC[C@]2(C)[C@@H]1[C@H](O)C[C@@H]1[C@]3(C)CC[C@@H](O[C@@H]4O[C@H](CO)[C@@H](O)[C@H](O)[C@H]4O)C(C)(C)[C@H]3[C@@H](O)C[C@]12C
MOL009883	1.0	0.997	0.9991	2.996	CC(C)=CCC[C@](C)(O[C@@H]1O[C@H](CO)[C@@H](O)[C@H](O)[C@H]1O)[C@H]1CC[C@]2(C)[C@@H]1[C@H](O)C[C@H]1[C@@]3(C)CC[C@H](O[C@@H]4O[C@H](CO)[C@@H](O)[C@H](O)[C@H]4O[C@@H]4O[C@H](CO)[C@@H](O)[C@@H](O)[C@H]4O)C(C)(C)[C@H]3CC[C@]12C
MOL000745	1.0	0.9971	0.9989	2.996	C[C@@H]1O[C@@H](O[C@H]2[C@H](O[C@H]3CC[C@@]4(C)[C@H](CC[C@@]5(C)[C@H]4CC=C4[C@@H]6CC(C)(C)CC[C@]6(C(=O)O[C@@H]6C[C@H](CO[C@@H]7O[C@H](CO)[C@@H](O)[C@H](O)[C@H]7O)[C@@H](O)[C@H](O)[C@H]6O)CC[C@]45C)[C@]3(C)CO)OC[C@H](O)[C@@H]2O)[C@H](O[C@@H]2O[C@H](CO)[C@@H](O)[C@H](O)[C@H]2O)[C@H](O)[C@H]1O
MOL009474	1.0	0.9971	0.9988	2.9959	C[C@@H]1O[C@H](O[C@H]2[C@H](O[C@H]3CC[C@@]4(C)C(=CC[C@H]5[C@H]6C[C@@H]7O[C@]8(CC[C@@](C)(CO[C@@H]9O[C@H](CO)[C@@H](O)[C@H](O)[C@H]9O)O8)[C@@H](C)[C@@H]7[C@@]6(C)CC[C@@H]54)C3)O[C@H](CO)[C@@H](O[C@@H]3O[C@H](CO)[C@@H](O)[C@@H](O)[C@H]3O)[C@@H]2O)[C@H](O)[C@H](O)[C@H]1O
MOL010409	0.9999	0.9975	0.9984	2.9958	C[C@@H](CCC(=O)[C@@H](C)C1=CC=C2[C@@H]3CC=C4C[C@@H](O[C@H]5O[C@@H](CO)[C@H](O[C@H]6O[C@@H](CO)[C@H](O)[C@H](O)[C@H]6O[C@@H]6O[C@H](CO)[C@H](O)[C@H](O)[C@H]6O)[C@H](O)[C@H]5O)CC[C@]4(C)[C@H]3CC[C@]12C)CO[C@H]1O[C@H](CO)[C@@H](O)[C@@H](O)[C@@H]1O
MOL007302	1.0	0.9973	0.9985	2.9958	C[C@H]1[C@H]2C3=CC[C@@H]4[C@@]5(C)C[C@@H](O)[C@H](O)[C@@](C)(CO)[C@@H]5[C@@H](O)C[C@@]4(C)[C@]3(C)CC[C@]2(C(=O)O[C@H]2O[C@@H](CO[C@H]3O[C@@H](CO)[C@H](OO[C@H]4O[C@@H](C)[C@H](O)[C@@H](O)[C@@H]4O)[C@@H](O)[C@@H]3O)[C@H](O)[C@@H](O)[C@@H]2O)CC[C@@H]1C
MOL006004	1.0	0.9974	0.9984	2.9958	CC(=O)O[C@@H]1[C@@H](O)[C@H](O[C@H]2[C@H](OC(=O)[C@@]34CCC(C)(C)C[C@@H]3C3=CC[C@H]5[C@]6(C)C[C@@H](O)[C@@H](O[C@H]7O[C@@H](O)[C@H](O)[C@@H](O)[C@@H]7O)[C@](C)(CO)[C@@H]6CC[C@]5(C)[C@@]3(C)C[C@@H]4O)OC[C@H](O)[C@@H]2O)O[C@@H](C)[C@H]1O[C@@H]1OC[C@@H](O)[C@H](O[C@H]2OC[C@@](O)(CO)[C@@H]2O)[C@H]1O
MOL004155	1.0	0.9972	0.9986	2.9958	CC(C)C(=O)CC[C@H](C)[C@H]1[C@H](O)C[C@]2(C)[C@@H]3CC[C@@H]4C(C)(C)[C@@H](O[C@H]5O[C@H](CO)[C@@H](O)[C@@H](O)[C@@H]5O[C@H]5O[C@H](C)[C@@H](O)[C@@H](O[C@H]6O[C@H](CO)[C@@H](O)[C@@H](O)[C@@H]6O)[C@@H]5O)CC[C@]45C[C@@]35[C@@H](O)C[C@@]12C
MOL004486	1.0	0.9968	0.9991	2.9958	C[C@@H]1CC[C@@]2(OC1)O[C@H]1C[C@@H]3[C@@H]4CC[C@H]5C[C@@H](O[C@@H]6O[C@H](CO)[C@H](O[C@@H]7O[C@H](CO)[C@@H](O)[C@H](O)[C@H]7O[C@@H]7O[C@H](CO)[C@@H](O)[C@H](O)[C@H]7O)[C@H](O)[C@H]6O)[C@H](O)C[C@]5(C)[C@H]4CC[C@]3(C)[C@H]1[C@@H]2C
MOL010449	1.0	0.9972	0.9985	2.9957	C[C@@H]1O[C@@H](O[C@H]2[C@H](OC(=O)[C@]34CCC(C)(C)C[C@@H]3C3=CC[C@H]5[C@]6(C)C[C@H](O)[C@H](O[C@H]7O[C@@H](CO[C@H]8O[C@@H](CO)[C@H](O)[C@@H](O)[C@@H]8O)[C@H](O)[C@@H](O)[C@@H]7O)[C@@](C)(C(=O)O)[C@H]6CC[C@@]5(C)[C@]3(C)CC4)O[C@H](C)[C@H](O)[C@@H]2O)[C@H](O)[C@H](O[C@@H]2OC[C@H](O)[C@H](O)[C@H]2O)[C@H]1O
MOL010074	1.0	0.9967	0.9989	2.9956	C[C@H](CC[C@@H](O[C@@H]1O[C@H](CO[C@@H]2O[C@H](CO)[C@@H](O)[C@H](O)[C@H]2O)[C@@H](O)[C@H](O)[C@H]1O)C(C)(C)O)[C@H]1CC[C@@]2(C)[C@@H]3CC=C4[C@@H](CC[C@H](O[C@@H]5O[C@H](CO)[C@@H](O)[C@H](O)[C@H]5O)C4(C)C)[C@]3(C)C(=O)C[C@]12C
MOL011894	1.0	0.997	0.9987	2.9956	C/C=C(\C)C(=O)OC[C@@]12[C@H](CC(C)(C)C[C@H]1O[C@@H]1O[C@H](CO)[C@@H](O)[C@H](O)[C@H]1O)C1=CC[C@@H]3[C@]4(C)CC[C@@H](O[C@@H]5OC[C@@H](O[C@@H]6O[C@H](CO[C@H]7O[C@@H](CO)[C@H](O)[C@@H](O)[C@@H]7O)[C@@H](O)[C@H](O)[C@H]6O)[C@@H](O)[C@H]5O[C@@H]5O[C@H](CO)[C@@H](O)[C@H](O)[C@H]5O)C(C)(C)[C@H]4CC[C@@]3(C)[C@]1(C)C[C@H]2OC(C)=O
MOL009916	1.0	0.9968	0.9988	2.9956	CC(C)=CCC[C@](C)(O[C@@H]1O[C@H](CO[C@H]2OC[C@@H](O)[C@H](O)[C@H]2O)[C@@H](O)[C@H](O)[C@H]1O)[C@H]1CC[C@]2(C)[C@@H]1[C@H](O)C[C@@H]1[C@]3(CO)CC[C@@H](O[C@@H]4O[C@H](CO)[C@@H](O)[C@H](O)[C@H]4O)C(C)(C)[C@H]3CC[C@]12C
MOL010062	1.0	0.9968	0.9987	2.9955	C[C@H](CC[C@@H](O[C@@H]1O[C@H](CO[C@@H]2O[C@H](CO)[C@@H](O)[C@H](O)[C@H]2O)[C@@H](O)[C@H](O)[C@H]1O)C(C)(C)O)[C@H]1CC[C@@]2(C)[C@@H]3CC=C4[C@@H](CC[C@H](O[C@@H]5O[C@H](CO)[C@@H](O)[C@H](O)[C@H]5O)C4(C)C)[C@]3(C)CC[C@]12C
MOL011892	1.0	0.9969	0.9986	2.9955	C/C=C(\C)C(=O)OC[C@]12[C@H](O)CC(C)(C)C[C@@H]1C1=CC[C@@H]3[C@]4(C)CC[C@@H](O[C@@H]5OC[C@@H](O[C@@H]6O[C@H](CO[C@H]7O[C@@H](COC(C)=O)[C@H](O[C@H]8O[C@@H](CO)[C@H](O)[C@@H](O)[C@@H]8O)[C@@H](O)[C@@H]7O)[C@@H](O)[C@H](O)[C@H]6O)[C@@H](O)[C@H]5O[C@@H]5O[C@H](CO)[C@@H](O)[C@H](O)[C@H]5O)C(C)(C)[C@H]4CC[C@@]3(C)[C@]1(C)C[C@H]2OC(C)=O
MOL009748	1.0	0.997	0.9984	2.9954	CC1(C)C[C@@H]2C3=CC[C@@H]4[C@@]5(C)CC[C@@H](O[C@@H]6O[C@H](C(=O)O)[C@@H](O)[C@H](O)[C@H]6O[C@@H]6OC[C@H](O)[C@H](O)[C@H]6O)[C@](C)(CO)[C@H]5CC[C@@]4(C)[C@]3(C)CC[C@@]2(C)[C@H](O[C@@H]2OC[C@H](O)[C@H](O[C@@H]3OC[C@@H](O)[C@H](O)[C@H]3O)[C@H]2O)[C@@H]1O
MOL011013	1.0	0.9969	0.9986	2.9954	C[C@@H]1O[C@H](O[C@@H]2[C@@H](O[C@H]3CO[C@H](O[C@H]4CC[C@]5(C)[C@H]6CC=C7[C@@H]8C[C@](C)(CO)CC[C@@]8(CO)[C@H](O)C[C@@]7(C)[C@]6(C)CC[C@H]5C4(C)C)[C@@H](O[C@H]4O[C@@H](CO)[C@H](O)[C@@H](O)[C@@H]4O)[C@@H]3O)O[C@@H](CO)[C@H](O)[C@H]2O)[C@@H](O)[C@H](O)[C@H]1O
MOL007647	0.9994	0.9989	0.9971	2.9954	CCCSSSC
MOL006514	1.0	0.9965	0.9989	2.9954	CC1(C)[C@@H](O[C@H]2OC[C@H](O)[C@H](O[C@H]3O[C@H](CO)[C@@H](O)[C@H](O)[C@@H]3O[C@@H]3O[C@@H](CO)[C@@H](O)[C@H](O)[C@H]3O)[C@@H]2O)CC[C@@]2(C)[C@@H]1CC[C@]1(C)[C@H]2C[C@@H](O)C2=C3[C@@]4(CC[C@@](C)(OC4=O)[C@@]3(C)O)CC[C@@]21C
MOL006742	1.0	0.9963	0.9989	2.9952	CC(C)=CCC[C@@](C)(O[C@H]1O[C@@H](CO)[C@H](O)[C@H](O)[C@@H]1O)[C@@H]1CC[C@@]2(C)[C@H]1[C@@H](O)C[C@H]1[C@@]3(C)CC[C@@H](O)C(C)(C)[C@H]3[C@@H](O[C@@H]3O[C@@H](CO)[C@H](O)[C@@H](O)[C@H]3O[C@@H]3O[C@@H](C)[C@H](O)[C@@H](O)[C@H]3O)C[C@@]12C
MOL005338	1.0	0.9963	0.9989	2.9952	CC(C)=CCC[C@](C)(O[C@@H]1O[C@H](CO)[C@@H](O)[C@H](O)[C@H]1O)[C@H]1CC[C@]2(C)[C@@H]1[C@H](O)C[C@@H]1[C@@]3(C)CC[C@H](O)C(C)(C)[C@@H]3[C@@H](O[C@@H]3O[C@H](CO)[C@@H](O)[C@H](O)[C@H]3O[C@@H]3O[C@@H](C)[C@H](O)[C@@H](O)[C@H]3O)C[C@]12C
MOL008610	0.9999	0.9972	0.998	2.9951	C[C@@H](CO)[C@@H]1CC[C@@]2(CC[C@]3(C)[C@H](CC[C@H]4[C@@]5(C)CC[C@H](O[C@@H]6O[C@H](CO)[C@@H](O)[C@H](O)[C@H]6O)[C@@](C)(CO[C@@H]6O[C@H](CO)[C@@H](O)[C@H](O)[C@H]6O)[C@@H]5CC[C@]43C)[C@H]2O)CO1
MOL007487	1.0	0.9965	0.9986	2.9951	CC(C)=CCC[C@](C)(O[C@@H]1O[C@H](CO)[C@@H](O)[C@H](O)[C@H]1O)[C@H]1CC[C@]2(C)[C@@H]1[C@H](O)C[C@@H]1[C@@]3(C)CC[C@H](O)C(C)(C)[C@@H]3[C@@H](O[C@@H]3O[C@H](CO)[C@@H](O)[C@H](O)[C@H]3O[C@@H]3OC[C@H](O)[C@@H](O)[C@H]3O)C[C@]12C
MOL012851	1.0	0.9965	0.9986	2.9951	CC(C)=CCC[C@](C)(O[C@@H]1O[C@H](CO)[C@@H](O)[C@H](O)[C@H]1O)[C@H]1CC[C@]2(C)[C@@H]1[C@H](O)C[C@@H]1[C@@]3(C)CC[C@H](O)C(C)(C)[C@@H]3[C@@H](O[C@@H]3O[C@H](CO)[C@@H](O)[C@H](O)[C@H]3O[C@@H]3OC[C@@H](O)[C@H](O)[C@H]3O)C[C@]12C
MOL006038	1.0	0.9971	0.9981	2.9951	COC(=O)[C@@]1(CO)[C@@H](O[C@@H]2O[C@H](CO)[C@@H](O)[C@H](O)[C@H]2O)[C@@H](C)C[C@]2(C)[C@H]3CC=C4[C@@H]5CC(C)(C)CC[C@]5(C(=O)O[C@@H]5OC[C@H](O)[C@H](O)[C@H]5O[C@@H]5O[C@@H](C)[C@H](O[C@@H]6OC[C@@H](O)[C@H](O[C@@H]7OC[C@](O)(CO)[C@H]7O)[C@H]6O)[C@@H](O)[C@H]5O)[C@@H](O)C[C@@]4(C)[C@]3(C)CC[C@@H]21
MOL004154	1.0	0.9971	0.9981	2.9951	CO[C@@H]1C[C@H](O[C@H]2[C@@H](C)O[C@@H](O[C@H]3[C@@H](C)O[C@@H](O[C@H]4CC[C@@]5(C)C(=CC[C@]6(O)[C@@H]5C[C@@H](OC(=O)/C=C(\C)C(C)C)[C@]5(CC(C)=O)[C@@H](O)CC[C@@]56O)C4)C[C@H]3OC)C[C@H]2OC)O[C@H](C)[C@@H]1O
MOL006687	1.0	0.9963	0.9988	2.9951	C[C@@H]1O[C@H](O[C@H]2[C@H](O)[C@@H](O)[C@H](O[C@@H]3[C@@H](O)[C@H](C)O[C@H](O[C@H]4CC[C@]5(C)[C@@H](CC[C@]6(C)[C@@H]5C=CC5=C7CC(C)(C)CC[C@@]7(CO)[C@@H](O)C[C@]56C)[C@]4(C)CO)[C@H]3O[C@H]3O[C@@H](CO)[C@H](O)[C@@H](O)[C@@H]3O)O[C@@H]2CO)[C@@H](O)[C@H](O)[C@H]1O
MOL006055	1.0	0.9969	0.9982	2.9951	COC(=O)[C@@]1(CO)[C@H](O[C@H]2O[C@@H](O)[C@H](O)[C@@H](O)[C@@H]2O)[C@H](O)C[C@@]2(C)[C@H]1CC[C@]1(C)[C@H]2CC=C2[C@H]3CC(C)(C)CC[C@@]3(C(=O)O[C@@H]3OC[C@H](O)[C@H](O)[C@H]3O[C@H]3O[C@@H](C)[C@H](O[C@H]4OC[C@H](O)[C@@H](O[C@H]5OC[C@@](O)(CO)[C@@H]5O)[C@@H]4O)[C@H](O)[C@@H]3O)[C@H](O)C[C@]21C
MOL009908	1.0	0.9965	0.9985	2.995	CC(C)=CCC[C@](C)(O[C@@H]1O[C@H](CO[C@H]2OC[C@@H](O)[C@H](O)[C@H]2O)[C@@H](O)[C@H](O)[C@H]1O)[C@H]1CC[C@]2(C)[C@@H]1[C@H](O)C[C@@H]1[C@@H]3CC[C@@H](O[C@@H]4O[C@H](CO)[C@@H](O)[C@H](O)[C@H]4O)C(C)(C)[C@H]3CC[C@]12C
MOL010447	1.0	0.9967	0.9983	2.995	C[C@@H]1O[C@@H](O[C@H]2[C@@H](OC(=O)[C@]34CCC(C)(C)C[C@@H]3C3=CC[C@@H]5[C@@]6(C)C[C@H](O)[C@H](O[C@H]7O[C@H](CO[C@@H]8OC[C@H](O)[C@H](O)[C@H]8O)[C@@H](O)[C@H](O)[C@H]7O)C(C)(C)[C@@H]6CC[C@@]5(C)[C@]3(C)C[C@H]4O)OC[C@@H](O)[C@@H]2O[C@H]2OC[C@@H](O)[C@H](O)[C@H]2O)[C@H](O)[C@H](O)[C@H]1O
MOL006685	1.0	0.9961	0.9989	2.995	CO[C@H]1C=C2[C@H]3CC(C)(C)CC[C@@]3(CO)CC[C@]2(C)[C@]2(C)CC[C@H]3[C@](C)(CO)[C@@H](O[C@@H]4O[C@@H](C)[C@H](O)[C@@H](O[C@@H]5O[C@@H](CO)[C@H](O[C@H]6O[C@@H](C)[C@H](O)[C@@H](O)[C@H]6O)[C@@H](O)[C@H]5O)[C@H]4O[C@H]4O[C@@H](CO)[C@H](O)[C@@H](O)[C@@H]4O)CC[C@]3(C)[C@H]12
MOL009950	1.0	0.9962	0.9988	2.995	CC(C)=CCC[C@](C)(O[C@@H]1O[C@H](CO[C@@H]2O[C@@H](C)[C@H](O)[C@@H](O)[C@H]2O)[C@@H](O)[C@H](O)[C@H]1O)[C@H]1CC[C@]2(C)[C@@H]1[C@H](O)C[C@@H]1[C@@H]3CC[C@@H](O[C@@H]4O[C@H](CO)[C@@H](O)[C@H](O)[C@H]4O)C(C)(C)[C@H]3CC[C@]12C
MOL008611	1.0	0.9964	0.9985	2.9949	C[C@H](CO)[C@H]1CC[C@@]2(CC[C@]3(C)[C@H](CC[C@H]4[C@@]5(C)CC[C@H](O[C@@H]6O[C@H](CO)[C@@H](O)[C@H](O)[C@H]6O[C@@H]6O[C@H](CO)[C@@H](O)[C@H](O)[C@H]6O)[C@@](C)(CO)[C@@H]5CC[C@]43C)[C@H]2O)CO1
MOL012856	1.0	0.9961	0.9988	2.9949	C[C@@H]1O[C@@H](O[C@@H]2[C@H](O[C@H]3C[C@]4(C)[C@@H](C[C@H](O)[C@H]5[C@@H]([C@]6(C)CC[C@@H](C(C)(C)O)O6)CC[C@]54C)[C@@]4(C)CC[C@@H](O)C(C)(C)[C@@H]34)O[C@@H](CO)[C@H](O)[C@@H]2O)[C@@H](O)[C@@H](O)[C@H]1O
MOL011437	1.0	0.9961	0.9988	2.9949	C[C@@H]1O[C@@H](O[C@H]2[C@H](O[C@H]3C[C@]4(C)[C@H](C[C@@H](O)[C@@H]5[C@@H]([C@]6(C)CC[C@H](C(C)(C)O)O6)CC[C@]54C)[C@@]4(C)CC[C@H](O)C(C)(C)[C@H]34)O[C@H](CO)[C@@H](O)[C@@H]2O)[C@H](O)[C@H](O)[C@H]1O
MOL006901	0.9999	0.9965	0.9983	2.9948	CO[C@H]1C[C@H](O[C@H]2CC3=CC[C@H]4C(=O)[C@](C)(c5ccoc5C)CC[C@H]4[C@@]3(C)[C@H](O)[C@@H]2O)O[C@@H](C)[C@H]1O[C@H]1C[C@H](OC)[C@@H](O[C@@H]2C[C@@H](OC)[C@H](O[C@H]3O[C@@H](CO)[C@@H](O)[C@@H](O)[C@@H]3O)[C@H](C)O2)[C@H](C)O1
MOL006518	1.0	0.9966	0.9982	2.9947	C[C@@H]1[C@H](C)[C@@H](C)[C@@](C)(O)C2=C3C=C[C@H]4[C@@]5(C)CC[C@H](O[C@@H]6OC[C@@H](O)[C@H](O[C@@H]7O[C@H](CO)[C@@H](O)[C@H](O)[C@H]7O[C@@H]7O[C@H](CO)[C@@H](O)[C@H](O)[C@H]7O)[C@H]6O[C@@H]6O[C@H](C)[C@@H](O)[C@@H](O)[C@H]6O)C(C)(C)[C@@H]5CC[C@@]4(C)[C@]3(C)CC[C@@H]21
MOL009951	1.0	0.9958	0.9989	2.9947	CC(C)=CCC[C@](C)(O[C@@H]1O[C@H](CO)[C@@H](O)[C@H](O)[C@H]1O)[C@H]1CC[C@]2(C)[C@@H]1[C@H](O)C[C@@H]1[C@@H]3CC[C@@H](O[C@@H]4O[C@H](CO)[C@@H](O)[C@H](O)[C@H]4O[C@@H]4O[C@H](CO)[C@@H](O)[C@H](O)[C@H]4O)C(C)(C)[C@H]3CC[C@]12C
MOL009952	1.0	0.996	0.9987	2.9946	CC(C)=CCC[C@@](O)(CO[C@@H]1O[C@H](CO)[C@@H](O)[C@H](O)[C@H]1O)[C@H]1CC[C@]2(C)[C@@H]1CC[C@@H]1[C@]3(C=O)CC[C@@H](O[C@H]4OC[C@H](O)[C@H](O[C@@H]5C[C@H](CO)[C@@H](O)[C@H](O)[C@H]5O)[C@H]4O[C@@H]4O[C@@H](C)[C@H](O)[C@@H](O)[C@H]4O)C(C)(C)[C@H]3CC[C@]12C
MOL006907	0.9999	0.9966	0.9981	2.9946	CO[C@H]1C[C@@H](O[C@@H]2[C@@H](O)C[C@H](O[C@@H]3[C@@H](C)O[C@H](O[C@@H]4CC5=CC[C@@H]6C(=O)[C@@](O)(c7ccoc7C)CC[C@@H]6[C@]5(C)C[C@H]4O)C[C@H]3OC)O[C@@H]2C)O[C@@H](C)[C@H]1O[C@H]1O[C@H](CO)[C@H](O)[C@H](O)[C@H]1O
MOL010937	1.0	0.9964	0.9982	2.9946	C[C@@H]1O[C@H](O[C@@H]2[C@@H](O[C@H]3CO[C@H](O[C@H]4CC[C@]5(C)[C@H]6CC=C7[C@@H]8C[C@](C)(C(=O)O)CC[C@@]8(CO)[C@H](O)C[C@@]7(C)[C@]6(C)CC[C@H]5C4(C)C)[C@@H](O[C@H]4O[C@@H](CO)[C@H](O)[C@@H](O)[C@@H]4O)[C@@H]3O)O[C@@H](CO)[C@H](O)[C@H]2O)[C@@H](O)[C@H](O)[C@H]1O
MOL009957	1.0	0.9955	0.999	2.9945	CC(C)=CCC[C@@](O)([C@H]1CC[C@]2(C)[C@@H]1CC[C@@H]1[C@]3(CO)CC[C@@H](O[C@@H]4O[C@H](CO)[C@@H](O)[C@H](O)[C@H]4O[C@@H]4O[C@H](CO)[C@@H](O)[C@H](O)[C@H]4O)C(C)(C)[C@H]3CC[C@]12C)[C@H]1O[C@H](CO)[C@@H](O)[C@H](O)[C@H]1O
MOL009887	1.0	0.996	0.9985	2.9945	CC(C)=CCC[C@](C)(O[C@@H]1O[C@H](CO[C@H]2OC[C@@H](O)[C@H](O)[C@H]2O)[C@@H](O)[C@H](O)[C@H]1O)[C@H]1CC[C@]2(C)[C@@H]1CC[C@@H]1[C@]3(C=O)CC[C@@H](O[C@@H]4O[C@H](CO)[C@@H](O)[C@H](O)[C@H]4O[C@@H]4O[C@H](CO)[C@@H](O)[C@H](O)[C@H]4O)C(C)(C)[C@H]3CC[C@]12C
MOL006690	1.0	0.9959	0.9985	2.9944	C[C@@H]1O[C@H](O[C@@H]2[C@@H](O)[C@H](O)[C@@H](O[C@@H]3[C@@H](O)[C@H](C)O[C@H](O[C@@H]4CC[C@]5(C)C6=CC=C7[C@H]8CC(C)(C)CC[C@]8(CO)[C@@H](O)C[C@@]7(C)[C@@]6(C)CC[C@@H]5[C@@]4(C)CO)[C@H]3O[C@H]3O[C@@H](CO)[C@H](O)[C@@H](O)[C@@H]3O)O[C@H]2CO)[C@@H](O)[C@H](O)[C@H]1O
MOL011027	1.0	0.9964	0.9979	2.9943	CC1(C)[C@@H](O[C@@H]2OC[C@H](O[C@@H]3O[C@H](CO)[C@@H](O)[C@H](O)[C@H]3O)[C@H](O)[C@H]2O[C@@H]2O[C@H](CO)[C@@H](O)[C@H](O)[C@H]2O)CC[C@]2(C)[C@H]3CC[C@]45OC[C@@]6(CC[C@](C)(CO)C[C@H]64)[C@H](O)C[C@@]5(C)[C@]3(C)CC[C@@H]12
MOL009654	1.0	0.9965	0.9978	2.9943	C[C@H](CC[C@H](O)C(C)(C)O)[C@H]1[C@@H](O[C@@H]2O[C@H](CO[C@@H]3O[C@@H](C)[C@H](O)[C@@H](O)[C@H]3O)[C@@H](O)[C@H](O)[C@H]2O)C[C@@]2(C)[C@@H]3CC[C@H]4[C@@](C)(CO)[C@@H](O[C@@H]5OC[C@H](O)[C@H](O)[C@H]5O)CC[C@@]45C[C@@]35CC[C@]12C
MOL003160	1.0	0.9959	0.9984	2.9942	C=C[C@@H]1C2=CCOC(=O)C2=CO[C@H]1O[C@@H]1O[C@H](CO[C@@H]2O[C@H](CO[C@@H]3O[C@H](CO[C@@H]4O[C@H](CO[C@@H]5O[C@H](CO)[C@H](O)[C@H](O)[C@H]5O)[C@@H](O)[C@H](O)[C@H]4O)[C@@H](O)[C@H](O)[C@H]3O)[C@@H](O)[C@H](O)[C@H]2O)[C@@H](O)[C@H](O)[C@H]1O
MOL009983	1.0	0.9955	0.9986	2.9942	CC(C)=CCC[C@](C)(O[C@@H]1O[C@H](CO[C@@H]2O[C@@H](C)[C@H](O)[C@@H](O)[C@H]2O)[C@@H](O)[C@H](O)[C@H]1O)[C@H]1CC[C@]2(C)[C@@H]1CC[C@@H]1[C@]3(C=O)CC[C@@H](O[C@@H]4O[C@H](CO)[C@@H](O)[C@H](O)[C@H]4O[C@@H]4O[C@H](CO)[C@@H](O)[C@H](O)[C@H]4O)C(C)(C)[C@H]3CC[C@]12C
MOL010108	1.0	0.9962	0.998	2.9942	C[C@@H]1O[C@@H](O[C@H]2[C@H](O[C@H]3CC[C@@]4(C)[C@H](CC[C@]5(C)[C@@H]4CC=C4[C@H]6CC(C)(C)CC[C@]6(C(=O)O)CC[C@]45C)[C@@]3(C)CO)OC[C@H](O)[C@@H]2O)[C@H](O)[C@H](O[C@@H]2OC[C@@H](O[C@@H]3O[C@H](CO)[C@@H](O)[C@H](O)[C@H]3O)[C@H](O)[C@H]2O)[C@H]1O
MOL010360	1.0	0.9962	0.998	2.9942	C[C@@H]1O[C@@H](O[C@H]2[C@H](O[C@H]3CC[C@@]4(C)[C@@H](CC[C@]5(C)[C@H]4CC=C4[C@H]6CC(C)(C)CC[C@]6(C(=O)O)CC[C@@]45C)[C@@]3(C)CO)OC[C@H](O)[C@@H]2O)[C@H](O)[C@H](O[C@@H]2OC[C@@H](O[C@@H]3O[C@H](CO)[C@@H](O)[C@H](O)[C@H]3O)[C@H](O)[C@H]2O)[C@H]1O
MOL004539	1.0	0.9961	0.998	2.9941	CC1=C(CC[C@@H](C)CO[C@@H]2O[C@H](CO)[C@@H](O)[C@H](C)[C@H]2O)C[C@@H]2O[C@@H]3[C@@H]4CC[C@@H]5C[C@@H](O[C@@H]6O[C@H](CO)[C@@H](O)[C@H](O)[C@H]6O[C@@H]6O[C@H](CO)[C@@H](O)[C@H](O)[C@H]6O)CC[C@@]5(C)[C@H]4CC[C@@]3(C)[C@H]12
MOL005997	1.0	0.9964	0.9978	2.9941	CC(=O)O[C@@H]1[C@@H](O[C@H]2[C@H](OC(=O)[C@@]34CCC(C)(C)C[C@@H]3C3=CC[C@@H]5[C@@]6(C)C[C@@H](O)[C@@H](O[C@H]7O[C@@H](O)[C@H](O)[C@@H](O)[C@@H]7O)[C@](C)(CO)[C@@H]6CC[C@]5(C)[C@@]3(C)C[C@H]4O)OC[C@H](O)[C@@H]2O)O[C@@H](C)C(O[C@H]2OC[C@H](O)[C@@H](O[C@H]3OC[C@@](O)(CO)[C@@H]3O)[C@H]2O)[C@@H]1O
MOL000427	1.0	0.9959	0.9981	2.994	CC(=O)O[C@@H]1[C@@H](O[C@@H]2O[C@@H](C)[C@H](O)[C@@H](O)[C@H]2O)[C@H](O[C@@H]2CC[C@]34C[C@]35CC[C@]3(C)[C@@H]([C@@]6(C)CC[C@@H](C(C)(C)O[C@@H]7O[C@H](CO)[C@@H](O)[C@H](O)[C@H]7O)O6)[C@H](O)C[C@@]3(C)[C@H]5C[C@@H](O)[C@@H]4C2(C)C)OC[C@H]1O
MOL006905	0.9999	0.9961	0.9979	2.994	CO[C@@H]1C[C@H](O[C@@H]2[C@@H](C)O[C@@H](O[C@H]3CC4=CC[C@@H]5C(=O)[C@](O)(c6ccoc6C)CC[C@@H]5[C@]4(C)C[C@@H]3O)C[C@H]2OC)O[C@H](C)[C@H]1O[C@H]1C[C@@H](OC)[C@H](O[C@H]2O[C@@H](CO)[C@H](O)[C@@H](O)[C@@H]2O)[C@@H](C)O1
MOL011034	1.0	0.9959	0.9978	2.9938	C[C@@H]1O[C@@H](O[C@H]2[C@H](O[C@H]3CO[C@@H](O[C@H]4CC[C@]5(C)[C@H]6CC[C@]78OC(=O)[C@@]9(CC[C@](C)(CO)C[C@H]97)[C@H](O)C[C@@]8(C)[C@]6(C)CC[C@H]5C4(C)C)[C@H](O[C@@H]4O[C@H](CO)[C@@H](O)[C@H](O)[C@H]4O)[C@H]3O)O[C@H](CO)[C@@H](O)[C@@H]2O)[C@H](O)[C@H](O)[C@H]1O
MOL012991	1.0	0.9953	0.9985	2.9937	CC(C)=C[C@H]1C[C@](C)(O)[C@@H]2[C@H]3CC[C@@H]4[C@@]5(C)CC[C@H](O[C@@H]6OC[C@H](O)[C@H](O[C@@H]7O[C@H](CO)[C@@H](O)[C@H](O)[C@H]7O[C@@H]7OC[C@@H](O)[C@H](O)[C@H]7O)[C@H]6O[C@@H]6O[C@@H](C)[C@H](O)[C@@H](O)[C@H]6O)C(C)(C)[C@@H]5CC[C@@]4(C)[C@@]34CO[C@@]2(C4)O1
MOL012945	1.0	0.9953	0.9985	2.9937	CC(C)=C[C@@H]1C[C@](C)(O)[C@H]2[C@H]3CC[C@H]4[C@@]5(C)CC[C@H](O[C@@H]6OC[C@H](O)[C@H](O[C@@H]7O[C@H](CO)[C@@H](O)[C@H](O)[C@H]7O[C@@H]7OC[C@@H](O)[C@H](O)[C@H]7O)[C@H]6O[C@@H]6O[C@@H](C)[C@@H](O)[C@@H](O)[C@H]6O)C(C)(C)[C@H]5CC[C@]4(C)[C@@]34CO[C@@]2(C4)O1
MOL011887	1.0	0.9957	0.998	2.9937	C/C=C(\C)C(=O)O[C@H]1[C@H](O)[C@@]2(COC(C)=O)[C@H](O)C[C@]3(C)C(=CC[C@H]4[C@]5(C)CC[C@H](O[C@@H]6OC[C@H](O[C@@H]7O[C@H](CO)[C@@H](O)[C@H](O)[C@H]7O[C@H]7O[C@@H](C)[C@H](O)[C@@H](O)[C@H]7O)[C@@H](O)[C@H]6O[C@H]6O[C@H](CO)[C@@H](O)[C@H](O)[C@H]6O)C(C)(C)[C@@H]5CC[C@]43C)[C@@H]2CC1(C)C
MOL006900	0.9999	0.9958	0.9978	2.9935	CO[C@H]1C[C@@H](O[C@@H]2CC3=CC[C@@H]4C(=O)[C@](C)(c5ccoc5C)CC[C@@H]4[C@]3(C)C[C@H]2O)O[C@@H](C)[C@H]1O[C@@H]1C[C@@H](OC)[C@H](O[C@@H]2C[C@H](OC)[C@H](O[C@H]3O[C@H](CO)[C@@H](O)[C@H](O)[C@H]3O)[C@@H](C)O2)[C@H](C)O1
MOL006896	0.9999	0.996	0.9976	2.9935	CO[C@@H]1C[C@H](O[C@@H]2[C@@H](C)O[C@@H](O[C@H]3CC4=CC[C@@H]5C(=O)[C@H](c6ccoc6C)CC[C@@H]5[C@]4(C)C[C@@H]3O)C[C@H]2OC)O[C@H](C)[C@H]1O[C@H]1C[C@@H](OC)[C@H](O[C@H]2O[C@@H](CO)[C@H](O)[C@@H](O)[C@@H]2O)[C@@H](C)O1
MOL000136	0.9999	0.996	0.9976	2.9935	CO[C@H](C[C@H](C)CO[C@@H]1O[C@H](CO)[C@@H](O)[C@H](O)[C@H]1O)C1=C(C)[C@H]2[C@H](C[C@H]3[C@@H]4CC=C5C[C@@H](O[C@@H]6O[C@H](CO)[C@@H](O[C@@H]7O[C@@H](C)[C@H](O)[C@@H](O)[C@H]7O)[C@H](O)[C@H]6O[C@@H]6O[C@@H](C)[C@H](O)[C@@H](O)[C@H]6O)CC[C@]5(C)[C@H]4CC[C@@]32C)O1
MOL003792	1.0	0.9954	0.9981	2.9934	COC(=O)[C@]1(C)CC[C@]2(C(=O)O[C@@H]3O[C@H](CO)[C@@H](O)[C@H](O)[C@H]3O)CC[C@]3(C)C(=CC[C@@H]4[C@@]5(C)C[C@H](O)[C@H](O[C@@H]6O[C@H](CO)[C@@H](O)[C@H](O[C@@H]7O[C@H](CO)[C@@H](O)[C@H](O)[C@H]7O)[C@H]6O[C@@H]6OC[C@@H](O)[C@H](O)[C@H]6O)[C@@](C)(CO)[C@@H]5CC[C@]43C)[C@H]2C1
MOL009905	1.0	0.995	0.9983	2.9933	CC(C)=CCC[C@](C)(O[C@@H]1O[C@H](CO[C@H]2OC[C@@H](O)[C@H](O)[C@H]2O)[C@@H](O)[C@H](O)[C@H]1O)[C@H]1CC[C@]2(C)[C@@H]1CC[C@@H]1[C@]3(CO)CC[C@@H](O[C@@H]4O[C@H](CO)[C@@H](O)[C@H](O)[C@H]4O)C(C)(C)[C@H]3CC[C@]12C
MOL010348	0.9999	0.9955	0.9977	2.9932	C/C(=C\O[C@@H]1O[C@H](CO)[C@@H](O)[C@H](O[C@@H]2O[C@H](C)[C@H](O)[C@@H](O)[C@H]2O)[C@H]1O[C@@H]1O[C@H](C)[C@@H](O)[C@@H](O)[C@H]1O)CC/C=C(\C)CCC[C@@H](C)CO[C@@H]1O[C@H](CO)[C@@H](O)[C@H](O)[C@H]1O[C@@H]1O[C@H](C)[C@@H](O)[C@@H](O)[C@H]1O
MOL006904	0.9999	0.9956	0.9976	2.9932	CO[C@H]1C[C@@H](O[C@@H]2CC3=CC[C@@H]4C(=O)[C@](C)(C5=CC(=O)O[C@]5(C)OC)CC[C@@H]4[C@]3(C)C[C@H]2O)O[C@@H](C)[C@@H]1O[C@@H]1C[C@H](OC)[C@@H](O[C@@H]2C[C@@H](OC)[C@H](O[C@@H]3O[C@@H](CO)[C@@H](O)[C@@H](O)[C@@H]3O)[C@@H](C)O2)[C@H](C)O1
MOL006884	0.9999	0.9956	0.9974	2.9929	CO[C@@H]1C[C@H](O[C@@H]2[C@@H](C)O[C@@H](O[C@H]3CC4=CC[C@H](C(=O)O)[C@@H](CCC(=O)c5ccoc5C)[C@]4(C)C[C@@H]3O)C[C@H]2OC)O[C@H](C)[C@H]1O[C@H]1C[C@@H](OC)[C@H](O[C@H]2O[C@@H](CO)[C@H](O)[C@@H](O)[C@@H]2O)[C@@H](C)O1
MOL006890	1.0	0.9952	0.9976	2.9928	CO[C@@H]1C[C@H](O[C@@H]2[C@@H](C)O[C@@H](O[C@H]3CC4=CC[C@@H]5C(=O)O[C@@H]6CO[C@]7(C)OC=C(CC[C@H]5[C@]4(C)C[C@@H]3O)[C@]67O)C[C@H]2OC)O[C@H](C)[C@H]1O[C@H]1C[C@@H](OC)[C@H](O[C@H]2O[C@@H](CO)[C@H](O)[C@@H](O)[C@@H]2O)[C@@H](C)O1
MOL005673	1.0	0.9949	0.9978	2.9927	COC1=C[C@@H](C)O[C@H](O[C@H]2CC[C@@]3(C)C(=CC[C@H]4[C@H]3CC[C@@]3(C)[C@H]4CC[C@@]3(O)[C@H](C)O[C@H]3C[C@@H]4OC[C@]5(C[C@H](OC)[C@H](O)[C@@H](C)O5)OO[C@H]4[C@H](C)O3)C2)C1=O
MOL005668	1.0	0.9949	0.9978	2.9927	COC1=C[C@@H](C)O[C@@H](O[C@H]2CC[C@@]3(C)C(=CC[C@H]4[C@H]3CC[C@@]3(C)[C@H]4CC[C@@]3(O)[C@H](C)O[C@H]3C[C@@H]4OC[C@]5(C[C@H](OC)[C@H](O)[C@@H](C)O5)OO[C@H]4[C@H](C)O3)C2)C1=O
MOL005670	1.0	0.9949	0.9978	2.9927	COC1=C[C@@H](C)O[C@@H](O[C@H]2CC[C@@]3(C)C(=CC[C@H]4[C@H]3CC[C@@]3(C)[C@H]4CC[C@@]3(O)[C@H](C)O[C@H]3C[C@@H]4OC[C@]5(C[C@H](OC)[C@H](O)[C@@H](C)O5)OO[C@H]4[C@@H](C)O3)C2)C1=O
MOL005681	1.0	0.9949	0.9978	2.9927	COC1=C[C@@H](C)O[C@@H](O[C@H]2CC[C@@]3(C)C(=CC[C@H]4[C@H]3CC[C@@]3(C)[C@H]4CC[C@@]3(O)[C@H](C)O[C@H]3C[C@@H]4OC[C@]5(C[C@H](OC)[C@H](O)[C@H](C)O5)OO[C@H]4[C@H](C)O3)C2)C1=O
MOL000405	1.0	0.9955	0.997	2.9926	CC(C)(O)[C@@H]1CC[C@](C)([C@H]2[C@H](O)C[C@@]3(C)[C@H]4C[C@@H](O)[C@@H]5C(C)(C)[C@H](O[C@@H]6OC[C@@H](O)[C@H](O)[C@H]6O[C@@H]6O[C@H](CO)[C@@H](O)[C@H](O)[C@H]6O)CC[C@@]56C[C@@]46CC[C@]23C)O1
MOL005675	1.0	0.9951	0.9974	2.9925	CO[C@@H]1C[C@]2(CO[C@@H]3C[C@H](O[C@@H](C)[C@@]4(O)CC[C@H]5[C@@H]6CC=C7C[C@@H](O)CC[C@]7(C)[C@H]6CC[C@@]54C)O[C@H](C)[C@H]3OO2)O[C@H](C)[C@H]1O
MOL005677	1.0	0.9951	0.9974	2.9925	CO[C@H]1C[C@]2(CO[C@H]3C[C@H](O[C@@H](C)[C@@]4(O)CC[C@H]5[C@H]6CC=C7C[C@@H](O)CC[C@]7(C)[C@@H]6CC[C@]54C)O[C@@H](C)[C@@H]3OO2)O[C@@H](C)[C@H]1O
MOL005679	1.0	0.9951	0.9974	2.9925	CO[C@H]1C[C@]2(CO[C@H]3C[C@H](O[C@@H](C)[C@]4(O)CC[C@H]5[C@H]6CC=C7C[C@@H](O)CC[C@]7(C)[C@@H]6CC[C@@]54C)O[C@@H](C)[C@@H]3OO2)O[C@@H](C)[C@H]1O
MOL005456	1.0	0.9953	0.9972	2.9925	C[C@@H]1CC[C@@]2(O[C@H]1O[C@@H]1O[C@H](CO)[C@@H](O)[C@H](O)[C@H]1O)O[C@@H]1C[C@@H]3[C@@H]4CC=C5C[C@@H](O[C@@H]6O[C@H](CO)[C@@H](O[C@@H]7O[C@H](CO)[C@@H](O)[C@H](O)[C@H]7O)[C@H](O)[C@H]6O[C@@H]6O[C@@H](C)[C@H](O)[C@@H](O)[C@H]6O)CC[C@]5(C)[C@H]4CC[C@]3(C)[C@@H]1[C@@H]2C
MOL000426	1.0	0.9949	0.9975	2.9924	C[C@@H]1O[C@@H](O[C@H]2[C@H](O[C@@H]3CC[C@]45C[C@]46CC[C@]4(C)[C@@H]([C@@]7(C)CC[C@@H](C(C)(C)O)O7)[C@H](O)C[C@@]4(C)[C@H]6C[C@@H](O)[C@@H]5C3(C)C)OC[C@@H](O)[C@@H]2O)[C@H](O)[C@H](O)[C@H]1O
MOL000413	1.0	0.9949	0.9975	2.9924	C[C@@H]1O[C@@H](O[C@H]2[C@H](O[C@@H]3CC[C@]45C[C@]46CC[C@]4(C)[C@@H]([C@]7(C)CC[C@@H](C(C)(C)O)O7)[C@H](O)C[C@@]4(C)[C@H]6C[C@@H](O)[C@@H]5C3(C)C)OC[C@@H](O)[C@@H]2O)[C@H](O)[C@@H](O)[C@H]1O
MOL009863	1.0	0.9948	0.9973	2.9921	CC(C)=CCC[C@](C)(O[C@@H]1O[C@H](CO)[C@@H](O)[C@H](O)[C@H]1O)[C@H]1CC[C@]2(C)[C@@H]1[C@H](O)C[C@H]1[C@@]3(C)C[C@@H](O)[C@H](O[C@@H]4O[C@H](CO)[C@@H](O)[C@H](O)[C@H]4O)C(C)(C)[C@H]3CC[C@]12C
MOL009985	1.0	0.994	0.998	2.992	CC(C)=CC(=O)C[C@](C)(O)[C@H]1CC[C@]2(C)[C@@H]1C(=O)C[C@@H]1[C@]3(C)CC[C@@H](O[C@@H]4O[C@H](CO[C@@H]5O[C@@H](C)[C@H](O)[C@@H](O)[C@H]5O)[C@@H](O)[C@@H](O[C@@H]5O[C@@H](C)[C@@H](O)[C@@H](O)[C@H]5O)[C@H]4O[C@@H]4O[C@@H](C)[C@H](O)[C@@H](O)[C@H]4O)C(C)(C)[C@H]3CC[C@]12C
MOL009895	0.9999	0.9945	0.9975	2.9919	CC(C)=CCC[C@@](C)(O)[C@H]1CC[C@]2(C)[C@@H]1[C@H](O)C[C@@H]1[C@]3(C)C[C@H](O)[C@@H](O[C@@H]4O[C@H](CO)[C@@H](O)[C@H](O)[C@H]4O[C@@H]4O[C@H](CO)[C@@H](O)[C@H](O)[C@H]4O)C(C)(C)[C@H]3CC[C@]12C
MOL012858	1.0	0.9939	0.998	2.9919	CC(=O)OC[C@@H]1O[C@H](O[C@H]2C[C@]3(C)[C@H](C[C@@H](O)[C@H]4[C@H]([C@]5(C)CC[C@H](C(C)(C)O)O5)CC[C@]43C)[C@]3(C)CC[C@@H](O)C(C)(C)[C@H]23)[C@@H](O[C@@H]2O[C@H](C)[C@H](O)[C@@H](O)[C@@H]2O)[C@@H](O)[C@@H]1O
MOL006903	0.9999	0.9949	0.9971	2.9919	CO[C@@H]1C[C@H](O[C@@H]2[C@@H](C)O[C@@H](O[C@H]3CC4=CC[C@@H]5C(=O)[C@](C)(C6=CC(=O)O[C@H]6C)CC[C@@H]5[C@]4(C)C[C@@H]3O)C[C@H]2OC)O[C@H](C)[C@H]1O[C@H]1C[C@@H](OC)[C@H](O[C@H]2O[C@@H](CO)[C@H](O)[C@@H](O)[C@@H]2O)[C@@H](C)O1
MOL006368	0.9998	0.9968	0.9953	2.9919	CC1(C)O[C@](C)(OC[C@H]2O[C@H](Oc3ccc(C(=O)O)cc3O)[C@H](O)[C@@H](O)[C@@H]2O)[C@@](C)(O)[C@](C)(O)[C@]1(C)O
MOL009885	1.0	0.9946	0.9971	2.9917	CC(C)=CCC[C@@](O)(CO[C@@H]1O[C@H](CO)[C@@H](O)[C@H](O)[C@H]1O)[C@H]1CC[C@]2(C)[C@@H]1[C@H](O)C[C@@H]1[C@]3(C=O)CC[C@@H](O[C@H]4OC[C@H](O)[C@H](O)[C@H]4O[C@@H]4O[C@@H](C)[C@H](O)[C@@H](O)[C@H]4O)C(C)(C)[C@H]3CC[C@]12C
MOL009897	1.0	0.9946	0.9971	2.9917	CC(C)=CCC[C@](O)(CO[C@@H]1O[C@H](CO)[C@@H](O)[C@H](O)[C@H]1O)[C@@H]1CC[C@@]2(C)[C@H]1[C@@H](O)C[C@H]1[C@]3(C=O)CC[C@@H](O[C@@H]4OC[C@H](O)[C@H](O)[C@H]4O[C@H]4O[C@@H](C)[C@H](O)[C@@H](O)[C@H]4O)C(C)(C)[C@H]3CC[C@@]12C
MOL007328	1.0	0.9949	0.9968	2.9916	C[C@@H]1[C@H](C)CC[C@]2(C(=O)O[C@@H]3O[C@@H](CO[C@H]4O[C@H](CO)[C@H](OO[C@H]5O[C@H](C)[C@H](O)[C@H](O)[C@H]5O)[C@H](O)[C@H]4O)[C@@H](O)[C@@H](O)[C@@H]3O)CC[C@]3(C)C(=CC[C@H]4[C@]5(C)C[C@H](O)[C@@H](O)[C@@](C)(CO)[C@@H]5CC[C@@]43C)[C@H]12
MOL009996	1.0	0.9936	0.9979	2.9915	COc1cc(/C=C/C(=O)O[C@@H]2[C@H](O)[C@@H](O[C@@H]3O[C@@H](C)[C@H](O[C@@H]4OC[C@@H](O)[C@H](O[C@@H]5OC[C@H](O)[C@H](O)[C@H]5O)[C@H]4O)[C@@H](O[C@@H]4OC[C@](O)(CO)[C@H]4O)[C@H]3O)[C@H](OC(=O)[C@]34CCC(C)(C)C[C@@H]3C3=CC[C@@H]5[C@]6(C)C[C@H](O)[C@@H](O[C@@H]7C[C@H](CO)[C@@H](O)[C@H](O)[C@H]7O)[C@](C)(C(=O)O)[C@H]6CC[C@@]5(C)[C@@]3(CO)CC4)O[C@@H]2C)cc(OC)c1OC
MOL005352	0.9998	0.9957	0.996	2.9915	C=CCCCCC[C@H](Cl)[C@@H](O)CC#CC#C[C@@H](O)C=C
MOL010811	1.0	0.9946	0.997	2.9915	C[C@@H]1O[C@@H](O[C@H]2[C@H](O[C@H]3CC[C@]4(C)[C@H]5CC=C6[C@H]7CC(C)(C)CC[C@]7(C(=O)O[C@@H]7O[C@H](CO[C@@H]8O[C@H](CO)[C@@H](O[C@@H]9O[C@@H](C)[C@H](O)[C@@H](O)[C@H]9O)[C@H](O)[C@H]8O)[C@@H](O)[C@H](O)[C@H]7O)CC[C@@]6(C)[C@]5(C)CC[C@H]4C3(C)C)OC[C@H](O)[C@@H]2O)[C@H](O)[C@H](O)[C@H]1O
MOL004148	1.0	0.9945	0.9969	2.9914	CC(C)C(=O)CC[C@@H](C)[C@H]1[C@H](O[C@H]2OC[C@@H](O)[C@H](O)[C@@H]2O)C[C@]2(C)[C@@H]3CC[C@@H]4C(C)(C)[C@@H](O[C@H]5O[C@H](CO)[C@@H](O)[C@@H](O)[C@@H]5O[C@H]5O[C@H](CO)[C@@H](O)[C@H](O)[C@@H]5O)CC[C@]45C[C@@]35[C@@H](O)C[C@@]12C
MOL004639	0.9999	0.9938	0.9976	2.9914	C[C@H]1O[C@@H](O[C@H]2CC[C@]3(C)[C@@H](CC[C@]4(C)[C@@H]3C=CC3=C5C[C@@](C)(C(=O)OC[C@H]6O[C@@H](OC[C@H](O)[C@@H](O)[C@H](O)CO)[C@H](O)[C@@H](O)[C@@H]6O)CC[C@]5(CO)[C@H](O)C[C@]34C)[C@]2(C)CO)[C@H](O)[C@@H](O[C@@H]2O[C@H](CO)[C@@H](O)[C@H](O)[C@H]2O)[C@H]1O
MOL004566	0.9999	0.9947	0.9967	2.9914	CC1=C(CC[C@@H](C)CO[C@@H]2O[C@H](CO)[C@@H](O)[C@H](O)[C@H]2O)O[C@H]2C[C@H]3[C@@H]4CC=C5C[C@@H](O[C@@H]6O[C@H](CO)[C@@H](O[C@@H]7O[C@H](C)[C@H](O)[C@@H](O)[C@H]7O)[C@H](O)[C@H]6O[C@@H]6O[C@@H](C)[C@H](O)[C@@H](O)[C@H]6O)CC[C@]5(C)[C@H]4CC[C@]3(C)[C@@H]12
MOL003890	0.9999	0.9947	0.9967	2.9914	CC1=C(CC[C@@H](C)CO[C@@H]2O[C@H](CO)[C@@H](O)[C@H](O)[C@H]2O)O[C@H]2C[C@H]3[C@@H]4CC=C5C[C@@H](O[C@@H]6O[C@H](CO)[C@@H](O[C@@H]7O[C@@H](C)[C@H](O)[C@@H](O)[C@H]7O)[C@H](O)[C@H]6O[C@@H]6O[C@@H](C)[C@H](O)[C@@H](O)[C@H]6O)CC[C@]5(C)[C@H]4CC[C@]3(C)[C@@H]12
MOL006018	1.0	0.9953	0.996	2.9913	C[C@@H]1O[C@@H](O[C@H]2[C@@H](OC(=O)[C@]34CCC(C)(C)C[C@H]3C3=CC[C@@H]5[C@@]6(C)C[C@H](O)[C@@H](O[C@H]7O[C@H](CO)[C@@H](O)[C@H](O)[C@@H]7O)[C@](C=O)(CO)[C@H]6CC[C@@]5(C)[C@]3(C)C[C@H]4O)OC[C@H](O)[C@@H]2O)[C@@H](O)[C@H](O)[C@@H]1C[C@H]1OC[C@@H](O)[C@@H](O[C@@H]2OC[C@](O)(CO)[C@H]2O)[C@@H]1O
MOL006886	0.9999	0.9947	0.9967	2.9913	CO[C@@H]1C[C@H](O[C@@H]2[C@@H](C)O[C@@H](O[C@@H]3CC4=CC[C@H]5C(=O)OC(c6ccoc6C)=CC[C@H]5[C@]4(C)C[C@H]3O)C[C@H]2OC)O[C@H](C)[C@H]1O[C@H]1C[C@@H](OC)[C@H](O[C@H]2O[C@@H](CO)[C@H](O)[C@@H](O)[C@@H]2O)[C@@H](C)O1
MOL011036	1.0	0.9944	0.9968	2.9912	C[C@@H]1O[C@@H](O[C@H]2[C@H](O[C@H]3CO[C@@H](O[C@H]4CC[C@]5(C)[C@H]6CC[C@]78OC(=O)[C@@]9(CC[C@](C)(C=O)C[C@H]97)[C@H](O)C[C@@]8(C)[C@]6(C)CC[C@H]5C4(C)C)[C@H](O[C@@H]4O[C@H](CO)[C@@H](O)[C@H](O)[C@H]4O)[C@H]3O)O[C@H](CO)[C@@H](O)[C@@H]2O)[C@H](O)[C@H](O)[C@H]1O
MOL007311	1.0	0.9944	0.9969	2.9912	C[C@@H]1O[C@H](OO[C@@H]2[C@@H](O)[C@H](O)[C@@H](OC[C@@H]3O[C@H](OC(=O)[C@]45CCC(C)(C)C[C@H]4C4=CC[C@@H]6[C@]7(C)C[C@H](O)[C@@H](O)[C@@](C)(CO)[C@@H]7[C@@H](O)C[C@@]6(C)[C@]4(C)CC5)[C@@H](O)[C@H](O)[C@H]3O)O[C@H]2CO)[C@@H](O)[C@H](O)[C@H]1O
MOL010404	1.0	0.9933	0.9979	2.9912	C[C@H]1CC[C@@]2(OC1)O[C@H]1C[C@@]3(O)[C@@H]4CC=C5C[C@@H](O[C@@H]6O[C@H](CO)[C@@H](O[C@@H]7O[C@H](CO)[C@@H](O)[C@H](O)[C@H]7O[C@@H]7O[C@H](CO)[C@@H](O)[C@H](O)[C@H]7O)[C@@H](O)[C@H]6O)CC[C@]5(C)[C@H]4CC[C@]3(C)[C@H]1[C@@H]2C
MOL010405	1.0	0.9933	0.9979	2.9912	C[C@@H]1CC[C@@]2(OC1)O[C@H]1C[C@@]3(O)[C@@H]4CC=C5C[C@@H](O[C@@H]6O[C@H](CO)[C@@H](O[C@@H]7O[C@H](CO)[C@@H](O)[C@H](O)[C@H]7O[C@@H]7O[C@H](CO)[C@@H](O)[C@H](O)[C@H]7O)[C@@H](O)[C@H]6O)CC[C@]5(C)[C@H]4CC[C@]3(C)[C@H]1[C@@H]2C
MOL000409	1.0	0.9948	0.9964	2.9912	CC(C)(O)[C@H]1CC[C@@](C)([C@H]2[C@@H](O)C[C@@]3(C)[C@H]4C[C@H](O[C@@H]5O[C@H](CO)[C@@H](O)[C@H](O)[C@H]5O)[C@@H]5C(C)(C)[C@@H](O[C@@H]6OC[C@@H](O)[C@H](O)[C@H]6O)CC[C@@]56C[C@@]46CC[C@]23C)O1
MOL000407	1.0	0.9948	0.9964	2.9912	CC(C)(O)[C@@H]1CC[C@](C)([C@H]2[C@@H](O)C[C@@]3(C)[C@@H]4C[C@H](O[C@@H]5O[C@H](CO)[C@@H](O)[C@H](O)[C@H]5O)[C@H]5C(C)(C)[C@H](O[C@@H]6OC[C@@H](O)[C@H](O)[C@H]6O)CC[C@@]56C[C@@]46CC[C@]23C)O1
MOL002767	1.0	0.9985	0.9927	2.9912	C=CC#CC#CC#CC#C/C=C\C
MOL002777	0.9999	0.9984	0.9928	2.9911	C=C/C=C\C#CC#CC#C/C=C/C
MOL005363	1.0	0.9931	0.9981	2.9911	CC(C)=CCC[C@](C)(O[C@@H]1O[C@H](CO)[C@@H](O)[C@H](O)[C@H]1O)[C@@H]1CC[C@]2(C)[C@H]1[C@@H](O)C[C@@H]1[C@@]3(C)CC[C@@H](O[C@@H]4O[C@H](CO)[C@@H](O)[C@H](O)[C@H]4O[C@@H]4O[C@H](COC(=O)CC(=O)O)[C@@H](O)[C@H](O)[C@H]4O)C(C)(C)[C@H]3CC[C@]12C
MOL011424	1.0	0.9931	0.9981	2.9911	CC(C)=CCC[C@@](C)(O[C@@H]1O[C@H](CO)[C@@H](O)[C@@H](O)[C@H]1O)[C@@H]1CC[C@@]2(C)[C@@H]1[C@@H](O)C[C@H]1[C@@]3(C)CC[C@@H](O[C@@H]4O[C@H](CO)[C@@H](O)[C@@H](O)[C@H]4O[C@@H]4O[C@H](COC(=O)CC(=O)O)[C@@H](O)[C@@H](O)[C@H]4O)C(C)(C)[C@H]3CC[C@]12C
MOL011024	1.0	0.9933	0.9975	2.9909	C[C@@H]1O[C@@H](O[C@H]2[C@H](O[C@H]3CO[C@@H](O[C@H]4CC[C@]5(C)[C@H]6CC[C@]78OC[C@@]9(CCC(C)(C)C[C@H]97)[C@H](O)C[C@@]8(C)[C@]6(C)CC[C@H]5C4(C)C)[C@H](O)[C@H]3O)O[C@H](CO)[C@@H](O)[C@@H]2O)[C@H](O)[C@H](O)[C@H]1O
MOL010136	0.9999	0.9939	0.997	2.9908	C[C@@H](CC[C@@H](O[C@@H]1O[C@@H](CO)[C@@H](O)[C@H](O)[C@H]1O)C(C)(C)O)[C@H]1CC[C@@]2(C)[C@@H]3CC=C4C(C)(C)[C@@H](O[C@@H]5O[C@@H](CO)[C@@H](O)[C@H](O)[C@H]5O)CC[C@@]4(C)[C@]3(C)[C@H](O)C[C@]12C
MOL010968	1.0	0.9944	0.9962	2.9906	CC1(C)[C@@H](O[C@@H]2OC[C@H](O[C@@H]3O[C@H](CO)[C@@H](O)[C@H](O)[C@H]3O[C@@H]3OC[C@@H](O)[C@H](O)[C@H]3O)[C@H](O)[C@H]2O)CC[C@]2(C)[C@H]3CC[C@]45OC[C@@]6(CC[C@](C)(C=O)C[C@H]64)[C@H](O)C[C@@]5(C)[C@]3(C)CC[C@@H]12
MOL006042	0.9999	0.994	0.9965	2.9905	COC(=O)[C@]12CCC(C)(C)C[C@@H]1[C@@H]1CC[C@@H]3[C@@]4(C)C[C@@H](O)[C@@H](CO[C@@H]5O[C@H](CO)[C@@H](O[C@@H]6O[C@H](CO)[C@@H](O)[C@@H](O)[C@H]6O)[C@@H](O)[C@H]5O)[C@@](C)(CO)[C@H]4CC[C@@]3(C)[C@@]1(C)C[C@@H]2O
MOL006910	0.9999	0.994	0.9967	2.9905	CO[C@H]1C[C@@H](O[C@H]2[C@@H](C)O[C@H](O[C@H]3CC4=CC[C@H]5C(=O)[C@](C)(c6ccoc6C)CC[C@H]5[C@]4(C)[C@@H](O)C3=O)C[C@H]2OC)O[C@@H](C)[C@H]1O[C@H]1C[C@@H](OC)[C@@H](O[C@H]2O[C@H](CO)[C@H](O)[C@@H](O)[C@H]2O)[C@@H](C)O1
MOL010132	0.9997	0.994	0.9967	2.9904	C[C@H](CC[C@H](O[C@H]1O[C@@H](CO[C@@H]2O[C@H](CO)[C@@H](O)[C@H](O)[C@H]2O)[C@H](O)[C@@H](O)[C@@H]1O)C(C)(C)O)[C@H]1CC[C@@]2(C)[C@@H]3CC=C4[C@@H](CC[C@H](O)C4(C)C)[C@]3(C)[C@H](O)C[C@]12C
MOL010933	1.0	0.9928	0.9975	2.9903	C[C@@H]1O[C@@H](O[C@H]2[C@H](O[C@H]3CO[C@@H](O[C@H]4CC[C@]5(C)[C@H]6CC=C7[C@@H]8C[C@@](C)(CO)CC[C@]8(CO)[C@@H]8O[C@@H]8[C@@]7(C)[C@]6(C)CC[C@H]5C4(C)C)[C@H](O[C@@H]4O[C@H](CO)[C@@H](O)[C@H](O)[C@H]4O)[C@H]3O)O[C@H](CO)[C@@H](O)[C@@H]2O)[C@H](O)[C@H](O)[C@H]1O
MOL006512	1.0	0.9928	0.9974	2.9902	C[C@@H]1O[C@@H](O[C@@H]2[C@@H](O[C@H]3CC[C@@]4(C)[C@H](CC[C@]5(C)[C@H]4C[C@@H](O)C4=C6[C@@]7(CC[C@@](C)(OC7=O)[C@@]6(C)O)CC[C@@]45C)C3(C)C)OC[C@H](O)[C@@H]2O[C@H]2O[C@H](CO)[C@@H](O)[C@H](O)[C@@H]2O)[C@H](O)[C@H](O)[C@H]1O
MOL005591	1.0	0.9939	0.9964	2.9902	C[C@@H]1O[C@@H](O[C@H]2[C@H](O[C@@H]3CC[C@]4(C)[C@H](CC[C@]5(C)[C@@H]4CC=C4[C@H]6CC(C)(C)CC[C@]6(C(=O)O)CC[C@]45C)C3(C)C)OC[C@H](O)[C@@H]2O)[C@H](O)[C@H](O[C@H]2OC[C@@H](O[C@@H]3O[C@H](CO)[C@@H](O)[C@H](O)[C@H]3O)[C@H](O)[C@H]2O)[C@H]1O
MOL003830	1.0	0.9945	0.9957	2.9901	C[C@@]1(C(=O)O)CC[C@@]2(C(=O)O)CC[C@@]3(C)C(=CC[C@H]4[C@@]5(C)C[C@@H](O)[C@H](O[C@@H]6O[C@@H](CO)[C@H](O)[C@@H](O[C@H]7OC[C@H](O[C@@H]8O[C@@H](CO)[C@H](O)[C@@H](O)[C@H]8O)[C@@H](O)[C@@H]7O)[C@H]6O)[C@@](C)(CO)[C@@H]5CC[C@]43C)[C@H]2C1
MOL012860	1.0	0.9928	0.9971	2.9899	CC(=O)OC[C@@H]1O[C@H](O[C@H]2C[C@@]3(C)[C@H](C[C@@H](O)[C@H]4[C@@H]([C@@]5(C)CC[C@@H](C(C)(C)O)O5)CC[C@]43C)[C@]3(C)CC[C@H](O)C(C)(C)[C@@H]23)[C@@H](O[C@@H]2OC[C@@H](O)[C@@H](O)[C@@H]2O)[C@@H](O)[C@@H]1O
MOL006519	1.0	0.9929	0.9971	2.9899	C[C@@H]1[C@H](C)[C@@H](C)[C@@](C)(O)C2=C3[C@@H](O)C[C@H]4[C@@]5(C)CC[C@H](O[C@@H]6OC[C@H](O)[C@@H](O[C@@H]7O[C@H](CO)[C@@H](O)[C@H](O)[C@H]7O)[C@H]6O[C@@H]6O[C@H](C)[C@@H](O)[C@@H](O)[C@H]6O)C(C)(C)[C@@H]5CC[C@@]4(C)[C@]3(C)CC[C@@H]21
MOL001528	1.0	0.9919	0.9978	2.9897	CC(C)=C[C@@]12C[C@@](C)(O)[C@@H]3[C@H]4CC[C@@H]5[C@](C)(CC[C@H]6C(C)(C)[C@@H](O[C@H]7OC[C@H](O)[C@H](O[C@@H]8O[C@@H](CO)[C@H](O)[C@H](O)[C@H]8O[C@@H]8OC[C@@H](O)[C@H](O)[C@H]8O)[C@@H]7O[C@H]7O[C@@H](C)[C@H](O)[C@@H](O)[C@@H]7O)CC[C@]56C)[C@@H]4C[C@]3(CO1)O2
MOL007324	1.0	0.9933	0.9964	2.9897	C[C@H]1[C@H](C)CC[C@]2(C(=O)O[C@@H]3O[C@H](CO[C@@H]4O[C@H](CO)[C@@H](O[C@@H]5O[C@@H](C)[C@H](O)[C@@H](O)[C@H]5O)[C@H](O)[C@H]4O)[C@@H](O)[C@H](O)[C@H]3O)CC[C@@]3(C)C(=CC[C@@H]4[C@@]5(C)C[C@@H](O)[C@H](O)[C@@](C)(CO)[C@@H]5[C@H](O)C[C@]43C)[C@H]12
MOL006748	1.0	0.992	0.9975	2.9895	CC(C)=C[C@@H](C)C[C@](C)(O[C@@H]1O[C@H](CO)[C@@H](O)[C@H](O)[C@H]1O)[C@H]1CC[C@@]2(C)[C@H]1[C@@H](O)C[C@@H]1[C@H]2CC[C@@H]2C(C)(C)[C@H](O[C@@H]3O[C@H](CO)[C@@H](O)[C@H](O)[C@H]3O[C@@H]3O[C@H](CO)[C@@H](O)[C@H](O)[C@H]3O)CC[C@]12C
MOL011411	1.0	0.992	0.9975	2.9895	CC(C)=C[C@@H](C)C[C@](C)(O[C@@H]1O[C@H](CO)[C@@H](O)[C@H](O)[C@H]1O)[C@H]1CC[C@@]2(C)[C@H]1[C@H](O)C[C@@H]1[C@@H]2CC[C@@H]2C(C)(C)[C@H](O[C@@H]3O[C@H](CO)[C@@H](O)[C@H](O)[C@H]3O[C@@H]3O[C@H](CO)[C@@H](O)[C@H](O)[C@H]3O)CC[C@]12C
MOL003823	1.0	0.9925	0.9969	2.9894	COC(=O)[C@]1(C)CC[C@]2(C(=O)O[C@@H]3O[C@H](CO)[C@@H](O)[C@H](O)[C@H]3O)CC[C@]3(C)C(=CC[C@@H]4[C@@]5(C)CC[C@H](O[C@@H]6O[C@H](CO)[C@@H](O)[C@H](O[C@@H]7O[C@H](CO)[C@@H](O)[C@H](O)[C@H]7O)[C@H]6O[C@@H]6OC[C@@H](O)[C@H](O)[C@H]6O)[C@@](C)(CO)[C@@H]5CC[C@]43C)[C@H]2C1
MOL012931	0.9999	0.9936	0.9959	2.9894	CO[C@@H]1C[C@@H](O[C@@H]2CC3=CC[C@@H]4C(=O)O[C@@H]5CO[C@]6(C)OC=C(CC[C@H]4[C@@]3(C)C[C@H]2O)[C@H]56)O[C@@H](C)[C@@H]1O[C@H]1C[C@H](O)[C@H](O[C@H]2C[C@@H](OC)[C@@H](O[C@@H]3O[C@H](CO)[C@@H](O)[C@H](O)[C@H]3O)[C@H](C)O2)[C@@H](C)O1
MOL010097	1.0	0.9927	0.9966	2.9893	C[C@H](CC[C@@H](O)C(C)(C)O)[C@H]1CC[C@@]2(C)[C@@H]3C[C@@H]4O[C@@]45C(C)(C)[C@@H](O[C@@H]4O[C@H](CO)[C@@H](O)[C@H](O)[C@H]4O)CC[C@@]5(C)[C@]3(C)[C@H](O)C[C@]12C
MOL009966	1.0	0.9933	0.996	2.9892	CC(C)=CCC[C@](O)(CO[C@@H]1O[C@H](CO)[C@@H](O)[C@H](O)[C@H]1O)[C@H]1CC[C@]2(C)[C@@H]1CC[C@@H]1[C@]3(C=O)CC[C@@H](O[C@H]4OC[C@H](O)[C@H](O)[C@H]4O[C@@H]4O[C@H](CO)[C@@H](O)[C@H](O)[C@H]4O)C(C)(C)[C@H]3CC[C@]12C
MOL006024	1.0	0.9928	0.9964	2.9892	C[C@@H]1O[C@@H](O[C@H]2[C@H](OC(=O)[C@]34CCC(C)(C)C[C@H]3C3=CC[C@@H]5[C@@]6(C)C[C@H](O)[C@H](O[C@@H]7O[C@H](CO)[C@@H](O)[C@H](O)[C@H]7O)C(CO)(CO)[C@H]6CC[C@@]5(C)[C@]3(C)C[C@@H]4O)OC[C@H](O)[C@@H]2O)[C@H](O)[C@H](O)[C@H]1O[C@@H]1OC[C@@H](O)[C@H](O)[C@H]1O
MOL010100	0.9998	0.9927	0.9964	2.9889	C[C@@H](CC[C@@H](O[C@@H]1O[C@@H](CO)[C@@H](O)[C@H](O)[C@H]1O)C(C)(C)O)[C@@H]1CC[C@@]2(C)[C@@H]3C(=O)C=C4C(C)(C)[C@@H](O[C@@H]5O[C@@H](CO)[C@@H](O)[C@H](O)[C@H]5O)CC[C@@]4(C)[C@]3(C)[C@H](O)C[C@]12C
MOL010335	1.0	0.9918	0.997	2.9888	C[C@@H]1O[C@H]2O[C@H]3[C@H](OC[C@H](O)[C@@H]3O)OC(=O)[C@]34CCC(C)(C)C[C@H]3C3=CC[C@H]5[C@@]6(C)C[C@H](O)[C@H](O[C@@H]7O[C@H](CO)[C@@H](O)[C@H](O)[C@@H]7O[C@@H]7O[C@H](COC(=O)C[C@](C)(O)CC(=O)O[C@@H]1[C@@H](OC1OC[C@@H](O)[C@H](O)[C@H]1O)[C@H]2O)[C@H](O)[C@H](O)[C@H]7O)[C@@](C)(CO)[C@H]6CC[C@@]5(C)[C@]3(C)CC4
MOL011398	1.0	0.9914	0.9972	2.9886	CC(C)=CCC[C@](C)(O[C@@H]1O[C@H](CO)[C@@H](O)[C@H](O)[C@H]1O)[C@H]1CC[C@@]2(C)[C@H]1[C@@H](O)C[C@@H]1[C@@H]2C[C@@H](O[C@@H]2O[C@H](CO)[C@@H](O)[C@H](O)[C@H]2O[C@@H]2O[C@@H](C)[C@H](O)[C@@H](O)[C@H]2O)[C@@H]2C(C)(C)[C@H](O)CC[C@]12C
MOL004513	0.9999	0.9923	0.9965	2.9886	CC1=C(CC[C@H](C)CO[C@@H]2O[C@H](CO)[C@@H](O)[C@H](O)[C@H]2O)O[C@H]2C[C@@H]3[C@H]4CC[C@@H]5C[C@H](O[C@@H]6O[C@H](CO)[C@H](O)[C@H](O)[C@H]6O[C@@H]6O[C@H](CO)[C@@H](O)[C@H](O)[C@H]6O)CC[C@]5(C)[C@@H]4CC[C@]3(C)[C@@H]12
MOL004537	0.9999	0.9923	0.9965	2.9886	CC1=C(CC[C@H](C)CO[C@@H]2O[C@H](CO)[C@@H](O)[C@H](O)[C@H]2O)O[C@@H]2C[C@@H]3[C@@H]4CC[C@@H]5C[C@@H](O[C@@H]6O[C@H](CO)[C@H](O)[C@H](O)[C@H]6O[C@@H]6O[C@H](CO)[C@@H](O)[C@H](O)[C@H]6O)CC[C@]5(C)[C@H]4CC[C@]3(C)[C@H]12
MOL004531	0.9999	0.9923	0.9965	2.9886	CC1=C(CC[C@H](C)CO[C@@H]2O[C@H](CO)[C@@H](O)[C@H](O)[C@H]2O)O[C@H]2C[C@H]3[C@H]4CC[C@@H]5C[C@H](O[C@@H]6O[C@H](CO)[C@H](O)[C@H](O)[C@H]6O[C@@H]6O[C@H](CO)[C@@H](O)[C@H](O)[C@H]6O)CC[C@]5(C)[C@@H]4CC[C@]3(C)[C@@H]12
MOL007641	0.9999	0.9923	0.9965	2.9886	CC1=C(CC[C@@H](C)CO[C@H]2O[C@H](CO)[C@@H](O)[C@H](O)[C@H]2O)O[C@H]2C[C@@H]3[C@H]4CC[C@@H]5C[C@H](O[C@H]6O[C@H](CO)[C@H](O)[C@H](O)[C@H]6O[C@H]6O[C@H](CO)[C@@H](O)[C@H](O)[C@H]6O)CC[C@]5(C)[C@@H]4CC[C@]3(C)[C@@H]12
MOL006646	1.0	0.9923	0.9962	2.9885	C[C@@H]1O[C@H](O)[C@H](O[C@@H]2O[C@@H](CO)[C@H](O)[C@@H](O)[C@@H]2O[C@H]2[C@H](O[C@H]3CC[C@@]4(C)[C@@H](CC[C@]5(C)[C@H]4CC=C4[C@H]6C[C@](C)(C(=O)O)C[C@@H](O[C@H]7C[C@H](O)[C@@H](O)[C@H](O)O7)[C@@]6(C)CC[C@@]45C)[C@]3(C)CO)O[C@@H](C(=O)O)[C@H](O)[C@H]2O)[C@@H](O)[C@H]1O
MOL006893	0.9999	0.993	0.9952	2.9881	CO[C@@H]1C[C@H](O[C@@H]2[C@@H](C)O[C@@H](O[C@H]3CC4=CC[C@@H]5C(=O)O[C@@H]6CO[C@]7(C)OC=C(CC[C@H]5[C@]4(C)C[C@@H]3O)[C@H]67)C[C@H]2OC)O[C@H](C)[C@H]1O[C@H]1C[C@@H](OC)[C@H](O[C@H]2O[C@@H](CO)[C@H](O)[C@@H](O)[C@@H]2O)[C@@H](C)O1
MOL002415	0.9999	0.991	0.9969	2.9878	CCN1C[C@]2(COC)CC[C@H](O)[C@@]34[C@@H]5C[C@H]6[C@H](OC)[C@@H]5[C@](O)(C[C@H]6OC)[C@@](O)([C@@H](O)[C@H]23)[C@@H]14
MOL010350	0.9999	0.9917	0.9962	2.9877	C/C(=C/CC/C(C)=C/CC/C(C)=C/O[C@@H]1O[C@H](CO)[C@@H](O)[C@H](O[C@@H]2O[C@H](C)[C@H](O)[C@@H](O)[C@H]2O)[C@H]1O[C@@H]1O[C@H](C)[C@H](O)[C@@H](O)[C@H]1O)CO[C@@H]1O[C@H](CO)[C@@H](O)[C@H](O)[C@H]1O[C@@H]1O[C@H](C)[C@@H](O)[C@@H](O)[C@H]1O
MOL004152	1.0	0.9921	0.9956	2.9877	CC(C)C(=O)CC[C@H](C)[C@H]1[C@H](O[C@H]2OC[C@@H](O)[C@@H](O)[C@@H]2O)C[C@]2(C)[C@@H]3CC[C@@H]4C(C)(C)[C@@H](O[C@H]5O[C@H](CO)[C@@H](O)[C@@H](O)[C@@H]5O[C@H]5O[C@H](C)[C@@H](O)[C@H](O)[C@@H]5O)CC[C@]45C[C@@]35[C@@H](O)C[C@@]12C
MOL013172	0.9999	0.9917	0.9962	2.9877	C/C(=C/CC/C(C)=C/CC/C(C)=C/O[C@@H]1O[C@H](CO)[C@@H](O)[C@H](O[C@@H]2O[C@@H](C)[C@H](O)[C@@H](O)[C@H]2O)[C@H]1O[C@@H]1O[C@@H](C)[C@H](O)[C@@H](O)[C@H]1O)CO[C@@H]1O[C@H](CO)[C@@H](O)[C@H](O)[C@H]1O[C@@H]1O[C@@H](C)[C@H](O)[C@@H](O)[C@H]1O
MOL003147	1.0	0.9921	0.9955	2.9875	CC1(C)O[C@](C(=O)O)([C@H]2CC[C@]3(C)[C@@H]2CC[C@@H]2[C@@]4(C)CC[C@H](O[C@@H]5O[C@H](CO)[C@@H](O)[C@H](O)[C@H]5O)[C@](C)(CO[C@@H]5O[C@H](CO)[C@@H](O)[C@H](O)[C@H]5O)[C@@H]4CC[C@]23C)C[C@H](O)[C@@H]1O
MOL004504	1.0	0.9902	0.9973	2.9874	C[C@H]1CC[C@@]2(OC1)O[C@H]1C[C@H]3[C@@H]4CC[C@@H]5C[C@@H](O[C@@H]6O[C@H](CO)[C@@H](O[C@@H]7O[C@@H](C)[C@H](O)[C@@H](O)[C@H]7O)[C@H](O)[C@H]6O[C@@H]6O[C@H](CO)[C@@H](O)[C@H](O)[C@H]6O)CC[C@]5(C)[C@H]4CC[C@]3(C)[C@H]1[C@@H]2C
MOL010334	0.9999	0.9922	0.9951	2.9872	C/C(=C/CC[C@](C)(O)[C@H]1CC[C@@]2(C)[C@H]1CC[C@H]1[C@@]3(C)CC[C@@H](O[C@@H]4O[C@H](CO)[C@@H](O)[C@H](O)[C@H]4O[C@@H]4OC[C@H](O)[C@H](O)[C@H]4O)C(C)(C)[C@H]3C[C@@H](O)[C@]12CO)CO
MOL000278	0.9997	0.9931	0.9945	2.9872	CO[C@@H]1[C@@H](O)[C@H](O[C@@H]2[C@@H](O)[C@H](O[C@@H]3[C@@H](O)[C@H](C)O[C@H](CO)[C@H]3O)O[C@H](CO)[C@H]2O)O[C@H](CO)[C@H]1O
MOL012634	1.0	0.9907	0.9963	2.9869	CC(C)=CCC[C@](C)(O[C@@H]1O[C@H](CO)[C@@H](O)[C@H](O)[C@H]1O)[C@@H]1CC[C@H]2[C@@H]1[C@H](O)C[C@H]1[C@@]3(C)CC[C@H](O)C(C)(C)[C@H]3[C@@H](O[C@@H]3O[C@H](CO)[C@@H](O)[C@H](O)[C@H]3O[C@@H]3O[C@H](CO)[C@@H](O)[C@H](O)[C@H]3O)C[C@]12C
MOL007309	0.9999	0.9906	0.9961	2.9866	C[C@@H]1[C@@H]2C3=CC[C@@H]4[C@]5(C)C[C@H](O)[C@@H](O)[C@@](C)(CO)[C@H]5CC[C@@]4(C)[C@]3(C)[C@H](C)C[C@H]2[C@H](C(=O)O[C@@H]2C[C@H](CO[C@H]3O[C@@H](CO)[C@H](O[C@H]4O[C@@H](C)[C@H](O)[C@@H](O)[C@@H]4O)[C@@H](O)[C@@H]3O)[C@@H](O)[C@H](O)[C@H]2O)C[C@@H]1C
MOL009448	0.9999	0.9911	0.9956	2.9866	C[C@H](CCC(=O)[C@@H](C)[C@H]1C(=O)C[C@@H]2[C@@H]3CC[C@@H]4C[C@@H](O[C@@H]5O[C@H](CO)[C@@H](O)[C@H](O)[C@H]5O[C@@H]5O[C@@H](C)[C@H](O)[C@@H](O)[C@H]5O)CC[C@]4(C)[C@H]3CC[C@@]21C)CO[C@@H]1O[C@H](CO)[C@@H](O)[C@H](O)[C@H]1O
MOL012648	0.9999	0.9903	0.9961	2.9863	C=C(C)[C@@H](O)CC[C@](C)(O[C@H]1O[C@H](CO)[C@@H](O)[C@H](O)[C@H]1O)[C@H]1CC[C@]2(C)[C@H]1[C@H](O)C[C@@H]1[C@]3(C)CC[C@@H](O[C@@H]4O[C@H](CO)[C@@H](O)[C@H](O)[C@H]4O)C(C)(C)[C@H]3CC[C@]12C
MOL012669	0.9999	0.9903	0.9961	2.9863	C=C(C)[C@@H](O)CC[C@](C)(O[C@@H]1O[C@H](CO)[C@@H](O)[C@H](O)[C@H]1O)[C@H]1CC[C@]2(C)[C@@H]1[C@H](O)C[C@@H]1[C@]3(C)CC[C@@H](O[C@@H]4O[C@H](CO)[C@@H](O)[C@H](O)[C@H]4O)C(C)(C)[C@H]3CC[C@]12C
MOL005353	0.9997	0.993	0.9936	2.9862	C=CCCCCC[C@H](O)[C@@H](O)CC#CC#C[C@@H](O)C=C
MOL002448	0.9999	0.9901	0.9961	2.9862	CC(C)=CCC[C@@](C)(O)[C@H]1CC[C@]2(C)[C@H]3CC[C@@H]4C(C)(C)[C@H](O[C@@H]5O[C@H](CO)[C@@H](O)[C@H](O)[C@H]5O[C@@H]5O[C@H](CO)[C@@H](O)[C@H](O)[C@H]5O)CC[C@]4(C)[C@@H]3C[C@@H](O)[C@]12C
MOL006733	0.9999	0.9908	0.9952	2.986	CC(C)=CCC[C@@](C)(O[C@H]1O[C@H](O)[C@@H](CO)[C@H](O)[C@H]1O)[C@@H]1CC[C@@]2(C)[C@@H]1[C@@H](O)C[C@H]1[C@@]3(C)CC[C@@H](O[C@H]4O[C@H](CO)[C@@H](O)[C@@H](O)[C@@H]4O)C(C)(C)[C@H]3CC[C@@]12C
MOL011401	0.9999	0.9909	0.9952	2.986	CC(C)=CCC[C@](C)(O[C@@H]1O[C@H](CO)[C@@H](O)[C@H](O)[C@H]1O)[C@H]1CC[C@]2(C)[C@H]1[C@H](O)C[C@@H]1[C@@]3(C)CC[C@H](O)C(C)(C)[C@@H]3[C@@H](O[C@@H]3O[C@H](CO)[C@@H](O)[C@H](O)[C@H]3O)C[C@]12C
MOL005341	0.9999	0.9909	0.9952	2.986	CC(C)=CCC[C@](C)(O[C@@H]1O[C@H](CO)[C@@H](O)[C@H](O)[C@H]1O)[C@H]1CC[C@]2(C)[C@@H]1[C@H](O)C[C@@H]1[C@@]3(C)CC[C@H](O)C(C)(C)[C@@H]3[C@@H](O[C@@H]3O[C@H](CO)[C@@H](O)[C@H](O)[C@H]3O)C[C@]12C
MOL003146	1.0	0.9897	0.9963	2.986	CC1(C)O[C@](C(=O)O)([C@H]2CC[C@]3(C)[C@@H]2CC[C@@H]2[C@@]4(C)CC[C@H](O[C@@H]5O[C@H](CO)[C@@H](O)[C@H](O)[C@H]5O[C@@H]5O[C@H](CO)[C@@H](O)[C@H](O)[C@H]5O)[C@](C)(CO)[C@@H]4CC[C@]23C)C[C@H](O)[C@@H]1O
MOL012947	1.0	0.9896	0.9963	2.9859	CC(C)=C[C@@H]1C[C@](C)(O)[C@H]2[C@H]3CC[C@H]4[C@@]5(C)CC[C@H](O[C@@H]6OC[C@H](O)[C@H](O[C@@H]7O[C@H](CO)[C@@H](O)[C@H](O)[C@H]7O)[C@H]6O[C@@H]6O[C@@H](C)C(O)(O)[C@@H](O)[C@H]6O)C(C)(C)[C@H]5CC[C@]4(C)[C@@]34CO[C@@]2(C4)O1
MOL004583	1.0	0.9908	0.9951	2.9858	CO[C@H]1C=C2[C@H]3CCCC[C@@]3(CO)[C@@H](O)C[C@]2(C)[C@]2(C)CC[C@@H]3C(C)(C)[C@H](O[C@@H]4O[C@H](CO[C@@H]5O[C@H](CO)[C@@H](O)[C@@H](O)[C@H]5O)[C@@H](O[C@@H]5O[C@H](C)[C@@H](O)[C@@H](O)[C@H]5O)[C@H](O)[C@H]4O)CC[C@]3(C)[C@H]12
MOL000428	1.0	0.9904	0.9954	2.9858	CC(=O)O[C@@H]1[C@@H](O[C@@H]2O[C@@H](C)[C@H](O)[C@@H](O)[C@H]2O)[C@H](O[C@@H]2CC[C@]34C[C@]35CC[C@]3(C)[C@@H]([C@@]6(C)CC[C@@H](C(C)(C)O)O6)[C@H](O)C[C@@]3(C)[C@H]5C[C@@H](O)[C@@H]4C2(C)C)OC[C@H]1O
MOL011695	1.0	0.9908	0.9951	2.9858	CO[C@@H]1C=C2[C@@H]3CCCC[C@]3(CO)[C@@H](O)C[C@@]2(C)[C@@]2(C)CC[C@@H]3C(C)(C)[C@@H](O[C@@H]4O[C@H](CO[C@@H]5O[C@H](CO)[C@@H](O)[C@H](O)[C@H]5O)[C@@H](O[C@@H]5O[C@@H](C)[C@H](O)[C@@H](O)[C@H]5O)[C@H](O)[C@H]4O)CC[C@]3(C)[C@H]12
MOL007481	0.9999	0.9901	0.9954	2.9854	CC(C)=CCC[C@](C)(O)[C@H]1CC[C@]2(C)[C@@H]1[C@H](O)C[C@@H]1[C@@]3(C)CC[C@H](O)C(C)(C)[C@@H]3[C@@H](O[C@H]3O[C@H](CO)[C@@H](O)[C@H](O)[C@H]3O[C@@H]3O[C@H](CO)[C@@H](O)[C@H](O)[C@H]3O)C[C@]12C
MOL011400	0.9999	0.9901	0.9954	2.9854	CC(C)=CCC[C@](C)(O)[C@H]1CC[C@]2(C)[C@@H]1[C@H](O)C[C@@H]1[C@@]3(C)CC[C@H](O)C(C)(C)[C@@H]3[C@@H](O[C@@H]3O[C@H](CO)[C@@H](O)[C@H](O)[C@H]3O[C@@H]3O[C@H](CO)[C@@H](O)[C@H](O)[C@H]3O)C[C@]12C
MOL010134	0.9998	0.9908	0.9946	2.9852	C[C@H](CC[C@@H](O)C(C)(C)O[C@@H]1O[C@@H](CO)[C@@H](O)[C@H](O)[C@H]1O)[C@H]1CC[C@@]2(C)[C@@H]3CC=C4C(C)(C)[C@@H](O[C@@H]5O[C@@H](CO)[C@@H](O)[C@H](O)[C@H]5O)CC[C@@]4(C)[C@]3(C)[C@H](O)C[C@]12C
MOL003369	1.0	0.99	0.9951	2.9851	COc1cc(/C=C/C(=O)O[C@H]2[C@H](O)[C@@H](O[C@H]3O[C@@H](C)[C@H](O[C@@H]4OC[C@@H](O)[C@H](O)[C@H]4O)[C@@H](O[C@H]4OC[C@@](O)(CO)[C@@H]4O)[C@@H]3O)[C@H](OC(=O)[C@]34CCC(C)(C)C[C@@H]3C3=CC[C@@H]5[C@]6(C)C[C@H](O)[C@@H](O[C@@H]7O[C@@H](CO)[C@@H](O)[C@H](O)[C@H]7O)[C@](C)(C(=O)O)[C@H]6CC[C@@]5(C)[C@@]3(CO)CC4)O[C@@H]2C)cc(OC)c1OC
MOL009968	1.0	0.9897	0.9953	2.985	CC(C)=CCC[C@H](O[C@@H]1O[C@H](CO)[C@@H](O)[C@H](O)[C@H]1O)[C@H]1CC[C@]2(C)[C@@H]1CC[C@@H]1[C@]3(C=O)CC[C@@H](O[C@H]4OC[C@H](O)[C@H](O)[C@H]4O[C@@H]4O[C@H](CO)[C@@H](O)[C@H](O)[C@H]4O)C(C)(C)[C@H]3CC[C@]12C
MOL011394	0.9999	0.9901	0.9947	2.9848	CC(C)=CCC[C@](C)(O[C@@H]1O[C@H](CO)[C@@H](O)[C@H](O)[C@H]1O)[C@H]1CC[C@]2(C)[C@@H]1[C@H](O)C[C@@H]1[C@@]3(C)CC[C@H](O[C@@H]4O[C@H](CO)[C@@H](O)[C@H](O)[C@H]4O)C(C)(C)[C@@H]3CC[C@]12C
MOL006043	0.9999	0.9909	0.994	2.9848	COC(=O)[C@]1(CO)[C@H](O[C@@H]2O[C@H](CO)[C@@H](O)[C@@H](O)[C@H]2O)[C@H](O)C[C@]2(C)[C@H]1CC[C@]1(C)[C@H]2CC=C2[C@@H]3CC(C)(C)CC[C@]3(C(=O)O[C@@H]3O[C@@H](C)[C@H](O[C@H]4OC[C@@H](O)[C@@H](O[C@H]5OC[C@](O)(CO)[C@@H]5O)[C@@H]4O)[C@@H](O)[C@H]3O)[C@@H](O)C[C@@]21C
MOL007475	0.9999	0.9901	0.9947	2.9848	CC(C)=CCC[C@](C)(O[C@@H]1O[C@H](CO)[C@@H](O)[C@H](O)[C@H]1O)[C@H]1CC[C@]2(C)[C@H]1[C@H](O)C[C@@H]1[C@@]3(C)CC[C@H](O[C@@H]4O[C@H](CO)[C@@H](O)[C@H](O)[C@H]4O)C(C)(C)[C@@H]3CC[C@]12C
MOL009938	0.9999	0.9901	0.9947	2.9848	CC(C)=CCC[C@](C)(O[C@@H]1O[C@H](CO)[C@@H](O)[C@H](O)[C@H]1O)[C@H]1CC[C@]2(C)[C@@H]1[C@H](O)C[C@@H]1[C@]3(C)CC[C@@H](O[C@@H]4O[C@H](CO)[C@@H](O)[C@H](O)[C@H]4O)C(C)(C)[C@H]3CC[C@]12C
MOL001983	1.0	0.9885	0.9962	2.9847	C=C(C)[C@@H]1CC[C@]2(O[C@@H]3O[C@H](CO[C@@H]4O[C@H](CO)[C@@H](O[C@@H]5O[C@@H](C)[C@H](O)[C@@H](O)[C@H]5O)[C@H](O)[C@H]4O)[C@@H](O)[C@H](O)[C@H]3O)CC[C@]3(C)[C@@H](CC[C@@H]4[C@@]5(C)CC[C@H](O)[C@@](C)(O)[C@H]5CC[C@]43C)[C@@H]12
MOL008902	0.9997	0.9947	0.99	2.9844	O=P(O)(O)O[C@H]1[C@@H](OP(=O)(O)O)[C@@H](OP(=O)(O)O)[C@@H](OP(=O)(O)O)[C@@H](OP(=O)(O)O)[C@H]1OP(=O)(O)O
MOL009974	0.9999	0.9888	0.9957	2.9844	CC(C)=CCC[C@H](O[C@@H]1O[C@H](CO)[C@@H](O)[C@H](O)[C@H]1O)[C@H]1CC[C@]2(C)[C@@H]1CC[C@@H]1[C@]3(CO)CC[C@@H](O[C@@H]4O[C@H](CO)[C@@H](O)[C@H](O)[C@H]4O)C(C)(C)[C@H]3CC[C@]12C
MOL005453	0.9997	0.9947	0.99	2.9844	O=P(O)(O)O[C@H]1[C@H](OP(=O)(O)O)[C@H](OP(=O)(O)O)[C@@H](OP(=O)(O)O)[C@@H](OP(=O)(O)O)[C@H]1OP(=O)(O)O
MOL009963	1.0	0.9883	0.9957	2.9841	CC(C)=CCC[C@@](O)([C@H]1CC[C@]2(C)[C@@H]1CC[C@@H]1[C@]3(C=O)CC[C@@H](O[C@@H]4O[C@H](CO)[C@@H](O)[C@H](O)[C@H]4O[C@@H]4O[C@H](CO)[C@@H](O)[C@H](O)[C@H]4O)C(C)(C)[C@H]3CC[C@]12C)[C@H]1O[C@H](CO)[C@@H](O)[C@H](O)[C@H]1O
MOL012663	0.9999	0.9899	0.9941	2.984	CC(C)=CCC[C@](C)(O[C@H]1O[C@H](CO)[C@H](O)[C@@H](O)[C@H]1O[C@@H]1OC[C@@H](O)[C@H](O)[C@@H]1O)[C@H]1CC[C@]2(C)[C@H]1[C@H](O)C[C@H]1[C@]3(C)CC[C@@H](O)C(C)(C)[C@@H]3[C@@H](O)C[C@@]12C
MOL012958	1.0	0.9879	0.9959	2.9839	CC(C)=CC[C@H]1O[C@@]23C[C@@]4(CO2)[C@@H](CC[C@H]2[C@@]5(C)CC[C@@H](O[C@@H]6O[C@H](CO)[C@H](O)[C@@H](O[C@@H]7O[C@H](CO)[C@@H](O)[C@@H](O)[C@H]7O)[C@H]6O[C@@H]6O[C@H](C)[C@@H](O)[C@@H](O)[C@H]6O)C(C)(C)[C@H]5CC[C@@]24C)[C@@H]3[C@@]1(C)O
MOL012985	1.0	0.9879	0.9959	2.9839	CC(C)=CC[C@@H]1O[C@]23C[C@]4(CO2)[C@@H](CC[C@H]2[C@@]5(C)CC[C@H](O[C@@H]6O[C@H](CO)[C@@H](O)[C@H](O[C@@H]7O[C@H](CO)[C@@H](O)[C@H](O)[C@H]7O)[C@H]6O[C@@H]6O[C@@H](C)[C@H](O)[C@@H](O)[C@H]6O)C(C)(C)[C@H]5CC[C@]24C)[C@@H]3[C@@]1(C)O
MOL004159	1.0	0.9894	0.9944	2.9838	CC(C)[C@@H](O)CC[C@H](C)[C@H]1[C@H](O)C[C@]2(C)[C@@H]3CC[C@@H]4C(C)(C)[C@@H](O[C@H]5O[C@H](CO)[C@@H](O)[C@@H](O)[C@@H]5O[C@H]5O[C@H](C)[C@@H](O)[C@@H](O)[C@@H]5O)CC[C@]45C[C@@]35[C@@H](O)C[C@@]12C
MOL012593	0.9996	0.9911	0.9926	2.9834	C=C[C@@](C)(C[C@@H]1C=C(C)CCC1=C(C)C)OO[C@@H]1O[C@H](CO)[C@@H](O)[C@H](O)[C@@H]1O[C@@H]1O[C@H](C)[C@H](O[C@H]2O[C@H](C)[C@@H](O)[C@H](O)[C@@H]2O)[C@H](O)[C@H]1O
MOL012677	0.9998	0.9891	0.9945	2.9833	CC(C)(O)[C@H]1CC[C@@](C)([C@H]2CC[C@]3(C)[C@@H]2[C@H](O)C[C@@H]2[C@]4(C)CC[C@@H](O)C(C)(C)[C@H]4[C@@H](O[C@H]4O[C@@H](CO)[C@H](O)[C@@H](O)[C@@H]4O)C[C@]23C)O1
MOL011453	0.9999	0.9884	0.995	2.9833	CC(C)=CCC[C@](C)(O)[C@H]1CC[C@@]2(C)[C@H]1[C@H](O)C[C@@H]1[C@]3(C)CC[C@@H](O[C@H]4O[C@H](CO)[C@@H](O)[C@H](O)[C@H]4O[C@@H]4O[C@H](CO)[C@@H](O)[C@H](O)[C@H]4O)C(C)(C)[C@H]3CC[C@]12C
MOL012328	0.9999	0.9884	0.995	2.9833	CC(C)=CCC[C@@](C)(O)[C@@H]1CC[C@]2(C)[C@H]1[C@@H](O)C[C@H]1[C@]3(C)CC[C@H](O[C@@H]4O[C@H](CO)[C@@H](O)[C@@H](O)[C@H]4O[C@H]4O[C@@H](CO)[C@H](O)[C@@H](O)[C@@H]4O)C(C)(C)[C@H]3CC[C@]12C
MOL011405	0.9999	0.9884	0.995	2.9833	CC(C)=CCC[C@](C)(O)[C@H]1CC[C@]2(C)[C@@H]1[C@H](O)C[C@@H]1[C@@]3(C)CC[C@H](O[C@H]4O[C@H](CO)[C@@H](O)[C@H](O)[C@H]4O[C@H]4O[C@H](CO)[C@@H](O)[C@H](O)[C@@H]4O)C(C)(C)[C@@H]3CC[C@@]12C
MOL011439	0.9998	0.9891	0.9945	2.9833	CC(C)(O)[C@H]1CC[C@@](C)([C@H]2CC[C@]3(C)[C@@H]2[C@H](O)C[C@@H]2[C@@]4(C)CC[C@H](O)C(C)(C)[C@@H]4[C@@H](O[C@@H]4O[C@H](CO)[C@@H](O)[C@H](O)[C@H]4O)C[C@]23C)O1
MOL005342	0.9999	0.9884	0.995	2.9833	CC(C)=CCC[C@](C)(O)[C@@H]1CC[C@@]2(C)[C@H]1[C@@H](O)C[C@H]1[C@@]3(C)CC[C@@H](O[C@@H]4O[C@@H](CO)[C@H](O)[C@@H](O)[C@H]4O[C@@H]4O[C@@H](CO)[C@H](O)[C@H](O)[C@H]4O)C(C)(C)[C@H]3CC[C@@]12C
MOL005287	0.9999	0.9884	0.995	2.9833	CC(C)=CCC[C@@](C)(O)[C@H]1CC[C@]2(C)[C@@H]1[C@H](O)C[C@@H]1[C@]3(C)CC[C@@H](O[C@@H]4O[C@H](CO)[C@@H](O)[C@H](O)[C@H]4O[C@@H]4O[C@H](CO)[C@@H](O)[C@H](O)[C@H]4O)C(C)(C)[C@H]3CC[C@]12C
MOL012334	0.9999	0.9884	0.995	2.9833	CC(C)=CCC[C@](C)(O)[C@H]1CC[C@]2(C)[C@H]1[C@@H](O)C[C@H]1[C@@]3(C)CC[C@@H](O[C@H]4O[C@H](CO)[C@@H](O)[C@@H](O)[C@H]4O[C@@H]4O[C@@H](CO)[C@@H](O)[C@H](O)[C@H]4O)C(C)(C)[C@H]3CC[C@]12C
MOL009928	0.9999	0.9881	0.9952	2.9832	CC(C)=CCC[C@](C)(O[C@@H]1O[C@H](CO)[C@@H](O)[C@H](O)[C@H]1O)[C@H]1CC[C@]2(C)[C@@H]1[C@H](O)C[C@@H]1[C@]3(CO)CC[C@@H](O[C@@H]4O[C@H](CO)[C@@H](O)[C@H](O)[C@H]4O)C(C)(C)[C@H]3CC[C@]12C
MOL000403	1.0	0.9896	0.9936	2.9831	CC(=O)O[C@H]1[C@H](O[C@H]2CC[C@]34C[C@]35CC[C@]3(C)[C@@H]([C@@]6(C)CC[C@@H](C(C)(C)O)O6)[C@@H](O)C[C@@]3(C)[C@H]5C[C@H](O[C@@H]3O[C@H](CO)[C@@H](O)[C@H](O)[C@H]3O)[C@@H]4C2(C)C)OC[C@@H](O)[C@@H]1O
MOL009930	0.9999	0.9897	0.9935	2.9831	CC(C)=CCC[C@](C)(O[C@@H]1O[C@H](CO[C@@H]2O[C@H](CO)[C@@H](O)[C@H](O)[C@H]2O)[C@@H](O)[C@H](O)[C@H]1O)[C@H]1CC[C@]2(C)[C@@H]1[C@H](O)C[C@@H]1[C@]3(C)CC[C@@H](O)C(C)(C)[C@H]3CC[C@]12C
MOL009597	0.9999	0.9888	0.9942	2.9829	C[C@H]1CC[C@@H]2[C@@H](C)[C@H]3[C@H](C[C@H]4[C@@H]5CC=C6C[C@@H](O[C@@H]7O[C@H](CO)[C@@H](O)[C@H](O)[C@H]7O[C@@H]7O[C@H](C)[C@H](O[C@@H]8O[C@H](CO)[C@@H](O)[C@H](O)[C@H]8O)[C@@H](O)[C@H]7O)CC[C@]6(C)[C@H]5CC[C@]34C)N2C1
MOL011449	0.9998	0.9876	0.9951	2.9826	CC(C)=CCC[C@](C)(O)[C@H]1CC[C@@]2(C)[C@H]1[C@H](O)C[C@@H]1[C@]3(C)CC[C@@H](O)C(C)(C)[C@H]3[C@H](O[C@H]3O[C@H](CO)[C@@H](O)[C@H](O)[C@H]3O[C@H]3O[C@@H](C)[C@H](O)[C@@H](O)[C@H]3O)C[C@]12C
MOL007482	0.9998	0.9876	0.9951	2.9826	CC(C)=CCC[C@](C)(O)[C@H]1CC[C@]2(C)[C@@H]1[C@H](O)C[C@@H]1[C@@]3(C)CC[C@H](O)C(C)(C)[C@@H]3[C@@H](O[C@@H]3O[C@H](CO)[C@@H](O)[C@H](O)[C@H]3O[C@@H]3O[C@@H](C)[C@H](O)[C@@H](O)[C@H]3O)C[C@]12C
MOL000288	0.9995	0.9903	0.9928	2.9826	C[C@H]1[C@@H](O)[C@H](O[C@@H]2[C@@H](O)[C@H](O[C@@H]3[C@@H](O)[C@H](C)O[C@H](CO)[C@H]3O)O[C@H](CO)[C@H]2O)O[C@H](CO)[C@H]1O
MOL005286	0.9998	0.9876	0.9951	2.9826	CC(C)=CCC[C@@](C)(O)[C@H]1CC[C@]2(C)[C@@H]1[C@H](O)C[C@@H]1[C@]3(C)CC[C@@H](O)C(C)(C)[C@H]3[C@@H](O[C@@H]3O[C@H](CO)[C@@H](O)[C@H](O)[C@H]3O[C@@H]3O[C@@H](C)[C@H](O)[C@@H](O)[C@H]3O)C[C@]12C
MOL005283	0.9998	0.9876	0.9951	2.9826	CC(C)=CCC[C@](C)(O)[C@H]1CC[C@]2(C)[C@@H]1[C@H](O)C[C@@H]1[C@@]3(C)CC[C@H](O)C(C)(C)[C@@H]3[C@@H](O[C@H]3O[C@H](CO)[C@@H](O)[C@H](O)[C@H]3O[C@@H]3O[C@@H](C)[C@H](O)[C@@H](O)[C@H]3O)C[C@]12C
MOL011412	1.0	0.9847	0.9978	2.9825	CC(=O)C[C@H]1O[C@@](C)(O[C@H]2CC[C@]3(C)[C@H]4C[C@@H](O)[C@@H]5[C@@H]([C@@](C)(CCC=C(C)C)O[C@H]6O[C@@H](CO)[C@H](O)[C@@H](O)[C@@H]6O)CC[C@@]5(C)[C@]4(C)CC[C@H]3C2(C)C)[C@H](O[C@]2(C)O[C@H](OO)[C@@H](O)[C@H](O)[C@H]2O)[C@@H](O)[C@@H]1O
MOL009469	0.9999	0.9885	0.994	2.9824	C[C@@H]1CC[C@@]2(NC1)O[C@H]1C[C@@H]3[C@@H]4CC=C5C[C@@H](O[C@@H]6O[C@H](CO)[C@@H](O[C@@H]7O[C@H](CO)[C@@H](O)[C@H](O)[C@H]7O)[C@H](O)[C@H]6O[C@@H]6O[C@@H](C)[C@H](O)[C@@H](O)[C@H]6O)CC[C@]5(C)[C@H]4CC[C@]3(C)[C@H]1[C@@H]2C
MOL009911	0.9999	0.9891	0.9933	2.9823	CC(C)=CCC[C@](C)(O[C@@H]1O[C@H](CO[C@H]2OC[C@@H](O)[C@H](O)[C@H]2O)[C@@H](O)[C@H](O)[C@H]1O)[C@H]1CC[C@]2(C)[C@@H]1[C@H](O)C[C@@H]1[C@]3(C)C[C@H](O)[C@@H](O)C(C)(C)[C@H]3CC[C@]12C
MOL004523	0.9999	0.9871	0.9952	2.9822	CC(C)CC[C@]1(O)O[C@H]2[C@H](O)[C@@H]3[C@@H]4CC[C@@H]5C[C@@H](O[C@@H]6O[C@H](CO)[C@@H](O)[C@H](O)[C@H]6O[C@@H]6O[C@H](CO)[C@H](O)[C@H](O)[C@H]6O)CC[C@@]5(C)[C@H]4CC[C@@]3(C)[C@H]2[C@@H]1C
MOL006014	1.0	0.9888	0.9934	2.9821	COC(=O)[C@]12CCC(C)(C)C[C@@H]1[C@@H]1CC[C@@H]3[C@@]4(C)C[C@H](O)[C@H](O[C@@H]5O[C@H](CO)[C@@H](O[C@@H]6O[C@H](CO)[C@@H](O)[C@@H](O)[C@H]6O)[C@@H](O)[C@H]5O)C(CO)(CO)[C@H]4CC[C@@]3(C)[C@@]1(C)C[C@@H]2O
MOL009980	0.9999	0.987	0.9949	2.9819	CC(C)=CCC[C@@](C)(O)[C@H]1CC[C@]2(C)[C@@H]1[C@H](O)C[C@@H]1[C@]3(CO)CC[C@@H](O[C@@H]4O[C@H](CO)[C@@H](O)[C@H](O)[C@H]4O[C@@H]4O[C@H](CO)[C@@H](O)[C@H](O)[C@H]4O)C(C)(C)[C@H]3CC[C@]12C
MOL009975	0.9999	0.9863	0.9952	2.9814	CC(C)=CCC[C@H](O)[C@H]1CC[C@]2(C)[C@@H]1CC[C@@H]1[C@]3(CO)CC[C@@H](O[C@@H]4O[C@H](CO)[C@@H](O)[C@H](O)[C@H]4O[C@@H]4O[C@H](CO)[C@@H](O)[C@H](O)[C@H]4O)C(C)(C)[C@H]3CC[C@]12C
MOL006724	0.9999	0.988	0.9932	2.9812	C[C@H]1O[C@H](OC(=O)[C@]23CCC(C)(C)[C@@H](C)[C@@H]2C2=CC[C@@H]4[C@@]5(C)C[C@H](O)[C@H](O[C@@H]6O[C@H](CO)[C@@H](O)[C@H](O)[C@H]6O)[C@@](C)(C(=O)O)[C@H]5CC[C@@]4(C)[C@]2(C)CC3)[C@H](O[C@@H]2O[C@H](C)[C@H](O[C@@H]3O[C@H](C(=O)O)[C@@H](O)[C@H](O)[C@H]3O)[C@@H](O)[C@@H]2O)[C@@H](O)[C@H]1O
MOL010072	0.9996	0.9869	0.9945	2.981	C[C@@H](CC[C@@H](O[C@@H]1O[C@@H](CO)[C@@H](O)[C@H](O)[C@H]1O)C(C)(C)O)[C@H]1CC[C@@]2(C)[C@@H]3CC=C4C(C)(C)[C@@H](O[C@@H]5O[C@@H](CO)[C@@H](O)[C@H](O)[C@H]5O)CC[C@@]4(C)[C@]3(C)C(=O)C[C@]12C
MOL009587	0.9984	0.9906	0.9918	2.9809	C[C@H]1CC[C@H]2[C@@](C)(O)[C@H]3CC[C@@H]4[C@@H](C[C@H]5[C@H]4C[C@@H](O)[C@H]4C[C@@H](O)CC[C@@]45C)[C@@H]3C[N@+]2([O-])C1
MOL009970	0.9998	0.9869	0.9941	2.9808	CC(C)=CCC[C@@H](O)[C@H]1CC[C@]2(C)[C@@H]1CC[C@@H]1[C@]3(CO)CC[C@@H](O[C@@H]4O[C@H](CO)[C@@H](O)[C@H](O)[C@H]4O[C@@H]4O[C@H](CO)[C@@H](O)[C@H](O)[C@H]4O)C[C@H]3CC[C@]12C
MOL009976	0.9999	0.987	0.9938	2.9807	CC(C)=CCC[C@](O)(O[C@@H]1O[C@H](CO)[C@@H](O)[C@H](O)[C@H]1O)[C@H]1CC[C@]2(C)[C@@H]1CC[C@@H]1[C@]3(CO)CC[C@@H](O[C@@H]4O[C@H](CO)[C@@H](O)[C@H](O)[C@H]4O)C(C)(C)[C@H]3CC[C@]12C
MOL007488	0.9998	0.9875	0.9933	2.9806	CC(C)=CCC[C@](C)(O)[C@H]1CC[C@]2(C)[C@@H]1[C@H](O)C[C@@H]1[C@@]3(C)CC[C@H](O)C(C)(C)[C@@H]3[C@@H](O[C@@H]3O[C@H](CO)[C@@H](O)[C@H](O)[C@H]3O[C@@H]3OC[C@H](O)[C@@H](O)[C@H]3O)C[C@]12C
MOL012652	0.9997	0.9888	0.9921	2.9806	CC(C)(/C=C/C[C@@](C)(O[C@H]1O[C@H](CO)[C@@H](O)[C@H](O)[C@H]1O)[C@H]1CC[C@]2(C)[C@@H]1[C@H](O)C[C@@H]1[C@]3(C)CC[C@@H](O)C(C)(C)[C@H]3[C@@H](O)C[C@]12C)OO
MOL005372	0.9998	0.9875	0.9933	2.9806	CC(C)=CCC[C@](C)(O)[C@@H]1CC[C@]2(C)[C@H]1[C@H](O)C[C@H]1[C@@]3(C)CC[C@H](O)C(C)(C)[C@H]3[C@@H](O[C@@H]3O[C@H](CO)[C@@H](O)[C@H](O)[C@H]3O[C@H]3OC[C@@H](O)[C@H](O)[C@H]3O)C[C@@]12C
MOL010354	1.0	0.9865	0.9941	2.9805	C[C@H]1O[C@@H](O[C@H]2CC[C@@]3(C)[C@@H](CC[C@]4(C)[C@H]3CC=C3[C@H]5CC(C)(C)CC[C@@]5(C(=O)O[C@H]5O[C@H](CO)[C@@H](O)[C@H](O)[C@H]5O[C@@H]5O[C@H](CO)[C@@H](O)[C@H](O)[C@H]5O)CC[C@@]34C)[C@]2(C)CO)[C@H](O[C@@H]2O[C@H](C)[C@@H](O)[C@@H](O)[C@H]2O)[C@H](O)[C@H]1O
MOL009470	0.9997	0.9862	0.9946	2.9805	C[C@@H](CCC(=O)[C@@H](C)[C@@H]1C(=O)C[C@@H]2[C@@H]3CC[C@@H]4C[C@@H](O[C@@H]5O[C@H](CO)[C@@H](O)[C@H](O)[C@H]5O[C@@H]5O[C@@H](C)[C@H](O)[C@@H](O)[C@H]5O)CC[C@]4(C)[C@H]3CC[C@@]21C)CO[C@@H]1O[C@@H](C)[C@H](O)[C@@H](O)[C@H]1O
MOL006689	0.9999	0.9871	0.9935	2.9804	C[C@@H]1O[C@H](O[C@H]2CC[C@]3(C)[C@@H](CC[C@]4(C)[C@@H]3C=CC3=C5CC(C)(C)CC[C@@]5(CO)[C@@H](O)C[C@]34C)[C@]2(C)CO)[C@@H](O)[C@H](O[C@H]2O[C@@H](CO)[C@H](O[C@H]3OC[C@H](O)[C@@H](O)[C@@H]3O)[C@@H](O)[C@@H]2O)[C@H]1O
MOL005847	0.9999	0.9871	0.9933	2.9803	CC1(C)CC[C@@]2(CO)C(=C3C=C[C@@H]4[C@@]5(C)CC[C@H](O[C@@H]6O[C@H](CO[C@@H]7O[C@H](CO)[C@@H](O)[C@H](O)[C@H]7O)[C@@H](O[C@@H]7O[C@H](CO)[C@@H](O)[C@H](O)[C@H]7O)[C@H](O)[C@H]6O)[C@@](C)(CO)[C@@H]5CC[C@@]4(C)[C@]3(C)C[C@@H]2O)C1
MOL012846	0.9997	0.9888	0.9917	2.9802	CC(C)=CCC[C@](C)(O)[C@@H]1CC[C@@]2(C)[C@H]1[C@@H](O)C[C@H]1[C@@]3(C)CC[C@@H](O[C@H]4O[C@@H](CO[C@H]5OC[C@@H](O)[C@@H](O)[C@H]5O)[C@@H](O)[C@@H](O)[C@H]4O)C(C)(C)[C@H]3CC[C@@]12C
MOL010188	0.9986	0.9883	0.9933	2.9802	C[C@H]1CC[C@@H]2N(C1)C[C@H]1[C@@H]([C@@H](O)C[C@@]3(O)[C@@H]4C[C@H](O)[C@H]5C[C@H](O)CC[C@@]5(C)[C@H]4C[C@@]13O)[C@]2(C)O
MOL008501	0.9999	0.9853	0.9949	2.9801	C[C@@H]1CC[C@@]2(OC1)O[C@H]1C[C@H]3[C@@H]4CC[C@H]5C[C@@H](O[C@@H]6O[C@H](CO)[C@H](O[C@@H]7O[C@H](CO)[C@@H](O)[C@H](O)[C@H]7O)[C@H](O)[C@H]6O)[C@H](O)C[C@]5(C)[C@H]4CC[C@]3(C)[C@H]1[C@@H]2C
MOL009941	0.9998	0.9875	0.9928	2.9801	CC(C)=CCC[C@](C)(O[C@@H]1O[C@H](CO[C@@H]2O[C@@H](C)[C@H](O)[C@@H](O)[C@H]2O)[C@@H](O)[C@H](O)[C@H]1O)[C@H]1CC[C@]2(C)[C@@H]1[C@H](O)C[C@@H]1[C@]3(C)CC[C@@H](O)C(C)(C)[C@H]3CC[C@]12C
MOL009940	0.9998	0.9875	0.9928	2.9801	CC(C)=CCC[C@@](C)(O[C@@H]1O[C@H](CO[C@@H]2O[C@@H](C)[C@H](O)[C@@H](O)[C@H]2O)[C@@H](O)[C@H](O)[C@H]1O)[C@H]1CC[C@@]2(C)[C@@H]1[C@H](O)C[C@H]1[C@@]3(C)CC[C@H](O)C(C)(C)[C@H]3CC[C@]12C
MOL003034	0.9999	0.9869	0.9932	2.9801	C[C@@H]1O[C@@H](O[C@H]2[C@H](O[C@H]3CC[C@@]4(C)[C@@H](CC[C@]5(C)[C@H]4CC=C4[C@H]6CC(C)(C)CC[C@]6(C(=O)O[C@@H]6O[C@H](CO[C@@H]7O[C@H](CO)[C@@H](O)[C@H](O)[C@H]7O)[C@@H](O)[C@H](O)[C@H]6O)CC[C@]45C)[C@]3(C)CO)OC[C@H](O)[C@@H]2O)[C@H](O)[C@H](O)[C@H]1O
MOL001974	0.9999	0.9869	0.9932	2.9801	C[C@@H]1O[C@@H](O[C@H]2[C@H](O[C@H]3CC[C@@]4(C)[C@@H](CC[C@]5(C)[C@@H]4CC=C4[C@@H]6CC(C)(C)CC[C@]6(C(=O)O[C@@H]6O[C@H](CO[C@@H]7O[C@H](CO)[C@@H](O)[C@H](O)[C@H]7O)[C@@H](O)[C@H](O)[C@H]6O)CC[C@]45C)[C@]3(C)CO)OC[C@H](O)[C@@H]2O)[C@H](O)[C@H](O)[C@H]1O
MOL002386	0.9997	0.9877	0.9924	2.9798	CCN1C[C@]2(COC)CC[C@H](O)[C@@]34[C@@H]5C[C@H]6[C@H](O)[C@@H]5[C@](O)(C[C@@H]6OC)[C@@](O)([C@@H](OC)[C@H]23)[C@@H]14
MOL006073	1.0	0.9862	0.9935	2.9797	CC(=O)O[C@H]1[C@@H](O)[C@H](O[C@H]2[C@H](OC(=O)[C@]34CCC(C)(C)C[C@@]3(C)C3=CC[C@@H]5[C@@]6(C)C[C@H](O)[C@H](O[C@@H]7O[C@H](CO)[C@@H](O)[C@H](O)[C@H]7O)C(CO)(CO)[C@@H]6CC[C@@]5(C)[C@]3(C)C[C@H]4O)OC[C@H](O)[C@@H]2O)O[C@@H](C)[C@@H]1O[C@@H]1OC[C@@H](C)[C@H](C)[C@H]1O
MOL004147	1.0	0.9876	0.9921	2.9797	CC(C)C(=O)CC[C@@H](C)[C@H]1[C@H](O)C[C@]2(C)[C@@H]3CC[C@@H]4C(C)(C)[C@@H](O[C@H]5O[C@H](CO)[C@@H](O)[C@@H](O)[C@@H]5O[C@H]5O[C@H](CO)[C@@H](O)[C@H](O)[C@@H]5O)CC[C@]45C[C@@]35[C@@H](O)C[C@@]12C
MOL011017	1.0	0.9869	0.9926	2.9796	C[C@@H]1O[C@@H](O[C@H]2[C@H](O[C@H]3CO[C@@H](O[C@H]4CC[C@]5(C)[C@H]6CC[C@]78OC[C@@]9(CC[C@](C)(C=O)C[C@H]97)C(=O)C[C@@]8(C)[C@]6(C)CC[C@H]5C4(C)C)[C@H](O)[C@H]3O)O[C@H](CO)[C@@H](O)[C@@H]2O)[C@H](O)[C@H](O)[C@H]1O
MOL004638	0.9999	0.9861	0.9935	2.9795	C[C@H]1O[C@@H](O[C@H]2CC[C@]3(C)[C@@H](CC[C@]4(C)[C@@H]3C=CC3=C5CC(C)(C)CC[C@]5(CO)[C@@H](O)C[C@]34C)[C@]2(C)CO)[C@H](O)[C@@H](O[C@@H]2O[C@H](CO)[C@@H](O)[C@H](O)[C@H]2O[C@H]2OC[C@@H](O)[C@H](O)[C@H]2O)[C@H]1O
MOL004452	0.9995	0.9878	0.9922	2.9795	C[C@H]1CC[C@H]2N(C1)C[C@H]1[C@@H]3C[C@H]4[C@@H](C[C@H](O)[C@H]5C[C@@H](O[C@H]6O[C@H](CO)[C@@H](O)[C@H](O)[C@H]6O)CC[C@@]54C)[C@@H]3CC[C@@H]1[C@]2(C)O
MOL002390	0.9998	0.986	0.9935	2.9792	CCN1C[C@]2(COC)CC[C@H](O)[C@@]34[C@@H]5C[C@H]6[C@H](OC)[C@@H]5[C@](O)(C[C@H]6OC)[C@@](O)([C@@H](OC)[C@H]23)[C@@H]14
MOL005323	0.9999	0.9856	0.9935	2.979	CC(C)=C[C@H]1C[C@H](O[C@@H]2O[C@H](CO)[C@@H](O)[C@H](O)[C@H]2O)[C@H]2CC[C@]3(C)[C@@H]2[C@H](C[C@@H]2[C@@]4(C)CC[C@](C)(O[C@@H]5O[C@H](CO)[C@@H](O)[C@H](O)[C@H]5O)C(C)(C)[C@H]4CC[C@]23C)O1
MOL010070	0.9995	0.9871	0.9925	2.979	C[C@H](CC[C@@H](O[C@H]1O[C@@H](CO[C@@H]2O[C@H](CO)[C@@H](O)[C@H](O)[C@H]2O)[C@H](O)[C@@H](O)[C@@H]1O)C(C)(C)O)[C@H]1CC[C@@]2(C)[C@@H]3CC=C4C(C)(C)[C@@H](O)CC[C@@]4(C)[C@]3(C)C(=O)C[C@]12C
MOL006853	0.9999	0.9862	0.9928	2.9789	C[C@@H]1CC[C@]2(NC1)O[C@H]1C[C@H]3[C@@H]4CC=C5C[C@@H](O[C@@H]6O[C@H](CO)[C@H](O)[C@H](O[C@@H]7O[C@H](CO)[C@@H](O)[C@H](O)[C@H]7O)[C@H]6O[C@H]6O[C@@H](C)[C@H](O)[C@@H](O)[C@H]6O)CC[C@]5(C)[C@H]4CC[C@]3(C)[C@H]1[C@@H]2C
MOL010898	1.0	0.9849	0.9941	2.9789	C/C=C(/C)C(=O)OC1[C@H](OC(C)=O)[C@]2(CO)[C@H](O)C[C@]3(C)C(=CC[C@@H]4[C@@]5(C)CC[C@H](O[C@@H]6O[C@H](C(=O)O)[C@@H](O[C@@H]7O[C@H](CO)[C@@H](O)[C@H](O)[C@H]7O)[C@H](O)[C@H]6O[C@@H]6O[C@H](CO)[C@@H](O)[C@H](O)[C@H]6O)[C@](C)(CO)[C@@H]5CC[C@]43C)[C@@H]2CC1(C)C
MOL008737	0.9999	0.9862	0.9928	2.9789	C[C@@H]1CC[C@@]2(NC1)O[C@H]1C[C@@H]3[C@@H]4CC=C5C[C@@H](O[C@@H]6O[C@H](CO)[C@H](O)[C@H](O[C@@H]7O[C@H](CO)[C@@H](O)[C@H](O)[C@H]7O)[C@H]6O[C@@H]6O[C@@H](C)[C@H](O)[C@@H](O)[C@H]6O)CC[C@]5(C)[C@H]4CC[C@]3(C)[C@H]1[C@@H]2C
MOL008682	0.9999	0.9862	0.9928	2.9789	C[C@@H]1CC[C@@]2(NC1)O[C@@H]1C[C@H]3[C@@H]4CC=C5C[C@@H](O[C@@H]6O[C@H](CO)[C@H](O)[C@H](O[C@@H]7O[C@H](CO)[C@@H](O)[C@H](O)[C@H]7O)[C@H]6O[C@@H]6O[C@@H](C)[C@H](O)[C@@H](O)[C@H]6O)CC[C@]5(C)[C@H]4CC[C@]3(C)[C@@H]1[C@@H]2C
MOL003131	0.9998	0.9846	0.9944	2.9788	CC(C)[C@@]12CC[C@]3(C)[C@H]4CC[C@@H]5[C@@]6(C)CCC(=O)C(C)(C)[C@@H]6CC[C@@]5(C)[C@]4(C)CC[C@@]13O2
MOL007853	0.9999	0.9854	0.9934	2.9787	C[C@@]1(C(=O)O[C@H]2O[C@H](CO[C@H]3O[C@H](CO)[C@@H](O)[C@H](O)[C@@H]3O)[C@@H](O)[C@H](O)[C@@H]2O)CC[C@]2(C)CC[C@]3(C)C(=CC[C@H]4[C@@]5(C)CC[C@H](O[C@H]6O[C@H](C(=O)O)[C@@H](O)[C@@H](O)[C@@H]6O[C@H]6O[C@H](CO)[C@@H](O)[C@H](O)[C@@H]6O)[C@@](C)(CO)[C@@H]5CC[C@@]43C)[C@@H]2C1
MOL013328	0.9999	0.9847	0.9939	2.9785	CC1(C)C[C@@H](O)[C@]2(C)CC[C@]3(C)C(=CC[C@@H]4[C@@]5(C)CC[C@H](O[C@@H]6O[C@H](C(=O)O)[C@@H](O)[C@H](O)[C@H]6O[C@@H]6O[C@H](CO)[C@H](O)[C@H](O)[C@H]6O[C@@H]6O[C@H](CO)[C@@H](O)[C@H](O)[C@H]6O)[C@](C)(CO)[C@H]5CC[C@]43C)[C@H]2C1
MOL003150	1.0	0.9842	0.9939	2.9781	CC1(C)O[C@](C(=O)O)([C@H]2CC[C@]3(C)[C@@H]2CC[C@@H]2[C@@]4(C)CC[C@H](O[C@@H]5O[C@H](CO)[C@@H](O)[C@H](O)[C@H]5O[C@@H]5O[C@H](CO)[C@@H](O)[C@H](O)[C@H]5O)C(C)(C)[C@@H]4CC[C@]23C)C[C@H](O)[C@@H]1O
MOL000401	0.9999	0.9853	0.9923	2.9776	CC(=O)O[C@@H]1[C@@H](OC(C)=O)[C@H](O[C@H]2CC[C@]34C[C@]35CC[C@]3(C)[C@@H]([C@@]6(C)CC[C@@H](C(C)(C)O)O6)[C@@H](O)C[C@@]3(C)[C@H]5C[C@H](O[C@@H]3O[C@H](CO)[C@@H](O)[C@H](O)[C@H]3O)[C@@H]4C2(C)C)OC[C@H]1O
MOL008579	0.9999	0.9839	0.9937	2.9776	C[C@H]1CC[C@@]2(OC1)O[C@@H]1C[C@@H]3[C@@H]4CC[C@H]5C[C@H](O[C@@H]6O[C@H](CO)[C@H](O[C@H]7O[C@H](CO)[C@@H](O)[C@H](O)[C@H]7O)[C@@H](O)[C@H]6O)C[C@@H](C)[C@H]5[C@H]4CC(=O)[C@]3(C)[C@@H]1[C@@H]2C
MOL009901	0.9998	0.9854	0.9923	2.9776	CC(C)=CCC[C@](C)(O)[C@H]1CC[C@]2(C)[C@@H]1[C@H](O)C[C@@H]1[C@]3(CO)CC[C@@H](O[C@H]4OC[C@H](O)[C@H](O)[C@H]4O[C@@H]4O[C@H](CO)[C@@H](O)[C@H](O)[C@H]4O)C(C)(C)[C@H]3CC[C@]12C
MOL010330	1.0	0.9822	0.9954	2.9776	CCCCCCCCCCCCCCCC(=O)OC[C@H]1O[C@H]2O[C@H]3[C@@H](O)C[C@@]4(C)[C@H](CC[C@]5(C)[C@H]4CC=C4[C@@H]6CC(C)(C)CC[C@@]6(CC[C@]45C)C(=O)O[C@@H]4OC[C@H](O)[C@H](O)[C@H]4O[C@@H]4O[C@@H](C)[C@H](OC(=O)C[C@@](C)(O)CC(=O)O[C@H]5CO[C@@H](O[C@@H]2[C@@H](O)[C@@H]1O)[C@H](O)[C@H]5O)[C@@H](O[C@@H]1OC[C@@H](O)[C@H](O)[C@H]1O)[C@H]4O)[C@]3(C)CO
MOL006072	1.0	0.9847	0.9927	2.9774	CC(=O)O[C@H]1[C@H](O[C@H]2[C@H](OC(=O)[C@]34CCC(C)(C)C[C@@]3(C)C3=CC[C@@H]5[C@@]6(C)C[C@H](O)[C@H](O[C@@H]7O[C@H](CO)[C@@H](O)[C@H](O)[C@H]7O)C(CO)(CO)[C@@H]6CC[C@@]5(C)[C@]3(C)C[C@H]4O)OC[C@H](O)[C@@H]2O)O[C@@H](C)[C@H](O[C@@H]2OC[C@@H](C)[C@H](C)[C@H]2O)[C@H]1O
MOL005418	0.9998	0.9833	0.9943	2.9774	CCN1C[C@]2(CO)CC[C@H](OC)[C@@]34[C@@H]5C[C@H]6[C@H](OC)[C@@H]5[C@](O)(C[C@@H]6OC)[C@@](O)([C@@H](OC)[C@H]23)[C@@H]14
MOL009893	0.9998	0.9831	0.9943	2.9771	CC(C)=CCC[C@](C)(O)[C@H]1CC[C@]2(C)[C@@H]1[C@H](O)C[C@@H]1[C@@H]3CC[C@@H](O[C@@H]4O[C@H](CO)[C@@H](O)[C@H](O)[C@H]4O[C@@H]4O[C@H](CO)[C@@H](O)[C@H](O)[C@H]4O)C(C)(C)[C@H]3CC[C@]12C
MOL009713	0.9999	0.9852	0.992	2.9771	C[C@@H]1O[C@@H](O[C@H]2[C@H](O[C@H]3[C@H](O[C@@H]4C[C@](C)(CO)[C@H]5CC[C@]6(C)[C@H](CC=C7[C@H]8CC(C)(C)C[C@@H](O)[C@]8(C)CC[C@]76C)[C@]5(C)C4)O[C@H](C(=O)O)[C@@H](O)[C@@H]3O)O[C@H](CO)[C@H](O)[C@@H]2O)[C@H](O)C[C@H]1O
MOL006692	0.9999	0.9843	0.9928	2.977	C[C@@H]1O[C@H](O[C@@H]2CC[C@]3(C)C4=CC=C5[C@H]6CC(C)(C)CC[C@]6(CO)[C@@H](O)C[C@@]5(C)[C@@]4(C)CC[C@@H]3[C@@]2(C)CO)[C@@H](O)[C@H](O[C@H]2O[C@@H](CO)[C@H](O[C@H]3OC[C@H](O)[C@@H](O)[C@@H]3O)[C@@H](O)[C@@H]2O)[C@H]1O
MOL012964	1.0	0.984	0.993	2.977	CC(C)=C[C@@H]1C[C@](C)(O)[C@H]2[C@H]3CC[C@H]4[C@@]5(C)CC[C@H](O[C@@H]6OC[C@H](O)[C@H](O[C@@H]7O[C@H](CO)[C@@H](O)[C@H](O)[C@H]7O)[C@H]6O[C@@H]6O[C@@H](C)[C@@H](O)[C@@H](O)[C@H]6O)C(C)(C)[C@H]5CC[C@]4(C)[C@@]34CO[C@@]2(C4)O1
MOL007321	0.9999	0.9862	0.9909	2.9769	C[C@H]1[C@H](C)CC[C@]2(C(=O)O[C@@H]3O[C@H](CO[C@@H]4O[C@H](CO)[C@@H](O[C@@H]5O[C@H](C)[C@H](O)[C@@H](O)[C@H]5O)[C@H](O)[C@H]4O)[C@@H](O)[C@H](O)[C@H]3O)CC[C@]3(C)C(=CC[C@@H]4[C@@]5(C)C[C@@H](O)[C@H](O)[C@@](C)(CO)[C@@H]5CC[C@]43C)[C@@H]12
MOL009746	1.0	0.9822	0.9943	2.9764	C[C@@H]1O[C@@H](O[C@H]2[C@H](O[C@H]3[C@H](O[C@H]4CC[C@@]5(C)[C@H](CC[C@]6(C)[C@@H]5CC=C5[C@H]7CC(C)(C)[C@@H](O)[C@@H](O)[C@]7(C)CC[C@]56C)[C@@]4(C)CO)O[C@H](C(=O)O)[C@@H](O)[C@@H]3O)O[C@H](CO)[C@H](O)[C@@H]2O)[C@H](O)[C@H](O)[C@H]1O
MOL009929	0.9999	0.9821	0.9936	2.9756	CC(C)=CCC[C@](C)(O[C@@H]1O[C@H](CO)[C@@H](O)[C@H](O)[C@H]1O)[C@H]1CC[C@]2(C)[C@@H]1CC[C@@H]1[C@]3(CO)CC[C@@H](O[C@@H]4O[C@H](CO)[C@@H](O)[C@H](O)[C@H]4O)C(C)(C)[C@H]3CC[C@]12C
MOL005687	0.9994	0.9876	0.9885	2.9755	CO[C@@H]1[C@@H](O)[C@H](CO[C@H]2[C@@H](O)C[C@@H](O)O[C@@H]2C)O[C@H](O[C@H]2CC[C@]3(C)[C@@H]4CC[C@]5(C)[C@@H](C6=CC(=O)OC6)CC[C@]5(O)[C@H]4CC[C@]3(O)C2)[C@@H]1O
MOL012611	0.9995	0.9831	0.9928	2.9754	C=C[C@](C)(CC/C=C(/C)CCC=C(C)C)O[C@@H]1O[C@H](CO[C@@H]2O[C@@H](C)[C@H](O)[C@@H](O)[C@H]2O)[C@@H](O)[C@H](O)[C@@H]1O[C@@H]1O[C@@H](C)[C@H](O[C@@H]2O[C@H](C)[C@@H](O)[C@H](O)[C@@H]2O)[C@H](O)[C@H]1O
MOL009472	1.0	0.9822	0.9931	2.9752	C[C@@H]1O[C@H](O[C@H]2[C@H](O[C@H]3CC[C@@]4(C)C(=CC[C@H]5[C@H]6C[C@@H]7O[C@]8(CC[C@@](C)(CO[C@@H]9O[C@H](CO)[C@@H](O)[C@H](O)[C@H]9O)O8)[C@@H](C)[C@@H]7[C@@]6(C)CC[C@@H]54)C3)O[C@H](CO)[C@@H](O)[C@@H]2O)[C@H](O)[C@H](O)[C@H]1O
MOL012859	0.9997	0.9837	0.9917	2.975	CC(=O)OC[C@@H]1O[C@H](O[C@H]2C[C@]3(C)[C@H](C[C@@H](O)[C@H]4[C@H]([C@]5(C)CC[C@H](C(C)(C)O)O5)CC[C@]43C)[C@]3(C)CC[C@@H](O)C(C)(C)[C@H]23)[C@@H](O)[C@@H](O)[C@@H]1O
MOL012861	0.9997	0.9837	0.9917	2.975	CC(=O)OC[C@@H]1O[C@H](O[C@H]2C[C@@]3(C)[C@H](C[C@@H](O)[C@H]4[C@@H]([C@@]5(C)CC[C@@H](C(C)(C)O)O5)CC[C@]43C)[C@]3(C)CC[C@H](O)C(C)(C)[C@@H]23)[C@@H](O)[C@@H](O)[C@@H]1O
MOL005655	0.9998	0.9832	0.992	2.975	CO[C@H]1[C@@H](O)[C@@H](C)O[C@@H](O[C@H](C)[C@H]2CC[C@@H]3[C@@H]4CC=C5C[C@@H](O)CC[C@]5(C)[C@H]4CC[C@@]32C)[C@@H]1O[C@@H]1O[C@H](CO[C@@H]2O[C@H](CO)[C@@H](O)[C@H](O)[C@H]2O)[C@@H](O)[C@H](O)[C@H]1O
MOL006062	0.9999	0.9798	0.995	2.9747	CC(=O)O[C@@H]1[C@@H](O[C@@H]2O[C@@H](C)[C@@H](OC(=O)[C@H](O)[C@@H](O)[C@H](O)CO)[C@@H](O)[C@H]2O)[C@H](OC(=O)[C@]23CCC(C)(C)C[C@H]2C2=CC[C@@H]4[C@@]5(C)C[C@H](O)[C@H](O[C@@H]6O[C@H](CO[C@@H]7O[C@H](CO)[C@@H](O)[C@H](O)[C@H]7O)[C@@H](O)[C@H](O)[C@H]6O)C(CO)(CO)[C@H]5CC[C@@]4(C)[C@]2(C)C[C@@H]3O)OC[C@@H]1OC(C)=O
MOL006541	0.9998	0.9812	0.9937	2.9747	CC1(C)[C@@H](O[C@@H]2O[C@H](CO)[C@@H](O)[C@H](O)[C@H]2O[C@@H]2O[C@H](CO)[C@@H](O)[C@H](O)[C@H]2O)CC[C@]2(C)[C@H]3C[C@@H](O)C4=C5[C@]6(CC[C@](C)(OC6=O)[C@@]5(C)O)CC[C@@]4(C)[C@]3(C)CC[C@@H]12
MOL009960	0.9997	0.9845	0.9904	2.9746	C/C(=C\CC[C@](C)(O[C@@H]1O[C@H](CO[C@H]2OC[C@@H](O)[C@H](O)[C@H]2O)[C@@H](O)[C@H](O)[C@H]1O)[C@H]1CC[C@]2(C)[C@@H]1[C@H](O)C[C@@H]1[C@]3(C)CC[C@@H](O)C(C)(C)[C@H]3CC[C@]12C)CO
MOL007353	0.9998	0.9832	0.9914	2.9745	C[C@@H]1CC[C@]2(NC1)O[C@H]1C[C@H]3[C@@H]4CC=C5C[C@@H](O[C@@H]6O[C@H](CO)[C@@H](O[C@@H]7O[C@@H](C)[C@H](O)[C@@H](O)[C@H]7O[C@@H]7O[C@@H](C)[C@H](O)[C@@H](O)[C@H]7O)[C@H](O)[C@H]6O)CC[C@]5(C)[C@H]4CC[C@]3(C)[C@H]1[C@@H]2C
MOL006906	0.9993	0.9863	0.9889	2.9745	CO[C@@H]1C[C@H](O[C@H]2[C@H](O)C[C@H](O[C@@H]3[C@@H](C)O[C@@H](O[C@H]4CC5=CC[C@@H]6C(=O)[C@](O)(c7ccoc7C)CC[C@@H]6[C@]5(C)C[C@@H]4O)C[C@H]3OC)O[C@@H]2C)O[C@H](C)[C@H]1O
MOL003820	0.9998	0.9827	0.9919	2.9744	COC(=O)[C@]1(C)CC[C@]2(C(=O)O[C@@H]3O[C@H](CO)[C@@H](O)[C@H](O)[C@H]3O)CC[C@]3(C)C(=CC[C@@H]4[C@@]5(C)C[C@H](O)[C@H](O[C@@H]6O[C@H](CO)[C@@H](O[C@@H]7O[C@H](CO)[C@@H](O)[C@H](O)[C@H]7O)[C@H](O)[C@H]6O)[C@@](C)(CO)[C@@H]5CC[C@]43C)[C@H]2C1
MOL002517	0.9999	0.9829	0.9916	2.9744	C[C@H]1CC[C@@]2(OC1)O[C@H]1C[C@H]3[C@@H]4CC=C5C[C@@H](O[C@@H]6O[C@H](CO)[C@@H](O[C@@H]7O[C@H](CO)[C@@H](O)[C@H](O)[C@H]7O)[C@H](O)[C@H]6O[C@@H]6O[C@@H](C)[C@H](O)[C@@H](O)[C@H]6O)CC[C@]5(C)[C@H]4CC[C@]3(C)[C@@H]1[C@@H]2C
MOL010323	0.9998	0.9825	0.9916	2.974	C/C(=C\CC[C@](C)(O)[C@H]1CC[C@]2(C)[C@@H]1CC[C@@H]1[C@@]3(C)CC[C@H](O[C@@H]4O[C@H](CO)[C@@H](O)[C@H](O)[C@H]4O[C@@H]4OC[C@H](O)[C@H](O)[C@H]4O)C(C)(C)[C@@H]3C[C@H](C)[C@]12C)CO
MOL013263	0.9999	0.9806	0.9935	2.974	C=CC(=C)CCCC(=C)C
MOL004640	0.9999	0.9831	0.991	2.9739	C[C@@H]1O[C@@H](O[C@H]2[C@H](O)[C@@H](O)[C@H](O[C@H]3CC[C@@]4(C)[C@H](CC[C@]5(C)[C@@H]4CC=C4[C@@H]6CC(C)(C)CC[C@]6(CO)[C@@H](O)C[C@]45C)C3(C)C)O[C@@H]2CO[C@@H]2O[C@H](CO)[C@@H](O)[C@H](O)[C@H]2O)[C@H](O)[C@H](O)[C@H]1O
MOL006060	0.9999	0.9812	0.9928	2.9739	CC(=O)O[C@@H]1[C@H](O)[C@@H](O[C@H]2[C@H](OC(=O)[C@@]34CCC(C)(C)C[C@@H]3C3=CC[C@@H]5[C@@]6(C)C[C@@H](O)[C@@H](O[C@H]7O[C@H](O)[C@H](O)[C@@H](O)[C@@H]7O)C(CO)(CO)[C@@H]6CC[C@]5(C)[C@@]3(C)C[C@@H]4O)OC[C@H](O)[C@@H]2O)O[C@@H](C)[C@H]1O[C@@H]1OC[C@H](O)[C@@H](O)[C@H]1O
MOL006855	0.9998	0.983	0.991	2.9737	C[C@@H]1CC[C@@]2(NC1)O[C@H]1C[C@H]3[C@@H]4CC=C5C[C@@H](O[C@@H]6O[C@H](CO)[C@@H](O[C@@H]7O[C@@H](C)[C@H](O)[C@@H](O)[C@H]7O)[C@H](O)[C@H]6O[C@@H]6O[C@@H](C)[C@H](O)[C@@H](O)[C@H]6O)CC[C@]5(C)[C@H]4CC[C@]3(C)[C@H]1[C@@H]2C
MOL004122	1.0	0.9828	0.9908	2.9735	CC(C)C(=O)CC[C@@H](C)[C@H]1[C@@H](O)C[C@@]2(C)[C@@H]3CC[C@@H]4C(C)(C)[C@@H](O[C@@H]5O[C@H](CO)[C@@H](O)[C@H](O)[C@H]5O[C@@H]5O[C@@H](C)[C@H](O)[C@@H](O)[C@H]5O)CC[C@@]45C[C@@]35[C@H](O)C[C@]12C
MOL004151	1.0	0.9828	0.9908	2.9735	CC(C)C(=O)CC[C@H](C)[C@H]1[C@H](O)C[C@]2(C)[C@@H]3CC[C@@H]4C(C)(C)[C@@H](O[C@H]5O[C@H](CO)[C@@H](O)[C@@H](O)[C@@H]5O[C@H]5O[C@H](C)[C@@H](O)[C@H](O)[C@@H]5O)CC[C@]45C[C@@]35[C@@H](O)C[C@@]12C
MOL006516	0.9999	0.9824	0.991	2.9733	C[C@@H]1[C@H](C)[C@@H](C)[C@@](C)(O)C2=C3C=C[C@H]4[C@@]5(C)CC[C@H](O[C@@H]6OC[C@H](O)[C@H](O[C@@H]7O[C@H](CO)[C@@H](O)[C@H](O)[C@H]7O)[C@H]6O[C@@H]6O[C@H](C)[C@@H](O)[C@@H](O)[C@H]6O)C(C)(C)[C@@H]5CC[C@@]4(C)[C@]3(C)CC[C@@H]21
MOL009917	0.9997	0.9832	0.9902	2.9732	CC(C)=CCC[C@](C)(O[C@@H]1O[C@H](CO[C@H]2OC[C@@H](O)[C@H](O)[C@H]2O)[C@@H](O)[C@H](O)[C@H]1O)[C@H]1CC[C@]2(C)[C@@H]1[C@H](O)C[C@@H]1[C@]3(CO)CC[C@@H](O)C(C)(C)[C@H]3CC[C@]12C
MOL006918	0.9992	0.9852	0.9887	2.973	CO[C@H]1C[C@H](O[C@H]2[C@H](C)O[C@H](O[C@@H]3[C@@H](C)O[C@H](O[C@@H]4CC5=CC[C@H]6C(=O)[C@@](O)(c7ccoc7C)CC[C@@H]6[C@]5(C)C[C@@H]4O)C[C@H]3OC)C[C@H]2OC)O[C@H](C)[C@H]1O
MOL006063	0.9998	0.9806	0.9925	2.9729	CC(=O)O[C@@H]1[C@@H](O[C@@H]2O[C@@H](C)[C@H](OC(=O)[C@H](O)[C@@H](O[C@@H]3OC[C@](O)(CO)[C@H]3O)[C@H](O)CO)[C@@H](O)[C@H]2O)[C@H](OC(=O)[C@]23CCC(C)(C)C[C@H]2C2=CC[C@@H]4[C@@]5(C)C[C@H](O)[C@H](O[C@@H]6O[C@H](CO)[C@@H](O)[C@H](O)[C@H]6O)C(CO)(CO)[C@H]5CC[C@@]4(C)[C@]2(C)C[C@@H]3O)OC[C@@H]1OC(C)=O
MOL012965	0.9995	0.9807	0.9927	2.9729	CC1=CC(=O)CC(C)(C)[C@]1(O)/C=C/[C@H](C)O[C@H]1O[C@@H](CO)[C@H](O)[C@@H](O[C@H]2O[C@@H](CO)[C@H](O)[C@@H](O)[C@@H]2O)[C@@H]1O[C@H]1O[C@@H](CO)[C@H](O)[C@@H](O)[C@@H]1O
MOL001848	0.9992	0.9878	0.9859	2.9728	C=Cc1c(CC)c(C=C)c(CC)c(C=C)c1CC
MOL003159	0.9996	0.9806	0.9924	2.9726	C=C[C@@H]1C2=CCOC(=O)C2=CO[C@H]1O[C@@H]1O[C@H](CO[C@@H]2O[C@H](CO[C@@H]3O[C@H](CO[C@@H]4O[C@H](CO)[C@@H](O)[C@H](O)[C@H]4O)[C@@H](O)[C@H](O)[C@H]3O)[C@@H](O)[C@H](O)[C@H]2O)[C@@H](O)[C@H](O)[C@H]1O
MOL009944	0.9998	0.9797	0.9931	2.9726	CC(C)=CCC[C@@](C)(O)[C@H]1CC[C@]2(C)[C@@H]1CC[C@@H]1[C@]3(CO)CC[C@@H](O[C@@H]4O[C@H](CO)[C@@H](O)[C@H](O)[C@H]4O[C@@H]4O[C@H](CO)[C@@H](O)[C@H](O)[C@H]4O)C(C)(C)[C@H]3CC[C@]12C
MOL009984	0.9998	0.9797	0.9931	2.9726	CC(C)=CCC[C@](C)(O)[C@H]1CC[C@]2(C)[C@@H]1CC[C@@H]1[C@]3(CO)CC[C@@H](O[C@@H]4O[C@H](CO)[C@@H](O)[C@H](O)[C@H]4O[C@@H]4O[C@H](CO)[C@@H](O)[C@H](O)[C@H]4O)C(C)(C)[C@H]3CC[C@]12C
MOL012032	0.9999	0.9831	0.9894	2.9725	C[C@@H]1C[C@@H]([C@H](O[C@H]2O[C@H](CO)[C@@H](O)[C@H](O)[C@H]2O)C(C)(C)O)O[C@]2(O)[C@H]1[C@@]1(C)CC[C@@]34C[C@@]35CC[C@H](O[C@H]3OC[C@@H](O)[C@H](O)[C@H]3O)C(C)(C)[C@H]5CC=C4[C@]1(C)[C@H]2O
MOL012034	0.9999	0.9831	0.9894	2.9725	C[C@@H]1C[C@@H]([C@@H](O[C@H]2O[C@H](CO)[C@@H](O)[C@H](O)[C@H]2O)C(C)(C)O)O[C@]2(O)[C@H]1[C@@]1(C)CC[C@@]34C[C@@]35CC[C@H](O[C@H]3OC[C@@H](O)[C@H](O)[C@H]3O)C(C)(C)[C@H]5CC=C4[C@]1(C)[C@H]2O
MOL000410	0.9998	0.9848	0.9878	2.9724	CC(C)(O)[C@H]1CC[C@@](C)([C@H]2[C@@H](O)C[C@@]3(C)[C@H]4C[C@H](O)[C@@H]5C(C)(C)[C@@H](O[C@@H]6OC[C@@H](O)[C@H](O)[C@H]6O)CC[C@@]56C[C@@]46CC[C@]23C)O1
MOL000406	0.9998	0.9848	0.9878	2.9724	CC(C)(O)[C@@H]1CC[C@](C)([C@H]2[C@H](O)C[C@@]3(C)[C@H]4C[C@@H](O)[C@@H]5C(C)(C)[C@H](O[C@@H]6OC[C@@H](O)[C@H](O)[C@H]6O)CC[C@@]56C[C@@]46CC[C@]23C)O1
MOL000408	0.9998	0.9848	0.9878	2.9724	CC(C)(O)[C@@H]1CC[C@](C)([C@H]2[C@@H](O)C[C@@]3(C)[C@@H]4C[C@H](O)[C@H]5C(C)(C)[C@H](O[C@@H]6OC[C@@H](O)[C@H](O)[C@H]6O)CC[C@@]56C[C@@]46CC[C@]23C)O1
MOL009939	0.9997	0.9831	0.9892	2.972	CC(C)=CCC[C@](C)(O[C@@H]1O[C@H](CO[C@H]2OC[C@@H](O)[C@H](O)[C@H]2O)[C@@H](O)[C@H](O)[C@H]1O)[C@H]1CC[C@]2(C)[C@@H]1[C@H](O)C[C@@H]1[C@]3(C)CC[C@@H](O)C(C)(C)[C@H]3CC[C@]12C
MOL011395	0.9997	0.9831	0.9892	2.972	CC(C)=CCC[C@](C)(O[C@@H]1O[C@H](CO[C@@H]2OC[C@H](O)[C@H](O)[C@H]2O)[C@@H](O)[C@H](O)[C@H]1O)[C@H]1CC[C@]2(C)[C@@H]1[C@H](O)C[C@@H]1[C@@]3(C)CC[C@H](O)C(C)(C)[C@@H]3CC[C@]12C
MOL008735	0.9998	0.9815	0.9906	2.9719	C[C@H]1CC[C@H]2[C@@H](C)[C@H]3[C@H](C[C@H]4[C@@H]5CC=C6C[C@@H](O[C@@H]7O[C@H](CO)[C@@H](O)[C@H](O[C@@H]8O[C@H](CO)[C@@H](O)[C@H](O)[C@H]8O)[C@H]7O[C@@H]7O[C@@H](C)[C@H](O)[C@@H](O)[C@H]7O)CC[C@]6(C)[C@H]5CC[C@]34C)N2C1
MOL006059	0.9999	0.9798	0.9921	2.9718	CC(=O)O[C@@H]1[C@@H](O[C@H]2[C@H](OC(=O)[C@@]34CCC(C)(C)C[C@@H]3C3=CC[C@H]5[C@@]6(C)C[C@@H](O)[C@@H](O[C@H]7O[C@H](O)[C@H](O)[C@@H](O)[C@@H]7O)C(CO)(CO)[C@@H]6CC[C@@]5(C)[C@]3(C)C[C@@H]4O)OC[C@H](O)[C@@H]2O)O[C@@H](C)[C@@H](O[C@@H]2OC[C@H](O)[C@@H](O)[C@H]2O)[C@@H]1O
MOL006916	0.9992	0.9844	0.9881	2.9716	CO[C@@H]1C[C@H](O[C@H]2[C@H](O)C[C@H](O[C@@H]3[C@@H](C)O[C@@H](O[C@H]4CC5=CC[C@@H]6C(=O)[C@H](c7ccoc7C)CC[C@@H]6[C@]5(C)C[C@@H]4O)C[C@H]3OC)O[C@@H]2C)O[C@H](C)[C@H]1O
MOL009918	0.9996	0.9805	0.9913	2.9714	CC(C)=CCC[C@](C)(O[C@@H]1O[C@H](CO[C@@H]2O[C@@H](C)[C@H](O)[C@@H](O)[C@H]2O)[C@@H](O)[C@H](O)[C@H]1O)[C@H]1CC[C@]2(C)[C@@H]1[C@H](O)C[C@@H]1[C@@H]3CC[C@@H](O)C(C)(C)[C@H]3CC[C@]12C
MOL006521	0.9999	0.9828	0.9885	2.9713	C[C@H]1CCC[C@]2(C(=O)O[C@@H]3O[C@H](CO)[C@@H](O)[C@H](O)[C@H]3O)CC[C@]3(C)C(=CC[C@H]4[C@H]3CC[C@H]3C(C)(C)[C@@H](O[C@@H]5OC[C@H](O)[C@H](O[C@@H]6O[C@H](CO)[C@@H](O)[C@H](O)[C@H]6O)[C@H]5O[C@@H]5O[C@H](C)[C@H](O)[C@@H](O)[C@H]5O)CC[C@]43C)[C@@H]12
MOL008305	1.0	0.9787	0.9925	2.9712	Cc1cccc(C)c1O[C@@H]1[C@H](O[C@@H]2CO[C@@H](O[C@@H]3CC[C@@]4(C)[C@@H](CC[C@]5(C)[C@H]4CC[C@]46OC[C@@]7(CC[C@](C)(C=O)C[C@H]74)[C@@H](O)C[C@]65C)C3(C)C)[C@@H](O[C@@H]3C[C@H](CO)[C@H](O)[C@H](O)[C@@H]3O)[C@H]2C)O[C@H](CO)[C@H](O)[C@H]1O
MOL006888	0.9995	0.9817	0.9897	2.9709	CO[C@@H]1C[C@H](O[C@@H]2[C@@H](C)O[C@@H](O[C@@H]3[C@@H](C)O[C@@H](O[C@H]4CC5=CC[C@@H]6C(=O)O[C@@H]7CO[C@]8(C)OC=C(CC[C@H]6[C@]5(C)C[C@@H]4O)[C@]78O)C[C@H]3OC)C[C@H]2OC)O[C@H](C)[C@H]1O
MOL007774	0.9999	0.982	0.9891	2.9709	C[C@@H]1O[C@@H](O[C@H]2[C@H](OC(=O)[C@]34CCC(C)(C)C[C@@H]3C3=CC[C@@H]5[C@@]6(C)CC[C@H](O[C@@H]7O[C@H](CO)[C@@H](O)[C@H](O)[C@H]7O)C(C)(C)[C@H]6CC[C@]5(C)[C@@]3(C)CC4)O[C@H](CO[C@@H]3O[C@H](CO)[C@@H](O)[C@H](O)[C@H]3O)[C@@H](O)[C@@H]2O)[C@H](O)[C@H](O)[C@H]1O
MOL010978	0.9988	0.9793	0.9922	2.9704	CC(C)O[C@]1(C)CC[C@]23CO[C@@]4(CC[C@H]5[C@@]6(C)CC[C@@H](O)C(C)(C)[C@H]6CC[C@@]5(C)[C@]4(C)C[C@H]2O)[C@H]3C1
MOL006878	0.9991	0.9836	0.9876	2.9703	CO[C@H]1C[C@@H](O[C@@H]2[C@@H](OC)C[C@@H](O[C@H]3[C@@H](C)O[C@H](O[C@H]4CC5=CC[C@@H]6C(=O)[C@](C)(c7ccoc7C)CC[C@@H]6[C@]5(C)C[C@H]4O)C[C@H]3OC)O[C@@H]2C)O[C@H](C)[C@@H]1O
MOL003887	0.9999	0.9799	0.9904	2.9702	C[C@@H]1CC[C@@]2(OC1)O[C@H]1C[C@H]3[C@@H]4CC=C5C[C@@H](O[C@@H]6O[C@H](CO)[C@@H](O)[C@H](O[C@@H]7O[C@H](CO)[C@@H](O)[C@H](O)[C@H]7O)[C@H]6O[C@@H]6O[C@@H](C)[C@H](O)[C@@H](O)[C@H]6O)CC[C@]5(C)[C@H]4CC[C@]3(C)[C@H]1[C@@H]2C
MOL006899	0.9991	0.9833	0.9876	2.9699	CO[C@H]1C[C@@H](O[C@@H]2[C@H](C)O[C@@H](O[C@@H]3[C@H](C)O[C@H](O[C@H]4CC5=CC[C@H]6C(=O)[C@@H](c7ccoc7C)CC[C@@H]6[C@]5(C)C[C@H]4O)C[C@H]3OC)C[C@H]2OC)O[C@H](C)[C@@H]1O
MOL011458	0.9998	0.9815	0.9884	2.9698	CC1(C)CC[C@]2(C(=O)O[C@H]3O[C@H](CO)[C@@H](O)[C@H](O)[C@H]3O)CC[C@@]3(C)C(=CC[C@@H]4[C@@]5(C)CC[C@H](O[C@H]6O[C@H](CO[C@H]7O[C@H](CO[C@H]8OC[C@@H](O)[C@H](O)[C@H]8O)[C@@H](O)[C@H](O)[C@H]7O)[C@@H](O)[C@H](O)[C@H]6O)C(C)(C)[C@H]5CC[C@]43C)[C@H]2C1
MOL006510	0.9997	0.9776	0.9924	2.9697	CC1(C)[C@@H](O[C@@H]2OC[C@H](O)[C@H](O)[C@H]2O[C@H]2O[C@H](CO)[C@@H](O)[C@H](O)[C@H]2O)CC[C@]2(C)[C@H]3C[C@@H](O)C4=C5[C@]6(CC[C@](C)(OC6=O)[C@@]5(C)O)CC[C@@]4(C)[C@]3(C)CC[C@@H]12
MOL002435	0.9994	0.9805	0.9895	2.9694	CCN1C[C@]2(COC)[C@H](O)C[C@H](OC)[C@@]34[C@@H]5C[C@@]6(O)[C@H](O)[C@@H]5[C@@](O)([C@@H]([C@H](OC)[C@H]23)[C@@H]14)[C@@H](O)[C@@H]6OC
MOL004699	0.9997	0.9806	0.989	2.9693	CO[C@@H]1C=C2[C@H]3CC(C)(C)CC[C@]3(CO)[C@H](O)C[C@@]2(C)[C@]2(C)CC[C@@H]3[C@](C)(CO)[C@@H](O[C@@H]4O[C@H](C)[C@H](O)[C@H](O[C@@H]5O[C@H](CO)[C@@H](O)[C@H](O)[C@H]5O)[C@H]4O)CC[C@]3(C)[C@@H]12
MOL004697	0.9997	0.9806	0.989	2.9693	CO[C@@H]1C=C2[C@H]3CC(C)(C)CC[C@]3(CO)[C@@H](O)C[C@@]2(C)[C@]2(C)CC[C@@H]3[C@](C)(CO)[C@@H](O[C@@H]4O[C@H](C)[C@H](O)[C@H](O[C@@H]5O[C@H](CO)[C@@H](O)[C@H](O)[C@H]5O)[C@H]4O)CC[C@]3(C)[C@@H]12
MOL006046	0.9998	0.981	0.9883	2.9691	COC(=O)[C@]12CCC(C)(C)C[C@H]1C1=CC[C@@H]3[C@@]4(C)C[C@H](O)[C@H](O[C@@H]5O[C@H](CO)[C@@H](O)[C@H](O[C@@H]6O[C@H](CO)[C@@H](O)[C@@H](O)[C@H]6O)[C@H]5O)[C@@](C)(CO)[C@H]4CC[C@@]3(C)[C@]1(C)C[C@@H]2O
MOL006891	0.9995	0.9795	0.9899	2.9688	CO[C@@H]1C[C@@H](O[C@@H]2[C@H](O)C[C@H](O[C@@H]3[C@H](C)O[C@@H](O[C@H]4CC5=CC[C@@H]6C(=O)O[C@@H]7CO[C@]8(C)OC=C(CC[C@H]6[C@]5(C)C[C@H]4O)[C@]78O)C[C@H]3OC)O[C@@H]2C)O[C@H](C)[C@@H]1O
MOL009903	0.9996	0.9791	0.9901	2.9687	C/C(=C\CC[C@](C)(O[C@@H]1O[C@H](CO[C@H]2OC[C@@H](O)[C@H](O)[C@H]2O)[C@@H](O)[C@H](O)[C@H]1O)[C@H]1CC[C@]2(C)[C@@H]1[C@H](O)C[C@@H]1[C@@H]3CC[C@@H](O)C(C)(C)[C@H]3CC[C@]12C)CO
MOL000132	0.9999	0.9761	0.9926	2.9686	C[C@H]1CO[C@@]2(O[C@H]3C[C@@H]4[C@@H]5CC[C@@H]6C[C@H](O[C@@H]7O[C@H](CO)[C@@H](O)[C@H](O)[C@H]7O[C@@H]7O[C@H](CO)[C@H](O)[C@H](O)[C@H]7O)CC[C@@]6(C)[C@H]5CC[C@@]4(C)[C@H]3[C@@H]2C)[C@@H](O)C1
MOL004534	0.9999	0.9753	0.9932	2.9684	CO[C@@]1(CCC(C)C)O[C@H]2[C@H](O)[C@@H]3[C@@H]4CC[C@@H]5C[C@@H](O[C@@H]6O[C@H](CO)[C@@H](O)[C@H](O)[C@H]6O[C@@H]6O[C@H](CO)[C@H](O)[C@H](O)[C@H]6O)CC[C@@]5(C)[C@H]4CC[C@@]3(C)[C@H]2[C@@H]1C
MOL007627	0.9985	0.9865	0.9831	2.9682	C=CCSSCC=C
MOL000393	0.9999	0.9768	0.9914	2.9681	C[C@@H]1O[C@@H](O[C@H]2[C@H](O[C@H]3[C@H](O[C@H]4CC[C@@]5(C)[C@@H](CC[C@]6(C)[C@@H]5CC=C5[C@@H]7CC(C)(C)C[C@@H](O)[C@]7(C)CC[C@]56C)[C@@]4(C)CO)O[C@H](C(=O)O)[C@@H](O)[C@@H]3O)O[C@H](CO)[C@H](O)[C@@H]2O)[C@H](O)[C@H](O)[C@H]1O
MOL007843	0.9999	0.9768	0.9914	2.9681	C[C@H]1O[C@H](O[C@@H]2[C@@H](O[C@@H]3[C@H](O[C@@H]4CC[C@@]5(C)[C@@H](CC[C@]6(C)[C@@H]5CC=C5[C@@H]7CC(C)(C)C[C@H](O)[C@]7(C)CC[C@]56C)[C@]4(C)CO)O[C@H](C(=O)O)[C@H](O)[C@H]3O)O[C@H](CO)[C@H](O)[C@@H]2O)[C@H](O)[C@H](O)[C@H]1O
MOL006885	0.9992	0.9822	0.9867	2.9681	CO[C@@H]1C[C@H](O[C@H]2[C@H](O)C[C@H](O[C@@H]3[C@@H](C)O[C@@H](O[C@H]4CC5=CC[C@H](C(=O)O)[C@@H](CCC(=O)c6ccoc6C)[C@]5(C)C[C@@H]4O)C[C@H]3OC)O[C@@H]2C)O[C@H](C)[C@H]1O
MOL007402	0.9996	0.9875	0.9809	2.9679	C=C[C@H]1O[C@H]1/C=C\C#CC#CC#CC
MOL006882	0.9991	0.9819	0.987	2.9679	CO[C@@H]1C[C@H](O[C@@H]2[C@@H](C)O[C@@H](O[C@@H]3[C@@H](C)O[C@@H](O[C@H]4CC5=CC[C@H](C(=O)O)[C@@H](CCC(=O)c6ccoc6C)[C@]5(C)C[C@@H]4O)C[C@H]3OC)C[C@H]2OC)O[C@H](C)[C@H]1O
MOL005351	0.9991	0.9839	0.9849	2.9679	C=CCCCCC[C@@H]1O[C@@H]1CC#CC#C[C@@H](O)C=C
MOL010321	0.9998	0.9776	0.9904	2.9679	CC(=O)OC[C@H]1O[C@@H](O[C@H]2CC[C@]3(C)[C@H]4CC[C@@H]5[C@@H]([C@@](C)(O)CC/C=C(\C)CO)CC[C@@]5(C)[C@]4(CO)[C@@H](C)C[C@H]3C2(C)C)[C@H](O[C@@H]2OC[C@H](O)[C@H](O)[C@H]2O)[C@@H](O)[C@@H]1O
MOL009923	0.9997	0.9781	0.9901	2.9679	C=C(C)[C@H](O)CC[C@](C)(O[C@@H]1O[C@H](CO[C@H]2OC[C@@H](O)[C@H](O)[C@H]2O)[C@@H](O)[C@H](O)[C@H]1O)[C@H]1CC[C@]2(C)[C@@H]1CC[C@@H]1[C@]3(C)CC[C@@H](O)C(C)(C)[C@H]3CC[C@]12C
MOL006530	0.9999	0.9792	0.9884	2.9675	C[C@@H]1O[C@H](O[C@H]2[C@H](O[C@H]3CC[C@]4(C)[C@H]5CC=C6[C@@H]7CC(C)(C)CC[C@]7(C(=O)O[C@@H]7O[C@H](CO)[C@@H](O)[C@H](O)[C@H]7O)CC[C@@]6(C)[C@]5(C)CC[C@H]4C3(C)C)OC[C@H](O)[C@@H]2O[C@@H]2O[C@H](CO)[C@@H](O)[C@H](O)[C@H]2O)[C@H](O)[C@H](O)[C@H]1O
MOL006545	0.9999	0.9792	0.9884	2.9675	C[C@@H]1O[C@@H](O[C@H]2[C@H](O[C@H]3CC[C@@]4(C)[C@@H](CC[C@]5(C)[C@H]4CC=C4[C@H]6CC(C)(C)CC[C@]6(C(=O)O[C@@H]6O[C@H](CO)[C@@H](O)[C@H](O)[C@H]6O)CC[C@]45C)C3(C)C)OC[C@H](O)[C@@H]2O[C@@H]2O[C@H](CO)[C@@H](O)[C@H](O)[C@H]2O)[C@H](O)[C@H](O)[C@@H]1O
MOL010377	0.9994	0.9788	0.9892	2.9674	C[C@@H]1CC[C@H]([C@H](C)[C@@H]2CC[C@H]3[C@@H]4CC(=O)[C@H]5C[C@H](O[C@@H]6O[C@H](CO)[C@@H](O[C@H]7O[C@H](CO)[C@@H](O)[C@H](O)[C@H]7O)[C@H](O)[C@H]6O)CC[C@@]5(C)[C@H]4CC[C@]23C)NC1
MOL008347	0.9957	0.992	0.9795	2.9672	C1SCSSCS1
MOL003819	0.9998	0.9782	0.9886	2.9666	COC(=O)[C@]1(C)CC[C@]2(C(=O)O[C@@H]3O[C@H](CO)[C@@H](O)[C@H](O)[C@H]3O)CC[C@]3(C)C(=CC[C@@H]4[C@@]5(C)C[C@H](O)[C@H](O[C@@H]6OC[C@@H](O[C@@H]7O[C@H](CO)[C@@H](O)[C@H](O)[C@H]7O)[C@H](O)[C@H]6O)[C@@](C)(CO)[C@@H]5CC[C@]43C)[C@H]2C1
MOL010310	0.9998	0.9765	0.9895	2.9658	CC(=O)O[C@H]1CO[C@@H](O[C@H]2[C@H](O[C@H]3CC[C@]4(C)[C@H]5CC[C@@H]6[C@@H]([C@@](C)(O)CC/C=C(\C)CO)CC[C@@]6(C)[C@]5(CO)[C@@H](C)C[C@H]4C3(C)C)O[C@H](CO)[C@@H](O)[C@@H]2O)[C@H](O)[C@H]1O
MOL012661	0.9995	0.9789	0.9875	2.9658	CC(C)=CCC[C@@](C)(O[C@@H]1O[C@H](CO)[C@@H](O)[C@@H](O)[C@H]1O)[C@@]1(C)CC[C@]2(C)[C@@H]3C[C@@H](O)[C@H]4C(C)(C)[C@H](O)CC[C@]4(C)[C@@H]3C[C@H](O)[C@H]21
MOL013095	0.9983	0.9844	0.9829	2.9656	COc1c(Cl)cc2c(c1OC)N(C)[C@@H]1N3C(=O)[C@@]4(C)SS[C@@]3(C(=O)N4C)[C@H](O)[C@]21O
MOL009932	0.9996	0.9769	0.989	2.9655	CC(C)=CCC[C@](C)(O[C@@H]1O[C@H](CO[C@H]2OC[C@@H](O)[C@H](O)[C@H]2O)[C@@H](O)[C@H](O)[C@H]1O)[C@H]1CC[C@]2(C)[C@@H]1[C@H](O)C[C@@H]1[C@@H]3CC[C@@H](O)C(C)(C)[C@H]3CC[C@]12C
MOL006902	0.999	0.9806	0.9857	2.9653	CO[C@@H]1C[C@H](O[C@@H]2[C@@H](C)O[C@@H](O[C@@H]3[C@@H](C)O[C@@H](O[C@H]4CC5=CC[C@@H]6C(=O)[C@](C)(C7=CC(=O)O[C@H]7C)CC[C@@H]6[C@]5(C)C[C@@H]4O)C[C@H]3OC)C[C@H]2OC)O[C@H](C)[C@H]1O
MOL010098	0.9989	0.9809	0.9853	2.9651	C[C@H](CC[C@@H](O)C(C)(C)O)[C@H]1CC[C@@]2(C)[C@@H]3C[C@@H]4O[C@@]45C(C)(C)[C@@H](O)CC[C@@]5(C)[C@]3(C)[C@H](O)C[C@]12C
MOL006537	0.9998	0.9783	0.9868	2.9649	C[C@@H]1CC[C@]2(C(=O)O[C@@H]3O[C@H](CO)[C@@H](O)[C@H](O)[C@H]3O)CC[C@]3(C)C(=CC[C@@H]4[C@@]5(C)CC[C@H](O[C@@H]6OC[C@H](O)[C@H](O[C@@H]7O[C@H](CO)[C@@H](O)[C@H](O)[C@H]7O)[C@H]6O)C(C)(C)[C@@H]5CC[C@]43C)[C@@H]2[C@]1(C)O
MOL003148	0.9996	0.9784	0.9868	2.9649	C[C@]12CC[C@H](O[C@@H]3O[C@H](CO)[C@@H](O)[C@H](O)[C@H]3O)[C@](C)(CO)[C@@H]1CC[C@]1(C)[C@@H]2CC[C@@H]2[C@@H]([C@]3(C(=O)O)C[C@H](O)[C@H](O)[C@](C)(CO)O3)CC[C@]21C
MOL007258	0.9998	0.9783	0.9868	2.9649	C[C@@H]1CC[C@]2(C(=O)O[C@@H]3O[C@H](CO)[C@@H](O)[C@H](O)[C@H]3O)CC[C@]3(C)C(=CC[C@H]4[C@@]5(C)CC[C@H](O[C@@H]6OC[C@H](O)[C@H](O[C@@H]7O[C@H](CO)[C@@H](O)[C@H](O)[C@H]7O)[C@H]6O)C(C)(C)[C@H]5CC[C@]43C)[C@H]2[C@]1(C)O
MOL000732	0.9998	0.9814	0.9837	2.9648	OC[C@H]1O[C@H](OC[C@H]2O[C@H](OC[C@H]3O[C@H](O[C@]4(CO)O[C@H](CO)[C@@H](O)[C@@H]4O)[C@H](O)[C@@H](O)[C@@H]3O)[C@H](O)[C@@H](O)[C@H]2O)[C@H](O)[C@@H](O)[C@H]1O
MOL004146	0.9999	0.9791	0.9858	2.9647	CC(C)C(=O)CC[C@@H](C)[C@H]1[C@H](O[C@H]2OC[C@@H](O)[C@H](O)[C@@H]2O)C[C@]2(C)[C@@H]3CC[C@@H]4C(C)(C)[C@@H](O[C@H]5O[C@H](CO)[C@@H](O)[C@H](O)[C@@H]5O)CC[C@]45C[C@@]35[C@@H](O)C[C@@]12C
MOL009510	1.0	0.9773	0.9875	2.9647	OC[C@H]1O[C@@](CO)(OC[C@@]2(OC[C@@]3(OC[C@@]4(O[C@H]5O[C@H](CO)[C@@H](O)[C@H](O)[C@H]5O)O[C@H](CO)[C@@H](O)[C@@H]4O)O[C@H](CO)[C@@H](O)[C@@H]3O)O[C@H](CO)[C@@H](O)[C@@H]2O)[C@@H](O)[C@@H]1O
MOL008507	0.9998	0.9758	0.9885	2.9641	CCN1C[C@]2(COC(C)=O)CC[C@H](OC)[C@@]34[C@@H]5C[C@H]6[C@H](OC)[C@@H]5[C@](O)(C[C@@H]6OC)[C@@](O)([C@@H](OC)[C@H]23)[C@@H]14
MOL012083	0.9998	0.98	0.9842	2.964	CC(C)(O)[C@H]1CC[C@H]2[C@](O)(O1)[C@H](O)[C@@]1(C)[C@@H]3CC[C@@H]4C(C)(C)[C@H](O[C@@H]5OC[C@@H](O)[C@H](O)[C@H]5O)CC[C@]45C[C@]35C[C@@H](O)[C@]21C
MOL000843	0.9998	0.9773	0.9868	2.9639	OC[C@@H]1O[C@H](OC[C@H]2O[C@@H](O[C@@H]3[C@@H](O[C@@]4(CO)O[C@H](CO)[C@@H](O)[C@@H]4O)O[C@@H](CO)[C@H](O)[C@H]3O)[C@H](O)[C@@H](O)[C@@H]2O)[C@@H](O)[C@H](O)[C@H]1O
MOL003049	0.9998	0.9768	0.9872	2.9639	C[C@@H]1O[C@@H](O[C@H]2[C@H](O[C@H]3CC[C@@]4(C)[C@@H](CC[C@]5(C)[C@@H]4CC=C4[C@@H]6CC(C)(C)CC[C@]6(C(=O)O)CC[C@]45C)[C@]3(C)CO)OC[C@H](O)[C@@H]2O)[C@H](O)[C@H](O[C@@H]2OC[C@@H](O)[C@H](O)[C@H]2O)[C@H]1O
MOL010106	0.9998	0.9768	0.9872	2.9639	C[C@@H]1O[C@@H](O[C@H]2[C@H](O[C@H]3CC[C@@]4(C)[C@H](CC[C@]5(C)[C@@H]4CC=C4[C@H]6CC(C)(C)CC[C@]6(C(=O)O)CC[C@]45C)[C@@]3(C)CO)OC[C@H](O)[C@@H]2O)[C@H](O)[C@H](O[C@@H]2OC[C@@H](O)[C@H](O)[C@H]2O)[C@H]1O
MOL000434	0.9998	0.9767	0.987	2.9636	CC(=O)O[C@@H]1[C@@H](OC(C)=O)[C@H](O[C@H]2CC[C@]34C[C@]35CC[C@]3(C)[C@@H]([C@@]6(C)CC[C@@H](C(C)(C)O)O6)[C@@H](O)C[C@@]3(C)[C@H]5C[C@H](O[C@@H]3O[C@H](CO)[C@@H](O)[C@H](O)[C@H]3O)[C@@H]4C2(C)C)OC[C@H]1OC(C)=O
MOL005389	0.9983	0.977	0.9881	2.9634	CC(C)N(C(C)C)C(C(=O)OC[C@@H](O)[C@@H](O)[C@H](O)[C@@H](O)C(=O)O)N(C(C)C)C(C)C
MOL007628	0.9945	0.9936	0.9753	2.9634	CSSSC
MOL003821	0.999	0.9788	0.9853	2.9632	C[C@]1(CO)CC[C@]2(C(=O)O[C@@H]3O[C@H](CO)[C@@H](O)[C@H](O)[C@H]3O)CC[C@H]3C(=CC[C@@H]4[C@]5(C)C[C@@H](O)[C@H](O[C@@H]6OC[C@@H](O[C@@H]7C[C@H](CO)[C@@H](O)[C@H](O)[C@H]7O)[C@H](O)[C@H]6O)[C@](C)(CO)[C@@H]5CC[C@]43C)[C@@H]2C1
MOL004509	0.9999	0.9711	0.992	2.963	C[C@H]1CC[C@@]2(OC1)O[C@H]1C[C@@H]3[C@@H]4CC[C@H]5C[C@@H](O[C@@H]6O[C@H](CO)[C@H](O)[C@H](O)[C@H]6O[C@@H]6O[C@H](CO)[C@@H](O)[C@H](O)[C@H]6O)CC[C@]5(C)[C@H]4CC[C@]3(C)[C@H]1[C@@H]2C
MOL004529	0.9999	0.9711	0.992	2.963	C[C@H]1CC[C@@]2(OC1)O[C@H]1C[C@@H]3[C@H]4CC[C@@H]5C[C@H](O[C@@H]6O[C@H](CO)[C@H](O)[C@H](O)[C@H]6O[C@@H]6O[C@H](CO)[C@@H](O)[C@H](O)[C@H]6O)CC[C@]5(C)[C@@H]4CC[C@]3(C)[C@H]1[C@@H]2C
MOL004521	0.9999	0.9711	0.992	2.963	C[C@@H]1CC[C@@]2(OC1)O[C@H]1C[C@H]3[C@@H]4CC[C@@H]5C[C@@H](O[C@@H]6O[C@H](CO)[C@H](O)[C@H](O)[C@H]6O[C@@H]6O[C@H](CO)[C@@H](O)[C@H](O)[C@H]6O)CC[C@]5(C)[C@H]4CC[C@]3(C)[C@H]1[C@@H]2C
MOL001981	0.9999	0.9751	0.9876	2.9626	C[C@@H]1O[C@@H](O[C@H]2[C@H](O[C@H]3CC[C@@]4(C)[C@@H](CC[C@]5(C)[C@H]4CC=C4[C@H]6CC(C)(C)CC[C@]6(C(=O)O)CC[C@]45C)[C@]3(C)CO)OC[C@H](O[C@@H]3O[C@H](CO)[C@@H](O)[C@H](O)[C@H]3O)[C@@H]2O)[C@H](O)[C@H](O)[C@H]1O
MOL004505	0.9999	0.9708	0.9916	2.9623	C[C@@H]1CC[C@@]2(OC1)O[C@@H]1C[C@H]3[C@@H]4CC[C@H]5CC[C@@H](O[C@H]6O[C@H](CO)[C@@H](O)[C@H](O)[C@@H]6O[C@@H]6O[C@H](CO)[C@@H](O)[C@H](O)[C@H]6O)C[C@@]5(C)[C@H]4CC[C@@]3(C)[C@@H]1[C@@H]2C
MOL003898	0.9998	0.9717	0.9908	2.9623	C[C@H]1CC[C@@]2(OC1)O[C@H]1C[C@@H]3[C@H]4CC[C@@H]5C[C@H](O[C@@H]6O[C@H](CO)[C@@H](O[C@@H]7OC[C@@H](O)[C@H](O)[C@H]7O)[C@H](O)[C@H]6O)CC[C@]5(C)[C@H]4CC[C@]3(C)[C@H]1[C@@H]2C
MOL009850	0.9998	0.9798	0.9826	2.9622	OC[C@@H]1O[C@@H](OC[C@@H]2O[C@H](OC[C@@H]3O[C@@](CO)(O[C@H]4O[C@@H](CO)[C@H](O)[C@@H](O)[C@@H]4O)[C@H](O)[C@H]3O)[C@@H](O)[C@@H](O)[C@H]2O)[C@@H](O)[C@H](O)[C@H]1O
MOL002441	0.9999	0.9761	0.986	2.9621	C[C@@H]1CC[C@@]2(OC1)O[C@H]1C[C@H]3[C@@H]4CC=C5C[C@@H](O[C@@H]6O[C@H](CO)[C@@H](O[C@@H]7O[C@@H](C)[C@H](O)[C@@H](O)[C@H]7O)[C@H](O)[C@H]6O[C@@H]6O[C@@H](C)[C@H](O)[C@@H](O)[C@H]6O)CC[C@]5(C)[C@H]4CC[C@]3(C)[C@H]1[C@@H]2C
MOL010382	0.9995	0.9784	0.984	2.9618	C[C@@H]1CC[C@@]2(OC1)O[C@H]1C[C@@H]3[C@@H]4CC[C@]5(O)C[C@@H](O[C@@H]6OC[C@H](O)[C@H](O)[C@H]6O)C[C@@H](O)[C@@]5(C)[C@H]4CC[C@@]3(C)[C@H]1[C@@H]2C
MOL009464	0.9992	0.9759	0.9865	2.9616	C[C@@H](CCC(=O)[C@@H](C)[C@H]1C(=O)C[C@@H]2[C@@H]3CC=C4C[C@@H](O[C@@H]5O[C@H](CO)[C@@H](O)[C@H](O)[C@H]5O[C@H]5O[C@@H](C)[C@H](O)[C@@H](O)[C@H]5O)CC[C@]4(C)[C@H]3CC[C@@]21C)CO[C@@H]1O[C@@H](C)[C@H](O)[C@@H](O)[C@H]1O
MOL000404	0.9995	0.9816	0.9806	2.9616	CC(=O)O[C@H]1[C@H](O[C@H]2CC[C@]34C[C@]35CC[C@]3(C)[C@@H]([C@@]6(C)CC[C@@H](C(C)(C)O)O6)[C@@H](O)C[C@@]3(C)[C@H]5C[C@H](O)[C@@H]4C2(C)C)OC[C@@H](O)[C@@H]1O
MOL006913	0.9991	0.9718	0.989	2.96	CO[C@@H]1[C@@H](O)[C@H](O[C@@H]2CC[C@]3(C)C(=CCC4=C5O[C@H]6CO[C@@]7(C)OC[C@]5(CC[C@@H]43)[C@H]67)C2)O[C@H](C)[C@H]1O[C@H]1C[C@H](OC)[C@H](O[C@@H]2C[C@H](OC)[C@H](O)[C@H](C)O2)[C@H](C)O1
MOL006909	0.9985	0.9788	0.9827	2.9599	CO[C@H]1C[C@H](O[C@H]2[C@@H](C)O[C@@H](O[C@H]3[C@@H](OC)C[C@@H](O[C@@H]4CC5=CC[C@H]6C(=O)[C@](C)(c7ccoc7C)CC[C@H]6[C@]5(C)[C@@H](O)C4=O)O[C@@H]3C)C[C@H]2OC)O[C@@H](C)[C@H]1O
MOL009466	0.9999	0.9706	0.9892	2.9597	C[C@@H]1O[C@@H](O[C@H]2[C@H](O[C@H]3CC[C@@]4(C)C(=CC[C@H]5[C@H]6C[C@@H]7O[C@]8(CC[C@@H](COC(=O)C[C@](C)(O)CC(=O)O)CO8)[C@@H](C)[C@@H]7[C@@]6(C)CC[C@@H]54)C3)O[C@H](CO)[C@@H](O[C@@H]3O[C@H](CO)[C@@H](O)[C@@H](O)[C@H]3O)[C@@H]2O)[C@H](O)[C@H](O)[C@H]1O
MOL009462	0.9999	0.9713	0.9882	2.9595	C[C@@H]1CC[C@@]2(OC1)O[C@H]1C[C@@H]3[C@@H]4CC=C5C[C@@H](O[C@@H]6O[C@H](CO)[C@@H](O)[C@H](O[C@@H]7OC[C@@H](O)[C@H](O)[C@H]7O)[C@H]6O[C@@H]6O[C@@H](C)[C@H](O)[C@@H](O)[C@H]6O)CC[C@]5(C)[C@H]4CC[C@]3(C)[C@H]1[C@@H]2C
MOL005884	0.9966	0.9751	0.9876	2.9593	C[C@]1(O)[C@@]23CC[C@@H](CO)[C@H]4C[C@@H]2[C@@]2(CC[C@@]42C)[C@@]13C
MOL006642	0.9999	0.972	0.9871	2.959	C[C@@H]1O[C@@H](O)[C@@H](O[C@@H]2O[C@@H](CO)[C@H](O)[C@@H](O)[C@@H]2O[C@H]2[C@H](O[C@H]3CC[C@@]4(C)[C@@H](CC[C@]5(C)[C@H]4CC=C4[C@H]6C[C@](C)(C(=O)O)C[C@@H](O)[C@@]6(C)CC[C@@]45C)[C@]3(C)CO)O[C@@H](C(=O)O)[C@H](O)[C@H]2O)[C@H](O)[C@H]1O
MOL003371	0.9988	0.9885	0.9717	2.959	C/C=C/C#CC#CC#C/C=C/[C@H](O)CO
MOL008416	0.9963	0.9759	0.986	2.9581	CC[C@H](CC[C@@H](C)[C@H]1CC[C@@H]2[C@@H]3CC[C@H]4C[C@@H](OC[C@@H]5O[C@H](O)[C@@H](O)[C@H](O)[C@H]5O)CC[C@]4(C)[C@H]3CC[C@@]21C)C(C)C
MOL004500	0.9999	0.9686	0.9896	2.958	C[C@H]1CC[C@@]2(OC1)O[C@H]1C[C@@H]3[C@@H]4CC[C@@H]5C[C@H](O[C@@H]6O[C@H](O)[C@@H](O)[C@H](O)[C@H]6O[C@@H]6O[C@H](CO)[C@@H](O)[C@H](O)[C@H]6O)[C@@H](O)C[C@@]5(C)[C@H]4CC[C@@]3(C)[C@H]1[C@@H]2C
MOL003642	0.9999	0.9698	0.9882	2.9579	C[C@@H]1O[C@@H](O[C@H]2[C@H](O[C@H]3[C@H](O[C@H]4CC[C@@]5(C)[C@@H](CC[C@]6(C)[C@@H]5CC=C5[C@@H]7CC(C)(C)C[C@@H](O)[C@]7(C)CC[C@]56C)[C@@]4(C)CO)O[C@H](C(=O)O)[C@@H](O)[C@@H]3O)OC[C@H](O)[C@@H]2O)[C@H](O)[C@H](O)[C@H]1O
MOL012507	0.9995	0.9703	0.9881	2.9579	CC/C(C)=C/CC[C@](C)(O)[C@@H]1CC[C@@]2(C)[C@H]1[C@@H](O)C[C@@H]1[C@H]2C[C@@H](O[C@@H]2O[C@H](CO)[C@@H](O)[C@H](O)[C@H]2O[C@@H]2O[C@@H](C)[C@H](O)[C@@H](O)[C@H]2O)[C@@H]2C(C)(C)[C@H](O)CC[C@]12C
MOL012332	0.9995	0.9703	0.9881	2.9579	CC/C(C)=C/CC[C@](C)(O)[C@H]1CC[C@@]2(C)[C@H]1[C@@H](O)C[C@H]1[C@@H]2C[C@H](O[C@H]2O[C@@H](CO)[C@H](O)[C@@H](O)[C@@H]2O[C@H]2O[C@@H](C)[C@H](O)[C@@H](O)[C@@H]2O)[C@H]2C(C)(C)[C@@H](O)CC[C@@]12C
MOL011403	0.9995	0.9703	0.9881	2.9579	CC/C(C)=C/CC[C@](C)(O)[C@@H]1CC[C@@]2(C)[C@H]1[C@@H](O)C[C@@H]1[C@@H]2C[C@@H](O[C@@H]2O[C@H](CO)[C@@H](O)[C@H](O)[C@H]2O[C@@H]2O[C@@H](C)[C@H](O)[C@@H](O)[C@H]2O)[C@@H]2C(C)(C)[C@H](O)CC[C@]12C
MOL003826	0.9997	0.9714	0.9864	2.9575	COC(=O)[C@@]1(C)CC[C@]2(C(=O)O[C@@H]3O[C@H](CO)[C@@H](O)[C@H](O)[C@H]3O)CC[C@@]3(C)C(=CC(=O)[C@@H]4[C@]5(C)C[C@@H](O)[C@H](O[C@@H]6OC[C@@H](O[C@@H]7O[C@H](CO)[C@@H](O)[C@H](O)[C@H]7O)[C@H](O)[C@H]6O)[C@](C)(CO)[C@@H]5CC[C@]43C)[C@@H]2C1
MOL006013	0.9997	0.975	0.9827	2.9573	COC(=O)[C@]12CCC(C)(C)C[C@H]1C1=CC[C@@H]3[C@@]4(C)C[C@H](O)[C@H](O[C@@H]5O[C@H](CO)[C@@H](O)[C@H](O[C@@H]6O[C@H](CO)[C@@H](O)[C@@H](O)[C@H]6O)[C@H]5O)C(CO)(CO)[C@H]4CC[C@]3(C)[C@@]1(C)C[C@@H]2O
MOL001142	0.9987	0.9784	0.9798	2.957	CC(C)=CCC[C@](C)(O)[C@@H]1[C@H]2[C@H](O)C[C@@H]3[C@@]4(C)CC[C@H](O[C@@H]5O[C@H](CO)[C@@H](O)[C@H](O)[C@H]5O)C(C)(C)[C@H]4CC[C@@]3(C)[C@]2(C)C[C@@H]1O
MOL006911	0.9985	0.9761	0.9822	2.9568	CO[C@@H]1C[C@H](O[C@@H]2[C@@H](C)O[C@@H](O[C@@H]3[C@@H](C)O[C@@H](O[C@H]4CC5=CC[C@H](OC(=O)c6ccoc6C)[C@@H](CC(=O)O)[C@]5(C)C[C@@H]4O)C[C@H]3OC)C[C@H]2OC)O[C@H](C)[C@H]1O
MOL003818	0.9994	0.9722	0.985	2.9566	COC(=O)[C@@]1(C)CC[C@]2(C(=O)O[C@@H]3O[C@H](CO)[C@@H](O)[C@H](O)[C@H]3O)CC[C@@]3(C)C(=CC[C@@H]4[C@]5(C)C[C@@H](O)[C@H](O[C@@H]6OC[C@@H](O[C@@H]7C[C@H](CO)[C@@H](O)[C@H](O)[C@H]7O)[C@H](O)[C@H]6O)[C@](C)(CO)[C@@H]5CC[C@]43C)[C@@H]2C1
MOL012678	0.9969	0.9728	0.9869	2.9565	CC(C)(O)[C@H]1CC[C@@](C)([C@H]2CC[C@]3(C)[C@@H]2[C@H](O)C[C@@H]2[C@]4(C)CC[C@@H](O)C(C)(C)[C@H]4[C@@H](O)C[C@]23C)O1
MOL011438	0.9969	0.9728	0.9869	2.9565	CC(C)(O)[C@H]1CC[C@@](C)([C@H]2CC[C@]3(C)[C@@H]2[C@H](O)C[C@@H]2[C@@]4(C)CC[C@H](O)C(C)(C)[C@@H]4[C@@H](O)C[C@]23C)O1
MOL012857	0.9969	0.9728	0.9869	2.9565	CC(C)(O)[C@@H]1CC[C@@](C)([C@H]2CC[C@]3(C)[C@H]2[C@@H](O)C[C@H]2[C@@]4(C)CC[C@@H](O)C(C)(C)[C@H]4[C@@H](O)C[C@]23C)O1
MOL006071	0.9937	0.9829	0.9785	2.9551	CC(C)CCOO[C@@H]1C[C@H](CO)[C@@H](O)C[C@H]1O[C@@H]1C[C@H](CO)[C@@H](O)[C@H](O)C1
MOL002391	0.9995	0.9704	0.9853	2.9551	CCN1C[C@]2(C)CC[C@H](OC)[C@]34[C@@H]2[C@H](O)[C@@]2(OCO[C@@]25C[C@@H](OC)[C@H]2C[C@]3(O)[C@@H]5[C@H]2OC)[C@@H]14
MOL010325	0.9997	0.9689	0.9859	2.9546	CC(=O)O[C@@H]1[C@@H](O)[C@H](O[C@H]2[C@H](O[C@H]3CC[C@]4(C)[C@H]5CC[C@@H]6[C@@H]([C@@](C)(O)CC/C=C(\C)CO)CC[C@@]6(C)[C@]5(C)[C@@H](C)C[C@H]4C3(C)C)O[C@H](CO)[C@@H](O)[C@@H]2O)OC[C@@H]1O
MOL000402	0.9991	0.9782	0.9772	2.9546	CC(=O)O[C@@H]1[C@@H](OC(C)=O)[C@H](O[C@H]2CC[C@]34C[C@]35CC[C@]3(C)[C@@H]([C@@]6(C)CC[C@@H](C(C)(C)O)O6)[C@@H](O)C[C@@]3(C)[C@H]5C[C@H](O)[C@@H]4C2(C)C)OC[C@H]1O
MOL007636	1.0	0.964	0.9906	2.9545	C[C@@H]1CC[C@]2(OC1)O[C@H]1C[C@@H]3[C@H]4CC[C@H]5C[C@@H]([C@@]6(O[C@@H]7O[C@H](CO)[C@@H](O)[C@H](O)[C@H]7O)O[C@@H](CO)[C@H](O)[C@H](O[C@H]7O[C@H](CO)[C@@H](O)[C@H](O)[C@H]7O)[C@H]6O[C@@H]6O[C@H](CO)[C@@H](O)[C@H](O)[C@H]6O)CC[C@]5(C)[C@@H]4CC[C@@H]3[C@]1(C)[C@@H]2C
MOL009805	0.9999	0.9706	0.9839	2.9544	C[C@@H]1CC[C@@]2(OC1)O[C@H]1C[C@H]3[C@@H]4CC=C5C[C@@H](O[C@@H]6O[C@H](CO)[C@@H](O)[C@H](O[C@@H]7O[C@@H](C)[C@H](O)[C@@H](O)[C@H]7O)[C@H]6O[C@H]6O[C@H](C)[C@@H](O)[C@H](O)[C@@H]6O)CC[C@]5(C)[C@H]4CC[C@]3(C)[C@H]1[C@@H]2C
MOL012002	0.9997	0.974	0.98	2.9538	CC(=O)O[C@@H]([C@H]1C[C@H](C)[C@@H]2[C@](O)(O1)[C@@H](O)[C@]1(C)[C@@H]3CC[C@@H]4C(C)(C)[C@H](O[C@H]5OC[C@H](O)[C@@H](O)[C@@H]5O)CC[C@]45C[C@]35CC[C@]21C)C(C)(C)O
MOL006719	0.9997	0.9697	0.984	2.9534	C[C@@H]1O[C@H](O[C@H]2[C@@H](OC(=O)[C@]34CCC(C)(C)C[C@@H]3C3=CC[C@@H]5[C@@]6(C(=O)O)CC[C@H](O)[C@@](C)(C(=O)O)[C@H]6CC[C@@]5(C)[C@]3(C)CC4)O[C@H](C)[C@H](O)[C@@H]2O)[C@H](O)[C@H](O)[C@H]1O[C@@H]1O[C@H](CO)[C@@H](O[C@@H]2OC[C@@H](O)[C@H](O)[C@H]2O)[C@H](O)[C@H]1O
MOL003409	1.0	0.9704	0.9829	2.9533	CC(=O)O[C@H]1[C@H](O[C@H]2CC[C@]3(C)[C@H]4CC[C@@H]5[C@@H]6[C@]7(C[C@@]5(CO7)[C@]4(C)CC[C@H]3C2(C)C)O[C@@H](C=C(C)C)C[C@]6(C)O)OC[C@H](O)[C@@H]1O[C@@H]1O[C@H](CO)[C@@H](OC(C)=O)[C@H](O[C@@H]2OC[C@@H](O)[C@H](O)[C@H]2O)[C@H]1O
MOL002732	0.9999	0.9937	0.959	2.9526	C=C/C=C/C=C/C#CC#CC#CC
MOL009575	0.9995	0.9669	0.9861	2.9525	CCN1C[C@]2(COC)CC[C@H](OC)[C@]34[C@@H]2[C@H](O)[C@@]2(OCO[C@]25C[C@H](OC)[C@@H]2C[C@H]3[C@H]5[C@H]2OC)[C@@H]14
MOL002385	0.9995	0.9669	0.9861	2.9525	CCN1C[C@]2(COC)CC[C@H](OC)[C@@]34[C@@H]5C[C@H]6[C@H](OC)[C@@H]5[C@@]5(C[C@@H]6OC)OCO[C@]5([C@@H](O)[C@H]23)[C@@H]14
MOL003359	0.9997	0.9635	0.9889	2.9521	C=CC(=C)CCCC(C)(C)O
MOL003653	0.9998	0.9673	0.9848	2.9519	C[C@@H]1O[C@@H](O[C@H]2[C@H](O[C@@H]3[C@@H](O[C@@H]4CC[C@@]5(C)[C@H](CC[C@]6(C)[C@H]5CC=C5[C@H]7CC(C)(C)C[C@H](O)[C@@]7(C)CC[C@@]56C)C4(C)C)O[C@@H](C(=O)O)[C@H](O)[C@@H]3O)O[C@@H](CO)[C@H](O)[C@H]2O)[C@@H](O)[C@H](O)[C@H]1O
MOL011790	0.9998	0.9673	0.9848	2.9519	C[C@@H]1O[C@@H](O[C@H]2[C@H](O[C@H]3[C@H](O[C@H]4CC[C@]5(C)[C@H]6CC=C7[C@@H]8CC(C)(C)C[C@@H](O)[C@]8(C)CC[C@@]7(C)[C@]6(C)CC[C@H]5C4(C)C)O[C@H](C(=O)O)[C@@H](O)[C@@H]3O)O[C@H](CO)[C@H](O)[C@@H]2O)[C@H](O)[C@H](O)[C@H]1O
MOL012084	0.9976	0.9746	0.9786	2.9508	CC(C)(O)[C@H]1CC[C@H]2[C@](O)(O1)[C@H](O)[C@@]1(C)[C@@H]3CC[C@@H]4C(C)(C)[C@H](O)CC[C@]45C[C@]35C[C@@H](O)[C@]21C
MOL010326	0.9997	0.9667	0.9844	2.9507	CC(=O)O[C@H]1CO[C@@H](O[C@H]2[C@H](O[C@H]3CC[C@]4(C)[C@H]5CC[C@@H]6[C@@H]([C@@](C)(O)CC/C=C(\C)CO)CC[C@@]6(C)[C@]5(C)[C@@H](C)C[C@H]4C3(C)C)O[C@H](CO)[C@@H](O)[C@@H]2O)[C@H](O)[C@H]1O
MOL002433	0.999	0.9742	0.9772	2.9503	C/C(=C\CC[C@@H](C)[C@H]1CC[C@@]2(C)[C@@H]3CC=C4[C@@H](CC[C@@H](O)C4(C)C)[C@]3(C)C(=O)C[C@]12C)CO[C@@H]1O[C@H](CO[C@@H]2O[C@H](CO)[C@@H](O)[C@H](O)[C@H]2O)[C@@H](O)[C@H](O)[C@H]1O
MOL005400	0.9996	0.9653	0.9852	2.9502	CC(C)=CC/C=C(\C)[C@H]1CC[C@]2(C)[C@H]3[C@@H](C[C@H](O)[C@H]12)[C@@]1(C)CC[C@@H](O[C@@H]2O[C@H](CO)[C@@H](O)[C@H](O)[C@H]2O[C@@H]2O[C@H](CO)[C@@H](O)[C@H](O)[C@H]2O)C(C)(C)[C@H]1C[C@@H]3C
MOL010187	0.9946	0.9773	0.9781	2.95	C[C@H]1CC[C@H]2N(C1)C[C@@H]1[C@H]([C@@H](O)C[C@@]3(O)[C@@H]4C[C@H](O)[C@H]5C[C@@H](O)CC[C@]5(C)[C@H]4C[C@@H]13)[C@@]2(C)O
MOL002066	0.9996	0.9637	0.9866	2.9499	C=CC(=C)CCC[C@H](C)CCC[C@H](C)CCCC(C)C
MOL001502	0.9996	0.9637	0.9866	2.9499	C=CC(=C)CCC[C@H](C)CCC[C@@H](C)CCCC(C)C
MOL006075	0.9996	0.9672	0.9826	2.9494	C[C@@H]1O[C@@H](O[C@H]2[C@H](OC(=O)[C@]34CCC(C)(C)C[C@H]3C3=CC[C@@H]5[C@@]6(C)C[C@H](O)[C@H](O[C@@H]7O[C@H](CO)[C@@H](O)[C@H](O)[C@H]7O)C(CO)(CO)[C@H]6CC[C@@]5(C)[C@]3(C)C[C@@H]4O)OC[C@H](O)[C@@H]2O)[C@H](O)[C@H](O)[C@H]1O
MOL012929	0.9987	0.9692	0.9814	2.9493	CO[C@@H]1C[C@H](O[C@H]2[C@@H](O)C[C@H](O[C@H]3[C@H](C)O[C@H](O[C@@H]4CC5=CC[C@H]6C(=O)O[C@@H]7CO[C@]8(C)OC=C(CC[C@@H]6[C@@]5(C)C[C@H]4O)[C@H]78)C[C@H]3OC)O[C@@H]2C)O[C@@H](C)[C@@H]1O
MOL006895	0.9987	0.9692	0.9814	2.9493	CO[C@@H]1C[C@H](O[C@H]2[C@H](O)C[C@H](O[C@@H]3[C@@H](C)O[C@@H](O[C@H]4CC5=CC[C@@H]6C(=O)O[C@@H]7CO[C@]8(C)OC=C(CC[C@H]6[C@]5(C)C[C@@H]4O)[C@H]78)C[C@H]3OC)O[C@@H]2C)O[C@H](C)[C@H]1O
MOL003825	0.9996	0.9683	0.9814	2.9493	COC(=O)[C@]1(C)CC[C@]2(C(=O)O[C@@H]3O[C@H](CO)[C@@H](O)[C@H](O)[C@H]3O)CC[C@]3(C)C(=CC[C@@H]4[C@@]5(C)CC[C@H](O[C@@H]6OC[C@@H](O[C@@H]7O[C@H](CO)[C@@H](O)[C@H](O)[C@H]7O)[C@H](O)[C@H]6O)[C@@](C)(CO)[C@@H]5CC[C@]43C)[C@H]2C1
MOL006922	0.9987	0.9692	0.9814	2.9493	CO[C@@H]1C[C@H](O[C@H]2[C@@H](O)C[C@H](O[C@@H]3[C@H](C)O[C@H](O[C@H]4CC5=CC[C@H]6C(=O)O[C@@H]7CO[C@]8(C)OC=C(CC[C@@H]6[C@]5(C)C[C@H]4O)[C@H]78)C[C@H]3OC)O[C@@H]2C)O[C@@H](C)[C@@H]1O
MOL001961	0.9998	0.9613	0.9882	2.9493	C=C(C)[C@@H]1CC[C@]2(C(=O)O)CC[C@]3(C)[C@@H](CC[C@@H]4[C@]5(C)CC[C@@H](O[C@@H]6O[C@@H](C)[C@H](O)[C@@H](O)[C@H]6O[C@@H]6OC[C@H](O)[C@H](O)[C@H]6O)[C@@](C)(CO)[C@H]5CC[C@]43C)[C@@H]12
MOL007500	0.9961	0.9654	0.9876	2.9492	CC1(C)CCC[C@](C)([C@H]2CC[C@]3(C)[C@@H]2[C@H](O)C[C@@H]2[C@@]4(C)CC[C@H](O)C(C)(C)[C@@H]4[C@H](O)C[C@]23C)O1
MOL001967	0.9998	0.9609	0.9883	2.9491	C=C(C)[C@@H]1CC[C@]2(C(=O)O)CC[C@]3(C)[C@H](CC[C@@H]4[C@@]5(C)CC[C@H](O[C@@H]6OC[C@H](O)[C@H](O)[C@H]6O[C@@H]6O[C@@H](C)[C@H](O)[C@@H](O)[C@H]6O)[C@@](C)(CO)[C@@H]5CC[C@]43C)[C@@H]12
MOL012283	0.9998	0.9658	0.9833	2.9489	C[C@H]1O[C@H](O[C@H]2[C@H](O)[C@@H](C(=O)O)O[C@@H](O[C@H]3CC[C@@]4(C)[C@@H](CC[C@]5(C)[C@H]4CC=C4[C@@H]6CC(C)(C)CC[C@]6(C(=O)O[C@H]6O[C@H](CO)[C@@H](O)[C@H](O)[C@H]6O)CC[C@]45C)C3(C)C)[C@@H]2O[C@H]2O[C@H](CO)[C@@H](O)[C@H](O)[C@H]2O)[C@H](O)[C@H](O)[C@H]1O
MOL009943	0.9997	0.9667	0.9818	2.9482	CC(C)=CCC[C@@](C)(O)[C@H]1CC[C@]2(C)[C@@H]1[C@H](O)C[C@@H]1[C@]3(C=O)CC[C@@H](O[C@@H]4O[C@H](CO)[C@@H](O)[C@H](O)[C@H]4O[C@@H]4O[C@H](CO)[C@@H](O)[C@H](O)[C@H]4O)C(C)(C)[C@H]3CC[C@]12C
MOL003905	0.9991	0.972	0.9769	2.948	CO[C@H]1C[C@H](O[C@@H]2CC[C@]3(C=O)[C@@H]4CC[C@@]5(C)[C@H](C6=CC(=O)OC6)CC[C@]5(O)[C@H]4CC[C@]3(O)C2)O[C@@H](C)[C@@H]1O[C@H]1O[C@@H](CO)[C@H](O)[C@@H](O)[C@@H]1O
MOL007474	0.9992	0.9677	0.9809	2.9479	CC(C)=CCC[C@](C)(O[C@@H]1O[C@H](CO)[C@@H](O)[C@H](O)[C@H]1O)[C@H]1CC[C@]2(C)[C@@H]1[C@H](O)C[C@@H]1[C@@]3(C)CC[C@H](O)C(C)(C)[C@@H]3[C@@H](O)C[C@]12C
MOL003650	0.9998	0.962	0.986	2.9478	C[C@@H]1O[C@@H](O[C@H]2[C@H](O[C@H]3[C@H](O[C@H]4CC[C@@]5(C)[C@@H](CC[C@]6(C)[C@@H]5CC=C5[C@@H]7CC(C)(C)CC(=O)[C@]7(C)CC[C@]56C)[C@@]4(C)CO)O[C@H](C(=O)O)[C@@H](O)[C@@H]3O)O[C@H](CO)[C@H](O)[C@@H]2O)[C@H](O)[C@H](O)[C@H]1O
MOL006917	0.9986	0.968	0.9811	2.9477	CO[C@@H]1C[C@H](O[C@H]2[C@@H](C)O[C@H](O[C@@H]3[C@@H](C)O[C@H](O[C@@H]4CC5=CC[C@@H]6C(=O)O[C@H]7CO[C@]8(C)OC=C(CC[C@H]6[C@]5(C)C[C@H]4O)[C@H]78)C[C@H]3OC)C[C@H]2OC)O[C@@H](C)[C@@H]1O
MOL002437	0.9995	0.962	0.9862	2.9476	CCN1C[C@]2(COC)CC[C@H](OC)[C@@]34[C@@H]5C[C@H]6[C@H](O)[C@@H]5[C@@]5(C[C@H]6OC)OCO[C@]5([C@@H](OC)[C@H]23)[C@@H]14
MOL010191	0.9979	0.968	0.9815	2.9475	C[C@@H]1CC[C@@H]2N(C1)C[C@@H]1[C@H]3C[C@@H]4[C@@H](CC(=O)[C@@H]5C[C@@H](O[C@H]6O[C@H](CO)[C@H](O)[C@@H](O)[C@@H]6O)CC[C@@]45C)[C@@H]3CC[C@@H]1[C@@]2(C)O
MOL009583	0.9979	0.968	0.9815	2.9475	C[C@H]1CC[C@@H]2N(C1)C[C@H]1[C@@H]3C[C@H]4[C@@H](CC(=O)[C@H]5C[C@H](O[C@@H]6O[C@H](CO)[C@@H](O)[C@H](O)[C@H]6O)CC[C@@]54C)[C@@H]3CC[C@@H]1[C@]2(C)O
MOL002438	0.9995	0.9624	0.9855	2.9474	CCN1C[C@]2(COC)CC[C@H](OC)[C@@]34[C@@H]5C[C@H]6[C@H](OC)[C@@H]5[C@@]5(C[C@H]6OC)OCO[C@]5([C@@H](OC)[C@H]23)[C@@H]14
MOL000754	0.9997	0.9676	0.9793	2.9466	C[C@@H]1O[C@H](O[C@H]2[C@@H](O[C@H]3CC[C@@]4(C)[C@H](CC[C@@]5(C)[C@H]4CC=C4[C@@H]6CC(C)(C)CC[C@]6(C(=O)O)CC[C@@]45C)C3(C)C)OC[C@@H](O)[C@@H]2O)[C@@H](O)[C@H](O[C@@H]2OC[C@H](O)[C@H](O)[C@@H]2O)[C@H]1O
MOL010400	0.9992	0.9651	0.9823	2.9466	CC(C)CC[C@H](O)[C@H](C)[C@H]1[C@@H](O[C@@H]2O[C@H](CO)[C@@H](O)[C@H](O)[C@H]2O)C[C@@H]2[C@@H]3CC=C4C[C@@H](O)C[C@@H](O[C@H]5O[C@@H](C)[C@H](O)[C@@H](O)[C@H]5O)[C@]4(C)[C@@H]3CC[C@]12C
MOL003145	0.9995	0.9632	0.9838	2.9465	CC1(C)O[C@](C(=O)O)([C@H]2CC[C@]3(C)[C@@H]2CC[C@@H]2[C@@]4(C)CC[C@H](O[C@@H]5O[C@H](CO)[C@@H](O)[C@H](O)[C@H]5O)[C@](C)(CO)[C@@H]4CC[C@]23C)C[C@H](O)[C@@H]1O
MOL006908	0.998	0.9715	0.9768	2.9463	CO[C@H]1C[C@@H](O[C@@H]2[C@@H](C)O[C@@H](O[C@@H]3CC4=CC[C@H]5C(=O)[C@@](C)(c6ccoc6C)CC[C@H]5[C@]4(C)CC3=O)C[C@H]2OC)O[C@H](C)[C@@H]1O[C@H]1C[C@@H](OC)[C@@H](O)[C@@H](C)O1
MOL006012	0.9995	0.9677	0.979	2.9463	COC(=O)[C@]12CCC(C)(C)C[C@H]1C1=CC[C@@H]3[C@@]4(C)C[C@H](O)[C@H](O[C@@H]5O[C@H](CO[C@@H]6O[C@H](CO)[C@@H](O)[C@@H](O)[C@H]6O)[C@@H](O)[C@@H](O)[C@H]5O)C(CO)(CO)[C@H]4CC[C@@]3(C)[C@]1(C)C[C@@H]2O
MOL006019	0.9995	0.9677	0.979	2.9463	COC(=O)[C@]12CCC(C)(C)C[C@H]1C1=CC[C@@H]3[C@]4(C)C[C@H](O)[C@H](O[C@@H]5O[C@H](CO[C@@H]6O[C@H](CO)[C@@H](O)[C@@H](O)[C@H]6O)[C@@H](O)[C@@H](O)[C@H]5O)C(CO)(CO)[C@@H]4CC[C@@]3(C)[C@@]1(C)C[C@@H]2O
MOL009972	0.9995	0.965	0.9817	2.9462	CC(C)=CCC[C@@H](O)[C@H]1CC[C@]2(C)[C@@H]1CC[C@@H]1[C@]3(C=O)CC[C@@H](O[C@@H]4O[C@H](CO)[C@@H](O)[C@H](O)[C@H]4O[C@@H]4O[C@H](CO)[C@@H](O)[C@H](O)[C@H]4O)C[C@H]3CC[C@]12C
MOL007773	0.9998	0.9653	0.981	2.9461	C[C@@H]1O[C@@H](O[C@H]2[C@H](O[C@H]3CC[C@@]4(C)[C@@H](CC[C@]5(C)[C@@H]4CC=C4[C@H]6CC(C)(C)CC[C@]6(C(=O)O)CC[C@]45C)[C@]3(C)CO)OC[C@H](O)[C@@H]2O[C@@H]2OC[C@H](O)[C@H](O)[C@H]2O)[C@H](O)[C@H](O)[C@H]1O
MOL007317	0.9997	0.9702	0.976	2.9459	C[C@H]1[C@H](C)CC[C@]2(C(=O)O[C@@H]3O[C@H](CO[C@H]4O[C@@H](CO)[C@H](O[C@H]5O[C@@H](C)[C@H](O)[C@@H](O)[C@@H]5O)[C@@H](O)[C@@H]4O)[C@@H](O)[C@H](O)[C@H]3O)CC[C@@]34C[C@@]35CC[C@@H]3[C@](C)(C[C@@H](O)[C@H](O)[C@@]3(C)CO)[C@H]5CC=C4[C@@H]12
MOL010147	0.9971	0.9733	0.9748	2.9452	C[C@H](CC[C@@H](O[C@H]1O[C@@H](CO)[C@@H](O)[C@H](O)[C@H]1O)C(C)(C)O)[C@H]1CC[C@@]2(C)[C@@H]3CC=C4C(C)(C)[C@@H](O)CC[C@@]4(C)[C@]3(C)[C@H](O)C[C@]12C
MOL007613	0.9909	0.9794	0.9749	2.9452	C[C@H]1SSC[C@H](C)S1
MOL009860	0.9949	0.9647	0.9855	2.9451	CC1(C)CCC[C@@](C)([C@@H]2CC[C@]3(C)[C@@H]2[C@@H](O)C[C@@H]2[C@]4(C)C[C@@H](O)[C@@H](O)C(C)(C)[C@H]4CC[C@]23C)O1
MOL004659	0.9999	0.968	0.9772	2.9451	C[C@@H]1O[C@@H](O[C@H]2[C@H](O)[C@@H](O)[C@H](O[C@H]3CC[C@@]4(C)[C@H](CC[C@]5(C)[C@@H]4C=C[C@]46OC[C@@]7(CCC(C)(C)C[C@@H]74)[C@@H](O)C[C@]65C)[C@]3(C)CO)O[C@@H]2CO[C@@H]2O[C@H](CO)[C@@H](O)[C@H](O)[C@H]2O)[C@@H](O)[C@H](O)[C@H]1O
MOL003835	0.9996	0.9639	0.9816	2.9451	COC(=O)[C@]1(C)CC[C@]2(C(=O)O[C@@H]3O[C@H](CO)[C@@H](O)[C@H](O)[C@H]3O)CC[C@]3(C)C(=CC[C@@H]4[C@@]5(C)CC[C@H](O[C@@H]6OC[C@@H](O)[C@H](O)[C@H]6O[C@@H]6O[C@H](CO)[C@@H](O)[C@H](O)[C@H]6O)[C@@](C)(CO)[C@H]5CC[C@]43C)[C@H]2C1
MOL004701	0.9999	0.968	0.9772	2.9451	C[C@@H]1O[C@H](O[C@H]2[C@H](O)[C@@H](O)[C@H](O[C@H]3CC[C@@]4(C)[C@@H](CC[C@]5(C)[C@H]4C=C[C@]46OC[C@@]7(CCC(C)(C)C[C@@H]74)[C@@H](O)C[C@]65C)[C@]3(C)CO)O[C@@H]2CO[C@@H]2O[C@H](CO)[C@@H](O)[C@H](O)[C@H]2O)[C@H](O)[C@@H](O)[C@H]1O
MOL005211	0.9989	0.9725	0.9736	2.945	C[C@H]1O[C@@H](O[C@H]2CC[C@@]3(C=O)[C@H]4CC[C@]5(C)[C@@H](C6=CC(=O)OC6)CC[C@]5(O)[C@@H]4CC[C@]3(O)C2)C[C@@H](O)[C@@H]1O[C@@H]1O[C@H](CO)[C@@H](O)[C@H](O)[C@H]1O
MOL003907	0.9989	0.9725	0.9736	2.945	C[C@H]1O[C@@H](O[C@H]2CC[C@]3(C=O)[C@H]4CC[C@]5(C)[C@@H](C6=CC(=O)OC6)CC[C@]5(O)[C@@H]4CC[C@]3(O)C2)C[C@H](O)[C@@H]1O[C@@H]1O[C@H](CO)[C@@H](O)[C@H](O)[C@H]1O
MOL000435	0.9982	0.9703	0.9758	2.9443	CC(=O)O[C@@H]1[C@@H](OC(C)=O)[C@H](O[C@H]2CC[C@]34C[C@]35CC[C@]3(C)[C@@H]([C@@]6(C)CC[C@@H](C(C)(C)O)O6)[C@@H](O)C[C@@]3(C)[C@H]5C[C@H](O)[C@@H]4C2(C)C)OC[C@H]1OC(C)=O
MOL009454	0.9996	0.9615	0.9826	2.9438	C=C(C)[C@@H]1CC[C@]2(C(=O)O[C@@H]3O[C@H](CO[C@@H]4O[C@H](CO)[C@@H](O)[C@H](O)[C@H]4O)[C@@H](O)[C@H](O)[C@H]3O)CC[C@]3(C)C(=CC[C@@H]4[C@]5(C)CC[C@@H](O[C@@H]6O[C@H](CO)[C@@H](O)[C@H](O)[C@H]6O)C(C)(C)[C@H]5CC[C@]43C)[C@@H]12
MOL009585	0.9959	0.9688	0.9791	2.9437	C[C@H]1CC[C@H]2[C@@](C)(O)[C@H]3CC[C@@H]4[C@@H](C[C@H]5[C@H]4CC(=O)[C@H]4C[C@@H](O)CC[C@@]45C)[C@@H]3C[N@@+]2([O-])C1
MOL005355	0.999	0.9728	0.9716	2.9434	C=CC(=O)C#CC#CC[C@H]1O[C@H]1CCCCCCC
MOL003381	0.9996	0.9638	0.9798	2.9432	CC1(C)CC[C@]2(C(=O)O[C@@H]3O[C@H](CO)[C@@H](O)[C@H](O)[C@H]3O)[C@H](O)C[C@]3(C)C(=CC[C@@H]4[C@]5(C)CC[C@@H](O[C@@H]6O[C@H](CO)[C@H](O[C@@H]7O[C@H](CO)[C@@H](O)[C@H](O)[C@H]7O)[C@H](O)[C@H]6O)C(C)(C)[C@H]5CC[C@]43C)[C@H]2C1
MOL011798	0.9999	0.9569	0.9861	2.9429	CC1=C(O)C(=O)C[C@H](O[C@@H]2CC(C)(C)C[C@H]3C4=CC[C@@H]5[C@@]6(C)CC[C@H](O[C@@H]7O[C@H](C(=O)O)[C@@H](O)[C@H](O)[C@H]7O[C@@H]7O[C@H](CO)[C@H](O)[C@H](O)[C@H]7O[C@@H]7O[C@@H](C)[C@H](O)[C@@H](O)[C@H]7O)[C@](C)(CO)[C@@H]6CC[C@@]5(C)[C@]4(C)CC[C@@]23C)O1
MOL002439	0.9994	0.9573	0.9858	2.9425	CCN1C[C@]2(COC(=O)c3ccccc3N3C(=O)C[C@H](C)C3=O)CC[C@H](OC)[C@@]34[C@@H]5C[C@H]6[C@H](OC)[C@@H]5[C@@]5(C[C@@H]6OC)OCO[C@]5([C@@H](OC)[C@H]23)[C@@H]14
MOL010173	0.9999	0.9538	0.9885	2.9423	C/C=C(/C)C(=O)O[C@H]1[C@@H](OC(C)=O)[C@]2(CO)[C@H](O)C[C@@]3(C)C(=CC[C@H]4[C@H]3CC[C@@H]3[C@](C)(C=O)[C@H](O[C@@H]5O[C@H](C(=O)O)[C@@H](O)[C@@H](O[C@]6(C)O[C@H](CO)[C@H](O)[C@H](O)[C@H]6O)[C@H]5O[C@@H]5OC[C@H](O)[C@H](O)[C@H]5O[C@@H]5OC[C@@H](O)[C@H](O)[C@H]5O)CC[C@]34C)[C@H]2CC1(C)C
MOL004143	0.9995	0.9656	0.977	2.942	CC(C)C(=O)CC[C@@H](C)[C@H]1[C@H](O)C[C@]2(C)[C@@H]3CC[C@@H]4C(C)(C)[C@@H](O[C@H]5O[C@H](CO)[C@@H](O)[C@H](O)[C@@H]5O)CC[C@]45C[C@@]35[C@@H](O)C[C@@]12C
MOL006876	0.9988	0.9584	0.9842	2.9413	CO[C@H]1[C@H](O)[C@@H](O[C@@H]2[C@@H](C)O[C@@H](O[C@@H]3[C@@H](OC)[C@H](O)[C@@H](O[C@@H]4CC[C@@]5(C)C(=CC[C@@H]6C(=O)O[C@H]7CO[C@@]8(C)OC(=O)/C(=C\C[C@@H]65)[C@@H]78)C4)O[C@H]3C)C[C@H]2OC)O[C@@H](C)[C@@H]1O
MOL012963	0.9986	0.9649	0.9775	2.9411	OC[C@@H]1O[C@@H](O[C@H]2[C@H](OCc3ccccc3)O[C@H](CO)[C@@H](O)[C@@H]2O[C@@H]2O[C@H](CO)[C@@H](O)[C@H](O)[C@H]2O)[C@@H](O)[C@H](O)[C@H]1O
MOL003678	0.9998	0.9595	0.9817	2.941	C[C@@H]1O[C@@H](O[C@H]2[C@H](O[C@H]3[C@H](O[C@H]4CC[C@]5(C)[C@@H](CC[C@]6(C)[C@@H]5CC=C5[C@H]7C[C@@](C)(C(=O)O)CC(=O)[C@]7(C)CC[C@]56C)[C@@]4(C)CO)O[C@H](C(=O)O)[C@@H](O)[C@@H]3O)O[C@H](CO)[C@H](O)[C@@H]2O)[C@H](O)[C@H](O)[C@H]1O
MOL007257	0.9997	0.9622	0.9789	2.9409	C[C@@H]1CC[C@]2(C(=O)O[C@@H]3O[C@H](CO)[C@@H](O)[C@H](O)[C@H]3O)CC[C@]3(C)C(=CC[C@@H]4[C@@]5(C)CC[C@H](O[C@@H]6OC[C@H](O)[C@H](O)[C@H]6O[C@@H]6O[C@H](CO)[C@@H](O)[C@H](O)[C@H]6O)C(C)(C)[C@H]5CC[C@]43C)[C@@H]2[C@]1(C)O
MOL009978	0.9997	0.9606	0.9805	2.9408	CC(C)=CCC[C@H](O)[C@H]1CC[C@]2(C)[C@@H]1CC[C@@H]1[C@]3(C=O)CC[C@@H](O[C@@H]4O[C@H](CO)[C@@H](O)[C@H](O)[C@H]4O[C@@H]4O[C@H](CO)[C@@H](O)[C@H](O)[C@H]4O)C(C)(C)[C@H]3CC[C@]12C
MOL002590	0.9979	0.9636	0.9792	2.9407	CCN1C[C@]2(C)CC[C@H](O)[C@@]34[C@@H]2C[C@@H]([C@@H]13)[C@@]1(O)C[C@@H](OC)[C@H]2C[C@]4(O)[C@@H]1[C@H]2O
MOL001094	0.993	0.967	0.9806	2.9406	CC(C)(O)[C@@H]1CC[C@](C)([C@@H]2CC[C@]3(C)[C@@H]2CC[C@@H]2[C@@]4(C)CC[C@@](C)(O)C(C)(C)[C@@H]4CC[C@]23C)O1
MOL012665	0.9995	0.9575	0.9831	2.9401	CC[C@]1(C)[C@H]2[C@H](O[C@@H]3O[C@H](CO)[C@@H](O)[C@H](O)[C@H]3O[C@@H]3O[C@@H](C)[C@H](O)[C@@H](O)[C@H]3O)C[C@@H]3[C@@H](C[C@H](O)[C@H]4[C@@H](/C(C)=C\CC=C(C)C)CC[C@@]43C)[C@@]2(C)CC[C@H]1O
MOL010180	0.9966	0.9668	0.9766	2.94	C[C@@]1(O[C@H]2CCCNC2)O[C@H]([C@H](O)[C@](C)(O)[C@H]2[C@@H](O)C[C@H]3[C@H]4CC=C5C[C@@H](O)CC[C@]5(C)[C@@H]4CC[C@]23C)[C@@H](O)[C@@](C)(O)[C@@H]1O
MOL009899	0.9994	0.9641	0.9763	2.9398	CC(C)=CCC[C@@](C)(O)[C@H]1CC[C@]2(C)[C@@H]1[C@H](O)C[C@@H]1[C@]3(C=O)CC[C@@H](O[C@H]4OC[C@H](O)[C@H](O)[C@H]4O[C@@H]4O[C@H](CO)[C@@H](O)[C@H](O)[C@H]4O)C(C)(C)[C@H]3CC[C@]12C
MOL009935	0.9994	0.9641	0.9763	2.9398	CC(C)=CCC[C@@](C)(O)[C@@H]1CC[C@@]2(C)[C@H]1[C@@H](O)C[C@H]1[C@@]3(C=O)CC[C@@H](O[C@@H]4OC[C@H](O)[C@H](O)[C@H]4O[C@@H]4O[C@H](CO)[C@@H](O)[C@H](O)[C@H]4O)C(C)(C)[C@H]3CC[C@@]12C
MOL011025	0.9998	0.9611	0.9788	2.9397	C=C1O[C@]23CC[C@@H]4[C@@]5(C)CC[C@H](O[C@@H]6OC[C@H](O[C@@H]7O[C@H](CO)[C@@H](O)[C@H](O)[C@H]7O[C@@H]7OC[C@@H](O)[C@H](O)[C@H]7O)[C@H](O)[C@H]6O)C(C)(C)[C@@H]5CC[C@@]4(C)[C@]2(C)C[C@@H](O)[C@]12CCC(C)(C)C[C@H]23
MOL010351	0.9997	0.9619	0.9778	2.9395	CC(=O)O[C@@H]1CO[C@@H](O[C@H]2[C@@H](O)[C@H](O[C@H]3[C@H](O[C@H]4CC[C@@]5(C)[C@@H](CC[C@]6(C)[C@H]5CC=C5[C@H]7CC(C)(C)CC[C@@]7(C(=O)O)CC[C@@]56C)[C@]4(C)CO)OC[C@@H](O)[C@@H]3O)O[C@H](C)[C@H]2O)[C@H](O)[C@@H]1O
MOL013174	0.9997	0.9619	0.9778	2.9395	CC(=O)O[C@@H]1CO[C@@H](O[C@@H]2[C@@H](O)[C@H](C)O[C@@H](O[C@H]3[C@H](O[C@@H]4CC[C@]5(C)[C@H](CC[C@]6(C)[C@@H]5CC=C5[C@H]7CC(C)(C)CC[C@]7(C(=O)O)CC[C@]56C)[C@]4(C)CO)OC[C@H](O)[C@@H]3O)[C@@H]2O)[C@H](O)[C@H]1O
MOL008553	0.9996	0.9726	0.9665	2.9387	OC[C@H]1O[C@@](CO)(OC[C@@]2(OC[C@@]3(O)O[C@H](CO)[C@@H](O)[C@@H]3O)O[C@H](CO)[C@@H](O)[C@@H]2O)[C@@H](O)[C@@H]1O
MOL003106	0.9993	0.9631	0.9762	2.9386	CC1(C)CC[C@]2(C(=O)O[C@@H]3O[C@H](CO[C@@H]4O[C@H](CO)[C@@H](O)[C@H](O)[C@H]4O)[C@@H](O)[C@H](O)[C@H]3O)CC[C@]3(C)C(=CC[C@@H]4[C@]5(C)CC[C@@H](O[C@@H]6OC[C@H](O)[C@H](O)[C@H]6O)[C@@](C)(CO)[C@H]5CC[C@]43C)[C@H]2C1
MOL006920	0.9984	0.9572	0.9827	2.9383	CO[C@H]1[C@H](O)[C@@H](O[C@@H]2[C@@H](C)O[C@@H](O[C@@H]3[C@@H](OC)[C@H](O)[C@@H](O[C@H]4CC[C@@]5(C)C(=CC[C@H]6C(=O)O[C@H]7CO[C@@]8(C)OC=C(CC[C@@H]65)[C@@H]78)C4)O[C@H]3C)C[C@H]2OC)O[C@@H](C)[C@@H]1O
MOL008603	0.9939	0.9626	0.9816	2.9381	C[C@@H](CO)[C@@H]1CC[C@@]2(CC[C@]3(C)[C@H](CC[C@@H]4[C@@]5(C)CC[C@H](O)[C@@](C)(CO)[C@@H]5CC[C@]43C)[C@H]2O)CO1
MOL008605	0.9939	0.9626	0.9816	2.9381	C[C@@H](CO)[C@@H]1CC[C@@]2(CC[C@]3(C)[C@H](CC[C@H]4[C@@]5(C)CC[C@H](O)[C@@](C)(CO)[C@@H]5CC[C@]43C)[C@H]2O)CO1
MOL008607	0.9939	0.9626	0.9816	2.9381	C[C@H](CO)[C@H]1CC[C@@]2(CC[C@]3(C)[C@H](CC[C@H]4[C@@]5(C)CC[C@H](O)[C@@](C)(CO)[C@@H]5CC[C@]43C)[C@H]2O)CO1
MOL003832	0.9992	0.9635	0.9752	2.9379	COC(=O)[C@]1(C)CC[C@@]2(C(=O)O)CC[C@]3(C)C(=CC[C@H]4[C@@]5(C)C[C@@H](O)[C@H](O[C@H]6OC[C@@H](O[C@H]7O[C@H](CO)[C@@H](O)[C@@H](O)[C@@H]7O)[C@@H](O)[C@@H]6O)[C@@](C)(CO)[C@@H]5CC[C@@]43C)[C@@H]2C1
MOL003810	0.9992	0.9635	0.9752	2.9379	COC(=O)[C@@]1(C)CC[C@]2(C(=O)O)CC[C@@]3(C)C(=CC[C@@H]4[C@]5(C)C[C@H](O)[C@H](O[C@@H]6OC[C@@H](O[C@@H]7O[C@H](CO)[C@@H](O)[C@H](O)[C@H]7O)[C@H](O)[C@H]6O)[C@](C)(CO)[C@@H]5CC[C@]43C)[C@@H]2C1
MOL010047	0.999	0.9633	0.9757	2.9379	OC[C@H]1O[C@H](O[C@H]2[C@@H](O)[C@H](O)[C@@H](O[C@H]3[C@@H](O)[C@H](O)[C@@H](O)O[C@@H]3CO)O[C@@H]2CO)[C@@H](O)[C@@H](O)[C@@H]1O
MOL006816	1.0	0.9721	0.9658	2.9378	O=C(O[C@@H]1O[C@@H]2COC(=O)c3cc(O)c(O)c(O)c3-c3c(cc(O)c(O)c3O)C(=O)O[C@H]3[C@H]1OC(=O)c1cc(O)c(O)c4c1[C@H]1[C@@]5(C[C@]67O[C@H]5[C@]5(OC[C@@H](O)[C@@H]5O)O[C@@]6(O)[C@@](O)(O4)[C@]17O)C(=O)O[C@@H]32)c1cc(O)c(O)c(O)c1
MOL010148	0.9963	0.9714	0.9698	2.9375	C[C@H](CC[C@@H](O)C(C)(C)O)[C@H]1CC[C@@]2(C)[C@@H]3CC=C4C(C)(C)[C@@H](O[C@H]5O[C@@H](CO)[C@@H](O)[C@H](O)[C@H]5O)CC[C@@]4(C)[C@]3(C)[C@H](O)C[C@]12C
MOL004597	0.9994	0.9582	0.9791	2.9366	CC(=O)O[C@@H]1[C@@H](O)[C@H](O[C@@H]2[C@@H](O)[C@H](O[C@@H]3CC[C@@]4(C)[C@H](CC[C@]5(C)[C@H]4CC=C4[C@H]6CC(C)(C)CC[C@]6(CO)[C@@H](O)C[C@]45C)[C@]3(C)CO)O[C@H](C)[C@H]2O)O[C@H](CO)[C@H]1O
MOL002394	0.9996	0.9591	0.9777	2.9363	CCN1C[C@]2(COC(=O)c3ccccc3NC(=O)C[C@H](C)C(=O)O)CC[C@H](OC)[C@@]34[C@@H]5C[C@H]6[C@H](OC)[C@@H]5[C@](O)(C[C@H]6OC)[C@@](O)([C@@H](OC)[C@H]23)[C@@H]14
MOL009164	0.9989	0.9631	0.9743	2.9363	CCN1C[C@]2(COC(=O)c3ccccc3N3C(=O)C[C@H](C)C3=O)CC[C@@H](OC)[C@@]34[C@@H]5C[C@H]6[C@H](OC(C)=O)[C@@H]5[C@](O)(C[C@@H]6OC)[C@@](O)([C@H](OC)[C@H]23)[C@@H]14
MOL003816	0.9992	0.9656	0.9713	2.9362	C[C@@]1(C(=O)O)CC[C@]2(C(=O)O)CC[C@]3(C)C(=CC[C@@H]4[C@@]5(C)C[C@H](O)[C@H](O[C@@H]6OC[C@@H](O[C@@H]7O[C@H](CO)[C@@H](O)[C@H](O)[C@H]7O)[C@H](O)[C@H]6O)[C@@](C)(CO)[C@@H]5CC[C@]43C)[C@H]2C1
MOL012003	0.9965	0.9647	0.9749	2.9361	CC(=O)O[C@@H]([C@H]1C[C@H](C)[C@@H]2[C@](O)(O1)[C@@H](O)[C@]1(C)[C@@H]3CC[C@@H]4C(C)(C)[C@H](O)CC[C@]45C[C@]35CC[C@]21C)C(C)(C)O
MOL012025	0.9965	0.9647	0.9749	2.9361	CC(=O)O[C@H]([C@@H]1C[C@H](C)[C@H]2[C@@](O)(O1)[C@H](O)[C@@]1(C)[C@@H]3CC[C@@H]4C(C)(C)[C@@H](O)CC[C@@]45C[C@@]35CC[C@]21C)C(C)(C)O
MOL000543	0.9997	0.9577	0.9785	2.9358	C[C@H]1O[C@@H](O[C@H]2[C@H](O[C@H]3[C@H](O[C@H]4CC[C@]5(C)[C@H]6CC=C7[C@@H]8CC(C)(C)CC[C@]8(C(=O)O)CC[C@@]7(C)[C@]6(C)CC[C@H]5C4(C)C)OC[C@H](O)[C@@H]3O)O[C@H](CO)[C@@H](O)[C@@H]2O)[C@H](O)[C@H](O)[C@H]1O
MOL009881	0.999	0.959	0.9778	2.9358	CC(C)=CCC[C@@](C)(O[C@H]1O[C@H](CO)[C@@H](O)[C@H](O)[C@@H]1O)[C@@H]1CC[C@@]2(C)[C@@H]1[C@H](O)C[C@H]1[C@@]3(C)C[C@H](O)[C@H](O)C(C)(C)[C@H]3CC[C@]12C
MOL002393	0.9995	0.9592	0.9771	2.9358	CCN1C[C@]2(COC(=O)c3ccccc3NC(=O)[C@@H](C)CC(=O)O)CC[C@H](OC)[C@@]34[C@@H]5C[C@H]6[C@H](OC)[C@@H]5[C@](O)(C[C@H]6OC)[C@@](O)([C@@H](OC)[C@H]23)[C@@H]14
MOL003173	0.9998	0.976	0.96	2.9358	C=CC#CC#CC1=CC=C(C#CC)SS1
MOL011407	0.9981	0.9635	0.9741	2.9357	CC(C)=CCC[C@](C)(O)[C@H]1CC[C@]2(C)[C@H]1[C@H](O)C[C@H]1[C@@]3(C)CC[C@H](O)C(C)(C)[C@@H]3[C@@H](O[C@@H]3O[C@H](CO)[C@@H](O)[C@H](O)[C@H]3O)C[C@]12C
MOL007484	0.9981	0.9635	0.9741	2.9357	CC(C)=CCC[C@](C)(O)[C@H]1CC[C@]2(C)[C@@H]1[C@H](O)C[C@@H]1[C@@]3(C)CC[C@H](O)C(C)(C)[C@@H]3[C@@H](O[C@@H]3O[C@H](CO)[C@@H](O)[C@H](O)[C@H]3O)C[C@]12C
MOL005281	0.9981	0.9635	0.9741	2.9357	CC(C)=CCC[C@@](C)(O)[C@H]1CC[C@]2(C)[C@@H]1[C@H](O)C[C@@H]1[C@]3(C)CC[C@@H](O)C(C)(C)[C@H]3[C@@H](O[C@@H]3O[C@H](CO)[C@@H](O)[C@H](O)[C@H]3O)C[C@]12C
MOL005279	0.9981	0.9635	0.9741	2.9357	CC(C)=CCC[C@](C)(O)[C@H]1CC[C@]2(C)[C@@H]1[C@H](O)C[C@@H]1[C@]3(C)CC[C@@H](O)C(C)(C)[C@H]3[C@@H](O[C@@H]3O[C@H](CO)[C@@H](O)[C@H](O)[C@H]3O)C[C@]12C
MOL011451	0.9981	0.9635	0.9741	2.9357	CC(C)=CCC[C@@](C)(O)[C@H]1CC[C@@]2(C)[C@H]1[C@H](O)C[C@@H]1[C@]3(C)CC[C@@H](O)C(C)(C)[C@H]3[C@H](O[C@H]3O[C@H](CO)[C@@H](O)[C@H](O)[C@H]3O)C[C@]12C
MOL010185	0.9996	0.9587	0.9767	2.935	C[C@@H]1O[C@@H](O[C@H]2[C@H](O[C@H]3CC[C@@]4(C)C(=CC[C@@H]5[C@H]6C[C@H]7O[C@]8(C[C@@H](O)[C@@H](C)CO8)[C@@H](C)[C@@H]7[C@@]6(C)CC[C@H]54)C3)O[C@H](CO)[C@@H](O)[C@@H]2O)[C@H](O)[C@H](O)[C@H]1O
MOL012026	0.9999	0.9551	0.9799	2.9349	CC(=O)O[C@H]([C@@H]1C[C@H](C)[C@H]2[C@@](O)(O1)[C@H](O[C@@H]1O[C@@H](CO)[C@H](O)[C@@H](O)[C@@H]1O)[C@@]1(C)[C@@H]3CC[C@@H]4C(C)(C)[C@@H](O[C@H]5OC[C@@H](O)[C@H](O)[C@@H]5O)CC[C@@]45C[C@@]35CC[C@]21C)C(C)(C)O
MOL012024	0.9999	0.9551	0.9799	2.9349	CC(=O)O[C@H]([C@@H]1C[C@H](C)[C@H]2[C@@](O)(O1)[C@H](O[C@@H]1O[C@@H](CO)[C@H](O)[C@@H](O)[C@@H]1O)[C@@]1(C)[C@@H]3CC[C@@H]4C(C)(C)[C@@H](O[C@H]5OC[C@@H](O)[C@H](O)[C@H]5O)CC[C@@]45C[C@@]35CC[C@]21C)C(C)(C)O
MOL006872	0.9982	0.9565	0.98	2.9347	CO[C@@H]1[C@@H](O)[C@H](O[C@H]2CC[C@@]3(C)C(=CC[C@@H]4C(=O)O[C@@H]5CO[C@]6(C)OC(=O)/C(=C/C[C@@H]43)[C@H]56)C2)O[C@H](C)[C@H]1O[C@H]1C[C@H](OC)[C@@H](O[C@@H]2C[C@H](OC)[C@H](O)[C@@H](C)O2)[C@H](C)O1
MOL005628	0.9981	0.9597	0.9769	2.9346	CO[C@@H]1C[C@@H](O[C@H]2[C@H](O)C[C@@H](O[C@@H]3[C@@H](C)O[C@H](O[C@H]4CC[C@@]5(C)C(=C[C@@H](O)[C@H]6C(=O)O[C@@H]7CO[C@]8(C)OC=C(CC[C@@H]65)[C@H]78)C4)C[C@H]3OC)O[C@@H]2C)O[C@H](C)[C@@H]1O
MOL000832	0.9946	0.9618	0.9778	2.9342	C[C@H](C[C@H](O)[C@H]1OC1(C)C)[C@H]1CC[C@@]2(C)[C@@H]1C[C@H](O)[C@H]1[C@@]3(C)CCC(=O)C[C@@H]3CC[C@@]12C
MOL002389	0.9996	0.9597	0.9748	2.9341	CCN1C[C@]2(COC(=O)c3ccccc3NC(=O)C[C@H](C)C(N)=O)CC[C@H](OC)[C@@]34[C@@H]5C[C@H]6[C@H](OC)[C@@H]5[C@](O)(C[C@H]6OC)[C@@](O)([C@@H](OC)[C@H]23)[C@@H]14
MOL007375	0.9973	0.9554	0.9813	2.9341	CC[C@H](CC[C@@H](C)[C@H]1CC[C@H]2[C@@H]3CC[C@@H]4C[C@H](O[C@@H]5O[C@H](CO)[C@@H](O)[C@H](O)[C@H]5O)CC[C@]4(C)[C@H]3CC[C@]12C)C(C)C
MOL010994	0.9998	0.9565	0.9757	2.9321	C=C1O[C@]23CC[C@@H]4[C@@]5(C)CC[C@H](O[C@@H]6OC[C@H](O[C@@H]7O[C@H](CO)[C@@H](O)[C@H](O)[C@H]7O[C@H]7O[C@H](C)[C@@H](O)[C@H](O)[C@@H]7O)[C@H](O)[C@H]6O)C(C)(C)[C@@H]5CC[C@@]4(C)[C@]2(C)C[C@@H](O)[C@]12CC[C@](C)(C=O)C[C@H]23
MOL006480	0.9985	0.9626	0.97	2.9311	OC[C@H]1O[C@H](OC[C@H]2O[C@@H](O)[C@@H](O)[C@@H](O)[C@@H]2O[C@@H]2O[C@H](CO)[C@@H](O)[C@H](O)[C@@H]2O)[C@H](O)[C@@H](O)[C@H]1O
MOL009965	0.9995	0.956	0.9754	2.9309	CC(C)=CCC[C@@H](O)[C@H]1CC[C@]2(C)[C@@H]1CC[C@@H]1[C@]3(C=O)CC[C@@H](O[C@H]4OC[C@H](O)[C@H](O)[C@H]4O[C@@H]4O[C@H](CO)[C@@H](O)[C@H](O)[C@H]4O)C(C)(C)[C@H]3CC[C@]12C
MOL010478	0.9986	0.9618	0.9704	2.9309	CC1(C)OC[C@@]2(CO[C@H](OC[C@@H]3O[C@H](OC[C@H]4[C@H]5CC[C@H](C5)C4(C)C)[C@@H](O)[C@H](O)[C@H]3O)[C@@H]2O)O1
MOL001970	0.9992	0.9601	0.9708	2.9301	C[C@@H]1O[C@@H](O[C@H]2[C@H](O)[C@@H](O)[C@H](OC[C@H]3O[C@@H](OC(=O)[C@]45CCC(C)(C)C[C@@H]4C4=CC[C@@H]6[C@@]7(C)CC[C@H](O)[C@@](C)(CO)[C@@H]7CC[C@@]6(C)[C@]4(C)CC5)[C@H](O)[C@@H](O)[C@@H]3O)O[C@@H]2CO)[C@H](O)[C@H](O)[C@H]1O
MOL012492	0.9997	0.9532	0.9771	2.93	COC(=O)CO[C@H](O[C@H]1[C@H](O)[C@@H](C(=O)OC)O[C@@H](O[C@H]2CC[C@]3(C)[C@H]4CC=C5[C@@H]6CC(C)(C)CC[C@]6(C(=O)O[C@H]6O[C@H](CO)[C@@H](O)[C@H](O)[C@H]6O)CC[C@]5(C)[C@@]4(C)CC[C@H]3C2(C)C)[C@@H]1O[C@@H]1O[C@H](CO)[C@@H](O)[C@H](O)[C@H]1O)[C@@H](O)C(=O)OC
MOL008012	0.9991	0.9571	0.9726	2.9288	C[C@@H]1O[C@@H](O[C@H]2[C@H](O)[C@@H](O)[C@H](OC[C@H]3O[C@@H](OC(=O)[C@@]45CC[C@]6(C)C(=C[C@H](O)[C@H]7[C@@]8(C)CC[C@H](O)C(C)(C)[C@H]8CC[C@]76C)[C@@H]4CC(C)(C)C(=O)C5)[C@H](O)[C@@H](O)[C@@H]3O)O[C@@H]2CO)[C@H](O)[C@H](O)[C@H]1O
MOL004636	0.9987	0.9542	0.9758	2.9287	C[C@H]1O[C@@H](O[C@H]2CC[C@]3(C)[C@@H](CC[C@]4(C)[C@@H]3C=CC3=C5CC(C)(C)CC[C@]5(CO)[C@H](O)C[C@]34C)[C@]2(C)CO)[C@H](O)[C@@H](O[C@@H]2O[C@H](CO)[C@@H](O)[C@H](O)[C@H]2O)[C@H]1O
MOL004693	0.9987	0.9542	0.9758	2.9287	C[C@H]1O[C@@H](O[C@H]2CC[C@@]3(C)[C@@H](CC[C@]4(C)[C@H]3C=CC3=C5CC(C)(C)CC[C@]5(CO)[C@@H](O)C[C@]34C)[C@]2(C)CO)[C@H](O)[C@@H](O[C@@H]2O[C@H](CO)[C@@H](O)[C@H](O)[C@H]2O)[C@H]1O
MOL004695	0.9987	0.9542	0.9758	2.9287	C[C@H]1O[C@@H](O[C@H]2CC[C@@]3(C)[C@@H](CC[C@]4(C)[C@H]3C=CC3=C5CC(C)(C)CC[C@]5(CO)[C@H](O)C[C@@]34C)[C@]2(C)CO)[C@H](O)[C@@H](O[C@@H]2O[C@H](CO)[C@@H](O)[C@H](O)[C@@H]2O)[C@H]1O
MOL004291	0.9981	0.9617	0.9688	2.9286	CC1=C[C@@]2(O)O[C@@]3(C[C@]24OC4(C)C)[C@@H](C)CC[C@@H]13
MOL006456	0.9992	0.9494	0.9788	2.9274	Cc1cc(O[C@@H]2O[C@@H](CO[C@@H]3O[C@@H](CO)[C@@H](O)[C@@H](O[C@@H]4O[C@@H](CO[C@H]5O[C@H](CO)[C@@H](O)[C@H](O)[C@H]5O)[C@H](O)[C@@H](O)[C@@H]4O)[C@H]3O)[C@@H](O)[C@H](O)[C@H]2O)c2c(c1)C(=O)c1cccc(O)c1C2=O
MOL005630	0.9978	0.9558	0.9737	2.9272	CO[C@@H]1C[C@H](O[C@H]2[C@@H](O)C[C@H](O[C@@H]3[C@@H](C)O[C@@H](O[C@H]4CC[C@@]5(C)C(=CC[C@H]6C(=O)O[C@@H]7CO[C@]8(C)OC=C(CC[C@@H]65)[C@H]78)C4)C[C@H]3OC)O[C@@H]2C)O[C@@H](C)[C@@H]1O
MOL012632	0.9973	0.9589	0.9702	2.9264	CC(C)=CCC[C@@](C)(O)[C@H]1CC[C@]2(C)[C@@H]1[C@H](O)C[C@H]1[C@@]3(C)CC[C@H](O[C@@H]4O[C@H](CO)[C@@H](O)[C@H](O)[C@H]4O)C(C)(C)[C@H]3CC[C@]12C
MOL005344	0.9973	0.9589	0.9702	2.9264	CC(C)=CCC[C@](C)(O)[C@H]1CC[C@]2(C)[C@@H]1[C@H](O)C[C@@H]1[C@@]3(C)CC[C@H](O[C@@H]4O[C@H](CO)[C@@H](O)[C@H](O)[C@H]4O)C(C)(C)[C@@H]3CC[C@]12C
MOL011043	0.9973	0.9589	0.9702	2.9264	CC(C)=CCC[C@@](C)(O)[C@@H]1CC[C@@]2(C)[C@H]1[C@H](O)C[C@H]1[C@@]3(C)CC[C@@H](O[C@@H]4O[C@H](CO)[C@@H](O)[C@@H](O)[C@H]4O)C(C)(C)[C@H]3CC[C@]12C
MOL003909	0.9993	0.9531	0.974	2.9263	C[C@H]1O[C@@H](O[C@@H]2[C@@H](O)[C@@H](O)[C@H](O[C@@H]3CC[C@@]4(C)[C@H](CC[C@@H]5[C@@H]4CC[C@]4(C)[C@H](C6=CC(=O)OC6)CC[C@]54O)C3)O[C@H]2CO)[C@H](O)[C@@H](O)[C@@H]1O
MOL008306	0.9999	0.9504	0.9753	2.9256	Cc1cccc(C)c1O[C@@H]1[C@H](O[C@@H]2CO[C@@H](O[C@@H]3CC[C@@]4(C)[C@@H](CC[C@]5(C)[C@H]4CC[C@]46OC[C@@]7(CC[C@@](C)(C=O)C[C@H]74)[C@@H](O)C[C@]65C)C3(C)C)[C@H](O)[C@H]2C)O[C@H](CO)[C@H](O)[C@H]1O
MOL012983	1.0	0.9474	0.9773	2.9247	C[C@@H]1O[C@H](O[C@H]2[C@@H](O[C@@H]3CC[C@]4(C)[C@H](CC[C@]5(C)[C@@H]4CC[C@H]4[C@H]6[C@]7(C[C@]45CO7)O[C@@H]4C[C@H](C(C)(C)O)O[C@@]46C)C3(C)C)O[C@H](CO)[C@H](O)[C@@H]2O)[C@H](O)[C@H](O)[C@H]1O
MOL006694	0.9985	0.9509	0.9747	2.9241	C[C@@H]1O[C@@H](O[C@H]2CC[C@]3(C)C4=CC=C5[C@@H]6CC(C)(C)CC[C@]6(CO)[C@H](O)C[C@]5(C)[C@@]4(C)CC[C@H]3[C@]2(C)CO)[C@H](O)[C@@H](O[C@H]2O[C@@H](CO)[C@H](O)[C@H](O)[C@H]2O)[C@H]1O
MOL012501	0.9995	0.9522	0.972	2.9238	CC1(C)CC[C@@]2(C(=O)O[C@@H]3O[C@@H](CO)[C@H](O)[C@@H](O)[C@@H]3O)CC[C@@]3(C)C(=CC[C@@H]4[C@]5(C)CC[C@@H](O[C@@H]6O[C@H](CO[C@H]7O[C@@H](CO)[C@H](O)[C@@H](O)[C@@H]7O)[C@@H](O[C@@H](COCC(=O)O)[C@@H](O)C(=O)O)[C@H](O)[C@@H]6O)C(C)(C)[C@@H]5CC[C@]43C)[C@H]2C1
MOL002402	0.9974	0.953	0.9733	2.9237	CCN1C[C@@]2(COC)CC[C@@H](O)[C@@]34[C@@H]1[C@@H]([C@H](O)[C@@H]23)[C@]1(O)C[C@@H](OC)[C@H]2C[C@H]4[C@H]1[C@@H]2O
MOL012012	0.9963	0.9641	0.963	2.9234	CC(=O)OC(C)(C)[C@H]1C[C@@]23O[C@@H]1C[C@@H](C)[C@@H]2[C@@]1(C)CC[C@@]24C[C@@]25CC[C@H](O)C(C)(C)[C@H]5CC[C@H]4[C@@]1(C)[C@@H]3O
MOL006036	0.996	0.9646	0.9621	2.9227	C/C=C/C#CC#C[C@H](O)[C@@H](/C=C/CCCO)O[C@H]1O[C@H](CO[C@@H]2C[C@H](CO)[C@@H](O)[C@H](O)[C@H]2O)[C@@H](O)[C@@H](O)[C@@H]1O
MOL006726	0.9909	0.9513	0.98	2.9223	CC1(C)CCC[C@@](C)([C@H]2CC[C@@]3(C)[C@H]2[C@@H](O)C[C@H]2[C@@]4(C)CC[C@@H](O)C(C)(C)[C@H]4CC[C@@]23C)O1
MOL005376	0.9909	0.9513	0.98	2.9223	CC1(C)CCC[C@@](C)([C@H]2CC[C@]3(C)[C@H]2[C@H](O)C[C@@H]2[C@@]4(C)CC[C@H](O)C(C)(C)[C@H]4CC[C@]23C)O1
MOL007504	0.9909	0.9513	0.98	2.9223	CC1(C)CCC[C@](C)([C@H]2CC[C@]3(C)[C@@H]2[C@H](O)C[C@@H]2[C@@]4(C)CC[C@H](O)C(C)(C)[C@@H]4CC[C@]23C)O1
MOL006805	0.9991	0.9546	0.9682	2.9219	O=C(O)[C@H]1CC[C@H]2[C@@H](C1)O[C@@]1(C[C@H](O)[C@H](CO[C@@H]3O[C@H](CO)[C@@H](O)[C@H](O)[C@H]3O)CO1)[C@]2(O)CO
MOL007638	1.0	0.941	0.9807	2.9217	CC(=O)OC[C@@H]1O[C@H](O[C@]2([C@H]3CC[C@@]4(C)[C@@H](CC[C@@H]5[C@H]6C[C@@H]7O[C@@]8(CC[C@@H](C)CO8)[C@@H](C)[C@@]7(C)[C@H]6CC[C@H]54)C3)O[C@@H](CO)[C@H](O)[C@H](O[C@H]3O[C@H](CO)[C@@H](O)[C@H](O)[C@H]3O)[C@H]2O[C@@H]2O[C@H](CO)[C@@H](O)[C@H](O)[C@H]2O)[C@H](O)[C@@H](O)[C@@H]1O
MOL012608	0.9969	0.9485	0.976	2.9215	C=C[C@@](C)(CC/C=C(/C)CCC=C(C)C)O[C@H]1O[C@@H](CO[C@@H]2O[C@H](C)[C@@H](O[C@@H]3O[C@@H](C)[C@H](O)[C@@H](O)[C@H]3O)[C@H](O)[C@@H]2O)[C@H](O)[C@@H](O)[C@H]1O
MOL010383	0.9974	0.9551	0.9688	2.9214	C[C@@H]1CC[C@@]2(OC1)O[C@H]1C[C@@H]3[C@H]4CC[C@]5(O)C[C@@H](O)C[C@@H](O)[C@@]5(C)[C@H]4CC[C@@]3(C)[C@H]1[C@@H]2C
MOL011809	0.9893	0.9518	0.9797	2.9208	CC(C)(O)[C@@H]1CC[C@@](C)([C@H]2CC[C@]3(C)[C@@H]2CC[C@@H]2[C@@]4(C)CC[C@H](O)C(C)(C)[C@@H]4CC[C@]23C)O1
MOL003514	0.9991	0.9543	0.9672	2.9206	CC1(C)CC[C@]2(C(=O)O[C@@H]3O[C@H](CO[C@@H]4O[C@H](CO)[C@@H](O)[C@H](O)[C@H]4O)[C@@H](O)[C@H](O[C@@H]4O[C@H](CO)[C@@H](O)[C@H](O)[C@H]4O)[C@H]3O)CC[C@]3(C)C(=CC[C@@H]4[C@@]5(C)CC[C@H](O)[C@@](C)(C(=O)O)[C@H]5CC[C@]43C)[C@@H]2C1
MOL010077	0.9927	0.9609	0.9665	2.92	C[C@H](CC[C@@H](O[C@@H]1O[C@@H](CO)[C@@H](O)[C@H](O)[C@H]1O)C(C)(C)O)[C@H]1CC[C@@]2(C)[C@@H]3CC=C4C(C)(C)[C@@H](O)CC[C@@]4(C)[C@]3(C)C(=O)C[C@]12C
MOL002094	0.9982	0.9365	0.9824	2.9172	CCN1C[C@@]2(COC)CC[C@@H](OC)[C@@]34[C@@H]1[C@@H](C[C@@H]23)[C@]1(O)C[C@@H](OC)[C@H]2C[C@H]4[C@H]1[C@@H]2O
MOL002432	0.9982	0.9365	0.9824	2.9172	CCN1C[C@@]2(COC)CC[C@H](OC)[C@@]34[C@@H]5C[C@H]6[C@H](O)[C@@H]5[C@](O)(C[C@@H]6OC)[C@@H](C[C@H]23)[C@@H]14
MOL007645	0.9836	0.9856	0.9478	2.9169	C/C=C/SSSC
MOL006533	0.9987	0.9526	0.9655	2.9168	C[C@H]1[C@H](C)CC[C@]2(C(=O)O[C@@H]3O[C@H](CO)[C@@H](O)[C@H](O)[C@H]3O)CC[C@]3(C)C(=CC[C@@H]4[C@@]5(C)C[C@@H](O)[C@H](O[C@@H]6OC[C@H](O)[C@H](O)[C@H]6O)[C@@](C)(CO)[C@@H]5CC[C@]43C)[C@H]12
MOL009586	0.9906	0.9567	0.9686	2.9159	C[C@H]1CC[C@H]2N(C1)C[C@H]1[C@@H]3C[C@H]4[C@@H](C[C@@H](O)[C@H]5C[C@@H](O)CC[C@@]54C)[C@@H]3CC[C@@H]1[C@]2(C)O
MOL004445	0.9906	0.9567	0.9686	2.9159	C[C@H]1CC[C@@H]2N(C1)C[C@H]1[C@@H]3C[C@H]4[C@@H](C[C@H](O)[C@H]5C[C@@H](O)CC[C@@]54C)[C@@H]3CC[C@@H]1[C@]2(C)O
MOL004453	0.9906	0.9567	0.9686	2.9159	C[C@H]1CC[C@H]2N(C1)C[C@H]1[C@@H]3C[C@H]4[C@@H](C[C@H](O)[C@H]5C[C@@H](O)CC[C@@]54C)[C@@H]3CC[C@@H]1[C@]2(C)O
MOL002804	0.9927	0.9639	0.9592	2.9159	CC(C)(O)/C=C/C(=O)[C@](C)(O)[C@H]1[C@H](O)C[C@@]2(C)[C@@H]3CC=C4[C@@H](C[C@H](O[C@@H]5O[C@H](CO)[C@@H](O)[C@H](O)[C@H]5O)C(=O)C4(C)C)[C@]3(C)C(=O)C[C@]12C
MOL012650	0.9985	0.9509	0.9664	2.9158	C=C(C)[C@@H](O)C/C=C(/C)[C@H]1CC[C@]2(C)[C@@H]1[C@H](O)C[C@@H]1[C@]3(C)CC[C@@H](O)C(C)(C)[C@H]3[C@@H](O[C@@H]3O[C@H](CO)[C@@H](O)[C@H](O)[C@H]3O)C[C@]12C
MOL008008	0.9988	0.9498	0.9671	2.9156	CO[C@H]1C=C2[C@@H]3CC(C)(C)C(=O)C[C@]3(C(=O)O[C@@H]3O[C@H](CO[C@@H]4O[C@H](CO)[C@@H](O[C@H]5O[C@@H](C)[C@H](O)[C@@H](O)[C@H]5O)[C@H](O)[C@H]4O)[C@@H](O)[C@H](O)[C@H]3O)CC[C@@]2(C)[C@]2(C)CC[C@@H]3C(C)(C)[C@@H](O)CC[C@]3(C)[C@H]12
MOL002093	0.9977	0.9477	0.9686	2.914	COC[C@]12CN(C)[C@@H]3[C@@H]4[C@@H](OC)[C@H]1[C@@]3([C@@H](OC)C[C@H]2O)[C@@H]1C[C@]2(O)[C@H](OC)[C@@H](O)[C@@]4(O)[C@H]1[C@@H]2OC(=O)c1ccccc1
MOL010181	0.9889	0.9584	0.9665	2.9138	C[C@H]1CC[C@@H]2N(C1)C[C@H]1[C@H]([C@@H](O)C[C@@]3(O)[C@@H]4[C@H](O)C(=O)[C@H]5C[C@H](O)CC[C@]5(C)[C@H]4C[C@@H]13)[C@]2(C)O
MOL009931	0.9986	0.9435	0.9712	2.9133	CC(C)=CCC[C@](C)(O[C@@H]1O[C@H](CO)[C@@H](O)[C@H](O)[C@H]1O)[C@H]1CC[C@]2(C)[C@@H]1[C@H](O)C[C@@H]1[C@]3(CO)CC[C@@H](O)C(C)(C)[C@H]3CC[C@]12C
MOL002408	0.9976	0.947	0.9683	2.9129	CCN1C[C@@]2(COC)[C@H]3[C@@H](OC)[C@H]4[C@@H]1[C@@]3([C@@H]1C[C@@]3(O)[C@H](OC(=O)c5ccccc5)[C@@H]1[C@]4(O)[C@@H](O)[C@H]3OC)[C@H](OC)C[C@@H]2O
MOL003315	0.9907	0.9469	0.9753	2.9129	CC(=O)O[C@H]1CC[C@@]2(C)[C@H](CC[C@]3(C)[C@@H]2CC[C@@H]2[C@@H]([C@]4(C)CC[C@H](O)C(C)(C)O4)CC[C@]23C)C1(C)C
MOL003318	0.9907	0.9469	0.9753	2.9129	CC(=O)O[C@H]1CC[C@@]2(C)[C@H](CC[C@]3(C)[C@@H]2CC[C@@H]2[C@@H]([C@]4(C)CC[C@@H](O)C(C)(C)O4)CC[C@]23C)C1(C)C
MOL002422	0.9974	0.9379	0.9774	2.9127	CCN1C[C@@]2(COC)CC[C@H](O)[C@@]34[C@@H]5C[C@H]6[C@@H](O)[C@@H]5[C@](O)(C[C@@H]6OC)[C@@H](C[C@H]23)[C@@H]14
MOL012658	0.9992	0.9445	0.9688	2.9125	CC(C)=C[C@H]1C[C@](C)(O[C@@H]2O[C@@H](CO)[C@H](O)[C@@H](O)[C@@H]2O)[C@H]2CC[C@]3(C)[C@@H]2[C@H](C[C@@H]2[C@]4(C)CC[C@@H](O)C(C)(C)[C@H]4[C@@H](O)C[C@]23C)O1
MOL008354	0.9975	0.9515	0.9628	2.9118	C=CCS[S@](=O)CC=C
MOL001092	0.9925	0.9444	0.9748	2.9117	CC(=O)O[C@@H]1CC[C@]2(C)[C@H]3CC[C@@H]4[C@@H]([C@]5(C)CC[C@@H](C(C)(C)O)O5)CC[C@@]4(C)[C@]3(C)CC[C@H]2C1(C)C
MOL011810	0.9949	0.94	0.976	2.9109	C[C@H]1[C@@H]2[C@H]3CC[C@@H]4[C@@]5(C)CC[C@H](O)C(C)(C)[C@@H]5CC[C@@]4(C)[C@]3(C)C[C@H](O)[C@@]2(C)C[C@H]2O[C@]21C
MOL011985	0.9991	0.955	0.9558	2.9098	C[C@@H]1C[C@H]2O[C@@]3(O[C@@H]2C(C)(C)O)[C@@H](O)[C@]2(C)[C@H]4CC[C@@H]5C(C)(C)[C@H](O[C@H]6OC[C@H](O)[C@@H](O)[C@@H]6O)CC[C@]56C[C@]46C[C@@H](O)[C@]2(C)[C@@H]13
MOL005682	0.993	0.9513	0.9655	2.9098	CO[C@H]1[C@@H](O)[C@@H](C)O[C@H](O[C@H]2CC[C@@]3(C)C(=CC[C@@H]4[C@@H]3CC[C@@]3(C)[C@H]4CC[C@]3(O)[C@H](C)O)C2)[C@@H]1O
MOL011433	0.9937	0.96	0.9549	2.9086	C=C[C@H](O)C#CC#CC[C@@H](O)[C@H](CCCCCCC)OC
MOL001430	0.9976	0.9416	0.9691	2.9084	C[C@H]1O[C@@H](O[C@H]2[C@H](O)[C@@H](OCCc3ccc(O)c(O)c3)O[C@@H](CO)[C@@H]2O)[C@H](O[C@H]2OC[C@H](O)[C@@H](O)[C@@H]2O)[C@@H](O)[C@@H]1O
MOL005142	0.991	0.9501	0.9671	2.9081	CC1(C)[C@H]2O[C@H]2[C@H]2[C@](C)(O)[C@@H]3CC[C@@H]4[C@H](O)[C@@]3(C[C@@H](O)[C@@]21O)C[C@@]4(C)O
MOL003813	0.9989	0.9471	0.9613	2.9073	COC(=O)[C@@]1(C)CC[C@]2(C(=O)O)CC[C@@]3(C)C(=CC[C@@H]4[C@]5(C)C[C@@H](O)[C@H](O[C@@H]6OC[C@@H](O)[C@H](O)[C@H]6O[C@@H]6OC[C@@H](O)[C@H](O)[C@H]6O)[C@](C)(CO)[C@@H]5CC[C@]43C)[C@@H]2C1
MOL010518	0.9898	0.946	0.9713	2.9071	CC1(C)O[C@@]23C[C@@H]1CC[C@@]2(C)CC[C@H](O)[C@@]3(C)O
MOL010084	0.9909	0.957	0.9591	2.907	CC(C)(O)[C@@H](CC[C@](C)(O)[C@H]1CC[C@@]2(C)[C@@H]3CC=C4C(C)(C)[C@@H](O)CC[C@@]4(C)[C@]3(C)C(=O)C[C@]12C)O[C@@H]1O[C@@H](CO)[C@@H](O)[C@H](O)[C@H]1O
MOL010438	0.9952	0.9612	0.9499	2.9063	CC1(C)[C@@H]2C[C@H](O[C@@H]3O[C@H](CO[C@@H]4OC[C@](O)(CO)[C@H]4O)[C@@H](O)[C@H](O)[C@@H]3O)[C@@]1(C)C[C@@H]2O
MOL008010	0.9985	0.9453	0.9618	2.9057	C[C@@H]1O[C@@H](O[C@H]2[C@H](O)[C@@H](O)[C@H](OC[C@H]3O[C@@H](OC(=O)[C@@]45CC[C@]6(C)C(=C[C@@H](O)[C@H]7[C@@]8(C)CCC(=O)C(C)(C)[C@H]8CC[C@]76C)[C@@H]4CC(C)(C)C(=O)C5)[C@H](O)[C@@H](O)[C@@H]3O)O[C@@H]2CO)[C@H](O)[C@H](O)[C@H]1O
MOL010068	0.9921	0.9525	0.9608	2.9053	C[C@H](CC[C@@H](O[C@@H]1O[C@H](CO)[C@@H](O)[C@H](O)[C@H]1O)C(C)(C)O)[C@H]1CC[C@@]2(C)[C@@H]3CC=C4[C@@H](CC[C@H](O)C4(C)C)[C@]3(C)C(=O)C[C@]12C
MOL002403	0.9974	0.9362	0.9715	2.9051	CCN1C[C@@]2(COC)CC[C@@H](O)[C@@]34[C@@H]1[C@@H](C[C@@H]23)[C@@]1(O)[C@@H]2[C@H](O)[C@@H](C[C@@H]24)[C@H](OC)[C@H]1O
MOL004145	0.9983	0.9438	0.9627	2.9048	CC(C)C(=O)CC[C@@H](C)[C@H]1[C@H](O[C@H]2OC[C@@H](O)[C@H](O)[C@@H]2O)C[C@]2(C)[C@@H]3CC[C@@H]4C(C)(C)[C@@H](O)CC[C@]45C[C@@]35[C@@H](O)C[C@@]12C
MOL000746	0.9988	0.9373	0.9686	2.9047	C[C@@H]1O[C@@H](O[C@H]2[C@H](O[C@H]3CC[C@@]4(C)[C@H](CC[C@@]5(C)[C@H]4CC=C4[C@@H]6CC(C)(C)CC[C@]6(C(=O)O[C@@H]6C[C@H](CO)[C@@H](O)[C@H](O)[C@H]6O)CC[C@]45C)[C@]3(C)CO)OC[C@H](O)[C@@H]2O)[C@H](O)[C@H](O)[C@H]1O
MOL010353	0.9995	0.9387	0.9657	2.9039	CC(=O)O[C@@H]1[C@@H](O)[C@H](O[C@@H]2[C@@H](O)[C@H](C)O[C@@H](O[C@H]3[C@H](O[C@@H]4CC[C@]5(C)[C@H](CC[C@]6(C)[C@@H]5CC=C5[C@H]7CC(C)(C)CC[C@]7(C(=O)O)CC[C@]56C)[C@]4(C)CO)OC[C@H](O)[C@@H]3O)[C@@H]2O)OC[C@@H]1OC(C)=O
MOL012610	0.9978	0.9304	0.9747	2.9029	C=C[C@@](C)(CC/C=C(/C)CCC=C(C)C)O[C@H]1O[C@@H](CO)[C@H](O)[C@@H](O)[C@H]1O[C@H]1O[C@@H](C)[C@@H](O[C@@H]2O[C@@H](C)[C@H](O)[C@@H](O)[C@H]2O)[C@@H](O)[C@@H]1O
MOL012146	0.9976	0.9429	0.9611	2.9017	C[C@@H]1O[C@H](O[C@H]2CC[C@]3(CO)[C@@H]4[C@@H](CC[C@]3(O)C2)[C@@]2(O)CC[C@@H](C3=CC(=O)OC3)[C@@]2(C)C[C@@H]4O)[C@H](O)[C@H](O)[C@H]1O
MOL006851	0.9974	0.9375	0.9664	2.9012	C[C@@H]1CC[C@@]2(NC1)O[C@H]1C[C@H]3[C@@H]4CC[C@H]5C[C@H](O[C@@H]6O[C@H](CO)[C@@H](O)[C@H](O)[C@H]6O)CC[C@]5(C)[C@H]4CC[C@]3(C)[C@H]1[C@H]2C
MOL007356	0.9949	0.937	0.9687	2.9006	C[C@H]1CN[C@@H]2[C@@H](C)[C@H]3[C@H](C[C@H]4[C@@H]5CC[C@H]6C[C@@H](N)CC[C@]6(C)[C@H]5CC[C@]34C)O[C@@]2(O)C1
MOL002465	0.9967	0.95	0.9531	2.8999	CCCCCCCC/C=C\CCCCCCCC(=O)O[C@]1(O)[C@@H](O)[C@@H](CO[C@H]2O[C@H](CO)[C@H](O)[C@H](O)[C@@H]2O)O[C@@H](OCCC)C1(O)O
MOL010474	0.9934	0.9506	0.9555	2.8995	CC1(C)[C@H]2CC[C@H](C2)[C@H]1CO[C@@H]1O[C@H](CO[C@@H]2OC[C@](O)(CO)[C@H]2O)[C@@H](O)[C@H](O)[C@H]1O
MOL010078	0.9897	0.951	0.9584	2.8992	C[C@H](CC[C@@H](O)C(C)(C)O)[C@H]1CC[C@@]2(C)[C@@H]3CC=C4C(C)(C)[C@@H](O[C@@H]5O[C@@H](CO)[C@@H](O)[C@H](O)[C@H]5O)CC[C@@]4(C)[C@]3(C)C(=O)C[C@]12C
MOL002404	0.998	0.9294	0.9714	2.8988	CCN1C[C@]2(COC)CC[C@@H](O)[C@@]34[C@@H]5C[C@H]6[C@H](O)[C@@H]5[C@@](O)([C@H]([C@@H](OC)[C@@H]23)[C@H]14)[C@@H](O)[C@@H]6OC
MOL009468	0.9987	0.9336	0.9653	2.8976	C[C@@H]1CC[C@@]2(NC1)O[C@H]1C[C@@H]3[C@@H]4CC=C5C[C@@H](O[C@@H]6O[C@H](CO)[C@@H](O)[C@H](O)[C@H]6O[C@@H]6O[C@@H](C)[C@H](O)[C@@H](O)[C@H]6O)CC[C@]5(C)[C@H]4CC[C@]3(C)[C@H]1[C@@H]2C
MOL005685	0.9951	0.9386	0.9636	2.8974	COCO[C@@H]1C[C@@H](O[C@@H](C)[C@@]2(O)CC[C@H]3[C@H]4CC=C5C[C@@H](O[C@H]6O[C@@H](C)C=C(OC)C6=O)CC[C@]5(C)[C@@H]4CC[C@]32C)O[C@H](C)[C@H]1O
MOL007851	0.9991	0.9394	0.9585	2.8969	CC1(C)CC[C@]2(C(=O)O[C@@H]3O[C@H](CO[C@@H]4O[C@H](CO)[C@@H](O)[C@H](O)[C@H]4O)[C@@H](O)[C@H](O)[C@H]3O)CC[C@]3(C)C(=CC[C@@H]4[C@@]5(C)CC[C@H](O[C@H]6O[C@@H](CO)[C@H](O)[C@@H](O)[C@@H]6O)[C@@](C)(C(=O)O)[C@H]5CC[C@]43C)[C@@H]2C1
MOL000197	0.999	0.9192	0.9785	2.8967	C=CC(=C)CCC=C(C)C
MOL000479	0.9992	0.9171	0.9801	2.8964	C=CC(=C)CC/C=C(\C)CCC=C(C)C
MOL000926	0.9992	0.9171	0.9801	2.8964	C=CC(=C)CC/C=C(/C)CCC=C(C)C
MOL010953	0.9952	0.934	0.9661	2.8954	CC1(C)[C@H]2CC[C@]3(C)[C@@H](CC[C@@]45OC[C@]6(CC[C@@](C)(C=O)C[C@H]64)[C@@H](O)C[C@]35C)[C@@]2(C)CC[C@@H]1O
MOL010950	0.9952	0.934	0.9661	2.8954	CC1(C)[C@@H](O)CC[C@]2(C)[C@H]3CC[C@]45OC[C@@]6(CC[C@](C)(C=O)C[C@H]64)[C@H](O)C[C@@]5(C)[C@]3(C)CC[C@@H]12
MOL010976	0.9952	0.934	0.9661	2.8954	CC1(C)[C@H]2CC[C@]3(C)[C@@H](CC[C@@]45OC[C@]6(CC[C@](C)(C=O)C[C@H]64)[C@@H](O)C[C@]35C)[C@@]2(C)CC[C@@H]1O
MOL010981	0.995	0.9325	0.9674	2.8949	CC1(C)[C@H](O)CC[C@@]2(C)[C@@H]1CC[C@]1(C)[C@H]2CC[C@]23OC[C@@]4(CC[C@](C)(C(=O)O)C[C@@H]42)[C@@H](O)C[C@@]31C
MOL011016	0.995	0.9325	0.9674	2.8949	CC1(C)[C@@H](O)CC[C@]2(C)[C@H]3CC[C@]45OC[C@@]6(CC[C@](C)(C(=O)O)C[C@H]64)[C@H](O)C[C@@]5(C)[C@]3(C)CC[C@@H]12
MOL010373	0.9951	0.9347	0.9643	2.8941	C[C@H]1CC[C@H]2[C@H](C)[C@H]3CC[C@@H]4[C@@H](C[C@@H]5[C@H]4CC(=O)[C@@H]4CC[C@H](O[C@@H]6O[C@@H](CO)[C@H](O)[C@@H](O)[C@@H]6O)C[C@]54C)[C@@H]3CN2C1
MOL003512	0.999	0.9375	0.9573	2.8937	CC[C@H]1O[C@@H](OC[C@H]2O[C@@H](OC(=O)[C@]34CC[C@@](C)(CO)C[C@H]3C3=CC[C@@H]5[C@@]6(C)CC[C@H](O[C@@H]7O[C@H](CO)[C@@H](O)[C@H](O)[C@H]7O)[C@@](C)(C(=O)O)[C@@H]6CC[C@@]5(C)[C@]3(C)CC4)[C@H](O)[C@@H](O)[C@@H]2O)[C@H](O)[C@@H](O)[C@@H]1C
MOL012069	0.9862	0.9504	0.957	2.8936	C[C@@H]1C[C@H]([C@H](O)C(C)(C)O)O[C@@H]2C(=O)[C@@]3(C)[C@@H]4CC[C@@H]5C(C)(C)[C@@H](O)CC[C@@]56C[C@@]46CC[C@]3(C)[C@@H]12
MOL001958	0.9972	0.9293	0.9663	2.8928	C=C(C)[C@@H]1CC[C@]2(C(=O)O)CC[C@]3(C)[C@H](CC[C@@H]4[C@@]5(C)CC[C@H](O[C@@H]6OC[C@H](O)[C@H](O)[C@H]6O)[C@@](C)(CO)[C@H]5CC[C@]43C)[C@@H]12
MOL012943	1.0	0.9264	0.9646	2.891	CC(=O)O[C@@H]1[C@@H](O)[C@@H](C)O[C@@H](O[C@@]2(C)C[C@@H](C=C(C)C)O[C@]34C[C@]5(CO3)[C@H](CC[C@@H]3[C@@]6(C)CC[C@H](O[C@@H]7OC[C@H](O[C@@H]8O[C@H](C)[C@@H](O)[C@@H](O)[C@H]8O)[C@@H](O)[C@H]7O)C(C)(C)[C@@H]6CC[C@]35C)[C@H]42)[C@@H]1OC(C)=O
MOL012568	0.9902	0.9482	0.9519	2.8903	CO[C@@]1(O)CO[C@@H](OC[C@H]2O[C@@H](O[C@H](C)CC[C@H]3C(C)=CC(=O)CC3(C)C)[C@@H](O)[C@@H](O)[C@H]2O)[C@@H]1O
MOL010936	0.9952	0.9254	0.9694	2.8901	CC1(C)[C@@H](O)CC[C@]2(C)[C@H]3CC[C@]45OC[C@@]6(CC[C@](C)(CO)C[C@H]64)[C@H](O)C[C@@]5(C)[C@]3(C)CC[C@@H]12
MOL012660	0.9913	0.9409	0.958	2.8901	CC(=O)OC[C@H]1C[C@@H](O[C@@H]2CC[C@]3(C)[C@H](CC[C@]4(C)[C@@H]3C[C@@H](O)[C@H]3[C@@H]([C@@](C)(O)CCC=C(C)C)CC[C@]34C)C2(C)C)[C@H](O)[C@@H](O)[C@@H]1O
MOL003417	0.9955	0.9394	0.9552	2.8901	C[C@@H]1O[C@@H](O[C@H]2CC[C@]3(C)[C@H]4[C@H](O)C[C@]5(C)[C@@H](C6=CC(=O)OC6)CC[C@]5(O)[C@@H]4CC[C@]3(O)C2)[C@H](O)[C@H](O)[C@H]1O
MOL005689	0.9916	0.9407	0.9569	2.8891	CO[C@@H]1C[C@H](O[C@H]2CC[C@]3(C)[C@@H]4CC[C@]5(C)[C@@H](C6=CC(=O)OC6)CC[C@]5(O)[C@H]4CC[C@]3(O)C2)O[C@@H](C)[C@H]1O
MOL011031	0.9946	0.9276	0.9667	2.8889	CC1(C)[C@@H](O)CC[C@]2(C)[C@H]3CC[C@]45OC[C@@]6(CC[C@](C)(O)C[C@H]64)[C@H](O)C[C@@]5(C)[C@]3(C)CC[C@@H]12
MOL008004	0.9981	0.9375	0.9528	2.8884	CO[C@H]1C=C2[C@@H]3CC(C)(C)C(=O)C[C@]3(C(=O)O[C@@H]3O[C@H](CO[C@@H]4O[C@H](CO)[C@@H](O[C@@H]5O[C@@H](C)[C@H](O)[C@@H](O)[C@H]5O)[C@H](O)[C@H]4O)[C@@H](O)[C@H](O)[C@H]3O)CC[C@@]2(C)[C@]2(C)CC[C@@H]3C(C)(C)C(=O)CC[C@]3(C)[C@H]12
MOL011022	0.9947	0.9254	0.968	2.8881	CC1(C)CC[C@]23CO[C@@]4(CC[C@@H]5[C@@]6(C)CC[C@H](O)C(C)(C)[C@@H]6CC[C@@]5(C)[C@]4(C)C[C@H]2O)[C@@H]3C1
MOL004158	0.9956	0.929	0.9634	2.888	CC(C)[C@@H](O)CC[C@H](C)[C@H]1[C@H](O)C[C@]2(C)[C@@H]3CC[C@@H]4C(C)(C)[C@@H](O)CC[C@]45C[C@@]35[C@@H](O)C[C@@]12C
MOL004163	0.9956	0.929	0.9634	2.888	CC(C)[C@@H](O)CC[C@@H](C)[C@@H]1[C@@H](O)C[C@]2(C)[C@@H]3CC[C@@H]4C(C)(C)[C@@H](O)CC[C@]45C[C@@]35[C@H](O)C[C@@]12C
MOL008590	0.9919	0.9338	0.9622	2.8879	C[C@H]1CO[C@@]2(C[C@H]3C[C@@H]4[C@@H]5CC[C@@H]6C[C@H](O)CC[C@]6(C)[C@H]5CC(=O)[C@]4(C)[C@H]3[C@@H]2C)C[C@H]1O
MOL008367	0.9941	0.9396	0.9541	2.8878	C[C@@H](CO)CC[C@]1(O)O[C@H]2C[C@H]3[C@@H](CC[C@@H]4[C@H]3C[C@H](O)[C@]3(C)[C@@H](O)CCC[C@]43C)[C@H]2[C@@H]1C
MOL001093	0.9858	0.9344	0.9674	2.8876	CC(C)(O)[C@@H]1CC[C@@](C)([C@H]2CC[C@@]3(C)[C@@H]2CC[C@@H]2[C@@]4(C)CCC(=O)C(C)(C)[C@@H]4CC[C@@]23C)O1
MOL006295	0.9858	0.9344	0.9674	2.8876	CC(C)(O)[C@H]1CC[C@@](C)([C@H]2CC[C@]3(C)[C@@H]2CC[C@@H]2[C@@]4(C)CCC(=O)C(C)(C)[C@@H]4CC[C@]23C)O1
MOL003643	0.9993	0.9234	0.9643	2.887	CC1(C)C[C@@H](O)[C@]2(C)CC[C@]3(C)C(=CC[C@@H]4[C@@]5(C)CC[C@H](O[C@@H]6O[C@H](C(=O)O)[C@@H](O)[C@H](O)[C@H]6O[C@@H]6O[C@H](CO)[C@H](O)[C@H](O)[C@H]6O)[C@](C)(CO)[C@@H]5CC[C@]43C)[C@@H]2C1
MOL007845	0.9993	0.9234	0.9643	2.887	CC1(C)C[C@H](O)[C@]2(C)CC[C@]3(C)C(=CC[C@@H]4[C@@]5(C)CC[C@H](O[C@@H]6O[C@H](C(=O)O)[C@H](O)[C@H](O)[C@@H]6O[C@H]6O[C@H](CO)[C@H](O)[C@H](O)[C@@H]6O)[C@@](C)(CO)[C@@H]5CC[C@]43C)[C@@H]2C1
MOL011986	0.9963	0.9384	0.9522	2.8868	C[C@@H]1C[C@H]2O[C@@]3(O[C@@H]2C(C)(C)O)[C@@H](O)[C@]2(C)[C@H]4CC[C@@H]5C(C)(C)[C@H](O)CC[C@]56C[C@]46C[C@@H](O)[C@]2(C)[C@@H]13
MOL003149	0.994	0.9302	0.9625	2.8867	C[C@]12CC[C@H](O)[C@](C)(CO)[C@@H]1CC[C@]1(C)[C@@H]2CC[C@@H]2[C@@H]([C@]3(C(=O)O)C[C@H](O)[C@H](O)[C@](C)(CO)O3)CC[C@]21C
MOL002803	0.9923	0.948	0.9464	2.8867	CC(=O)OC(C)(C)/C=C/C(=O)[C@](C)(O)[C@H]1[C@H](O)C[C@@]2(C)[C@@H]3CC=C4[C@@H](C[C@H](O[C@@H]5O[C@H](CO)[C@@H](O)[C@H](O)[C@H]5O)C(=O)C4(C)C)[C@]3(C)C(=O)C[C@]12C
MOL011699	0.9951	0.9387	0.9529	2.8867	COC(=O)[C@@]12CC[C@@H](C)[C@@](C)(O)[C@H]1C1=CC[C@H]3[C@@]4(C)[C@H](O)[C@@H](O)[C@H](O[C@@H]5OC[C@@H](O)[C@H](O)[C@H]5O)C(C)(C)[C@H]4CC[C@]3(C)[C@]1(C)CC2
MOL012849	0.991	0.9435	0.9509	2.8854	CC(C)=CCC[C@](C)(O)[C@H]1CC[C@@]2(C)[C@H]1[C@@H](O)C[C@H]1[C@H]2C[C@@H](C)[C@@H]2C(C)(C)[C@H]([C@@]3(O)O[C@H](CO)[C@@H](O)[C@H](O)[C@H]3O)CC[C@@]21C
MOL000838	0.9962	0.9462	0.9428	2.8852	O=C[C@H](O)[C@@H](O)[C@H](O)[C@H](O)CO[C@H]1O[C@H](CO[C@H]2O[C@H](CO)[C@H](O)[C@H](O)[C@H]2O)[C@H](O)[C@H](O)[C@H]1O
MOL012841	0.987	0.9569	0.9412	2.885	CC#CC1=CC=C(C#CC#C[C@H](O)CO)C1
MOL010375	0.9941	0.9283	0.9625	2.8849	C[C@H]1CC[C@H]2[C@H](C)[C@@H]3CC[C@@H]4[C@@H](C[C@H]5[C@H]4CC(=O)[C@H]4C[C@@H](O[C@@H]6O[C@H](CO)[C@@H](O)[C@H](O)[C@H]6O)CC[C@@]45C)[C@H]3CN2C1
MOL012056	0.998	0.9426	0.9444	2.8849	C[C@@H]1C[C@@H]2O[C@]3(O[C@H]2C(C)(C)O)[C@@H](O)[C@@]2(C)[C@H]4CC[C@H]5C(C)(C)[C@@H](O[C@H]6OC[C@@H](O)[C@@H](O)[C@@H]6O)CC[C@]56C[C@]46CC[C@@]2(C)[C@@H]13
MOL012060	0.998	0.9426	0.9444	2.8849	C[C@@H]1C[C@H]2O[C@@]3(O[C@@H]2C(C)(C)O)[C@H](O)[C@@]2(C)[C@@H]4CC[C@H]5C(C)(C)[C@@H](O[C@@H]6OC[C@@H](O)[C@H](O)[C@H]6O)CC[C@@]56C[C@@]46CC[C@]2(C)[C@@H]13
MOL011988	0.9969	0.9535	0.9342	2.8847	CC(=O)O[C@@H]1C[C@]23C[C@]24CC[C@H](O[C@H]2OC[C@H](O)[C@@H](O)[C@@H]2O)C(C)(C)[C@@H]4CC[C@H]3[C@]2(C)C[C@]3(O)[C@H](O)C(=O)C[C@H](C)[C@H]3[C@]12C
MOL004150	0.9947	0.9286	0.9612	2.8845	CC(C)C(=O)CC[C@H](C)[C@H]1[C@H](O)C[C@]2(C)[C@@H]3CC[C@@H]4C(C)(C)[C@@H](O)CC[C@]45C[C@@]35[C@@H](O)C[C@@]12C
MOL004144	0.9947	0.9286	0.9612	2.8845	CC(C)C(=O)CC[C@@H](C)[C@H]1[C@H](O)C[C@]2(C)[C@@H]3CC[C@@H]4C(C)(C)[C@@H](O)CC[C@]45C[C@@]35[C@@H](O)C[C@@]12C
MOL004123	0.9947	0.9286	0.9612	2.8845	CC(C)C(=O)CC[C@@H](C)[C@H]1[C@@H](O)C[C@@]2(C)[C@@H]3CC[C@@H]4C(C)(C)[C@@H](O)CC[C@@]45C[C@@]35[C@H](O)C[C@]12C
MOL004162	0.9947	0.9286	0.9612	2.8845	CC(C)C(=O)CC[C@@H](C)[C@@H]1[C@@H](O)C[C@]2(C)[C@@H]3CC[C@@H]4C(C)(C)[C@@H](O)CC[C@]45C[C@@]35[C@H](O)C[C@@]12C
MOL012453	0.9989	0.9279	0.9577	2.8844	COC(=O)[C@H]1O[C@@H](O[C@@H]2CC[C@@]3(C)[C@H]4CC=C5[C@H]6CC(C)(C)CC[C@@]6(C(=O)O[C@H]6O[C@@H](CO)[C@H](O)[C@@H](O)[C@@H]6O)CC[C@]5(C)[C@]4(C)CC[C@H]3C2(C)C)[C@H](O)[C@@H](O[C@H]2O[C@@H](CO)[C@H](O)[C@@H](O)[C@@H]2O)[C@@H]1O
MOL011992	0.996	0.9494	0.939	2.8843	CC(=O)O[C@@H](C[C@H](C)[C@@H]1C(=O)[C@H](O)[C@]2(C)[C@@H]3CC[C@@H]4C(C)(C)[C@@H](O[C@@H]5OC[C@H](O)[C@H](O)[C@H]5O)CC[C@@]45C[C@@]35CC[C@@]12C)[C@H]1OC1(C)C
MOL011994	0.996	0.9494	0.939	2.8843	CC(=O)O[C@H](C[C@@H](C)[C@H]1C(=O)[C@H](O)[C@@]2(C)[C@@H]3CC[C@H]4C(C)(C)[C@@H](O[C@@H]5OC[C@@H](O)[C@H](O)[C@H]5O)CC[C@@]45C[C@@]35CC[C@]12C)[C@@H]1OC1(C)C
MOL012071	0.99	0.934	0.9597	2.8837	CC(=O)O[C@@H]([C@H]1C[C@H](C)[C@H]2[C@@](O)(O1)[C@H](O)[C@@]1(C)C3=C(CC[C@]21C)C[C@]12CC[C@H](O1)C(C)(C)[C@H]2CC3)C(C)(C)O
MOL011073	0.9979	0.9314	0.9538	2.8831	C[C@@H]1O[C@H](O[C@@H]2C=C3CC[C@@H]4[C@H](CC[C@]5(C)[C@H](c6ccc(=O)oc6)CC[C@]45O)[C@@]3(C)CC2)[C@H](O)[C@H](O)[C@H]1O[C@@H]1O[C@H](CO)[C@H](O)[C@@H](O)[C@H]1O
MOL002420	0.9978	0.9235	0.9615	2.8829	COC[C@@]12CN(C)[C@H]3[C@H]4[C@@H](OC)[C@@H]1[C@@]3([C@@H]1C[C@@]3(O)[C@H](OC(=O)c5ccccc5)[C@@H]1[C@]4(OC)[C@H](O)[C@@H]3OC)[C@H](OC)C[C@@H]2O
MOL012339	0.9969	0.9277	0.9579	2.8825	CC(=O)OC[C@@H]1O[C@@H](O[C@H]2CC[C@]3(C)[C@@H](CC[C@@]4(C)[C@H]3C[C@H](O)[C@H]3[C@H]([C@@](C)(O)CCC=C(C)C)CC[C@]34C)C2(C)C)[C@H](O)[C@@H](O)[C@H]1O
MOL004481	0.9769	0.9526	0.9529	2.8824	N[C@H](CSSC[C@H](N)C(=O)O)C(=O)O
MOL003955	0.9769	0.9526	0.9529	2.8824	N[C@@H](CSSC[C@H](N)C(=O)O)C(=O)O
MOL000174	0.9866	0.9629	0.9328	2.8823	OC/C=C/C#CC#C/C=C/c1ccco1
MOL002426	0.9978	0.9175	0.9662	2.8814	CCN1C[C@@]2(COC)CC[C@@H](O)[C@@]34[C@@H]1[C@@H]([C@H](OC)[C@@H]23)[C@]1(O)C[C@@H](OC)[C@H]2C[C@H]4[C@H]1[C@@H]2O
MOL004762	0.9978	0.9175	0.9662	2.8814	CCN1C[C@]2(COC)CC[C@H](O)[C@@]34[C@@H]5C[C@H]6[C@H](O)[C@@H]5[C@](O)(C[C@@H]6OC)[C@@H]([C@H](OC)[C@H]23)[C@@H]14
MOL000343	0.9949	0.9422	0.9441	2.8812	COc1cc([C@H]2CC(=O)c3c(O)cc(O[C@@H]4O[C@@H](CO)[C@@H](O)[C@H](O)[C@@H]4O[C@@H]4OC[C@](O)(CO[C@@H]5OC[C@](O)(CO)[C@H]5O)[C@H]4O)cc3O2)ccc1O
MOL006546	0.9992	0.9242	0.9576	2.8809	C[C@H]1O[C@@H](O[C@H]2[C@@H](O[C@H]3CC[C@]4(C)[C@H]5CC=C6[C@@H]7[C@](C(=O)O[C@@H]8O[C@H](CO)[C@@H](O)[C@H](O)[C@H]8O)(CC[C@H](C)[C@@]7(C)O)CC[C@@]6(C)[C@@H]5CC[C@H]4C3(C)C)OC[C@H](O)[C@H]2O)[C@H](O)[C@H](O)[C@H]1O
MOL012771	0.9879	0.9218	0.971	2.8807	C=C(C)[C@@H]1CC[C@]2(C(=O)O)C[C@@H]3CC[C@]4(C)[C@@H](CC[C@@H]5[C@@]6(C)CC[C@H](O)C(C)(C)[C@H]6C[C@H](O)[C@]54C)[C@H]3C[C@H]12
MOL006804	0.9985	0.9182	0.9635	2.8802	C[C@@H]1CO[C@@]2(C[C@@H]1OC(=O)c1ccccc1)O[C@@H]1C[C@H](C(=O)O[C@H]3O[C@@H](CO)[C@@H](O)[C@H](O)[C@@H]3O[C@H]3O[C@@H](CO)[C@@H](O)[C@H](O)[C@@H]3O[C@H]3OC[C@H](O)[C@H](O)[C@@H]3O)C[C@@H](O)[C@]1(O)C2=O
MOL008998	0.9758	0.9432	0.9603	2.8793	CC(C)[C@@H](C)/C=C/[C@@H](C)[C@H]1CC[C@H]2[C@@H]3C[C@@H](O)[C@@]4(O)C[C@@H](O)CC[C@]4(C)[C@H]3CC[C@]12C
MOL007501	0.9927	0.9446	0.9419	2.8793	C=C[C@@H](O)C#CC#CC[C@H]1O[C@H]1CCCCCCC
MOL004524	0.99	0.926	0.9628	2.8787	CC(C)CC[C@]1(O)O[C@H]2[C@H](O)[C@@H]3[C@@H]4CC[C@@H]5C[C@@H](O)CC[C@@]5(C)[C@H]4CC[C@@]3(C)[C@H]2[C@@H]1C
MOL009002	0.9956	0.9214	0.9615	2.8785	C[C@@H]1CC[C@@]2(OC1)O[C@H]1C[C@H]3[C@@H]4CC[C@H]5C[C@H](O)C[C@H](O)[C@@]5(C)[C@H]4CC[C@]3(C)[C@H]1[C@@H]2C
MOL003843	0.9881	0.9476	0.9418	2.8775	CC(C)(O)CC[C@@H](O)[C@H](O)[C@H]1CC[C@@]2(O)C3=CC(=O)[C@@H]4C[C@H](O[C@@H]5O[C@H](CO)[C@@H](O)[C@H](O)[C@H]5O)[C@@H](O)C[C@@]4(C)[C@H]3CC[C@@]12C
MOL012514	0.9881	0.9476	0.9418	2.8775	CC(C)(O)CC[C@H](O)[C@H](O)[C@@H]1CC[C@@]2(O)C3=CC(=O)[C@@H]4C[C@H](O[C@@H]5O[C@H](CO)[C@@H](O)[C@@H](O)[C@H]5O)[C@H](O)C[C@]4(C)[C@H]3CC[C@@]12C
MOL002407	0.9943	0.9304	0.9521	2.8768	COC[C@]12CN(C)[C@@H]3[C@@H]4[C@H](OC)[C@H]1[C@@]3([C@@H](OC)C[C@H]2O)[C@]1(O)C[C@]2(O)[C@H](OC)[C@H](O)[C@@]4(OC(C)=O)[C@H]1[C@@H]2OC(=O)c1ccccc1
MOL004511	0.9982	0.9139	0.9644	2.8765	C[C@H]1CC[C@@]2(OC1)O[C@H]1C[C@@H]3[C@@H]4CC[C@@H]5C[C@H](O[C@@H]6O[C@H](CO)[C@H](O)[C@H](O)[C@H]6O)CC[C@]5(C)[C@H]4CC[C@@]3(C)[C@H]1[C@@H]2C
MOL006015	0.9932	0.9291	0.9542	2.8765	COC(=O)[C@]12CCC(C)(C)C[C@H]1[C@@H]1CC[C@H]3[C@@]4(C)C[C@H](O)[C@H](O)C(CO)(CO)[C@H]4CC[C@@]3(C)[C@@]1(C)C[C@@H]2O
MOL012336	0.9979	0.9341	0.9445	2.8764	CC(C)=CC/C=C(/C)[C@H]1CC[C@]2(C)[C@@H]1[C@H](O)C[C@@H]1[C@]3(C)CC[C@@H](O)C(C)(C)[C@H]3[C@@H](O[C@H]3O[C@@H](CO)[C@H](O)[C@@H](O)[C@@H]3O)C[C@]12C
MOL005347	0.9979	0.9341	0.9445	2.8764	CC(C)=CC/C=C(/C)[C@H]1CC[C@]2(C)[C@@H]1[C@H](O)C[C@@H]1[C@@]3(C)CC[C@H](O)C(C)(C)[C@H]3[C@H](O[C@@H]3O[C@H](CO)[C@@H](O)[C@H](O)[C@H]3O)C[C@]12C
MOL004349	0.997	0.9174	0.9613	2.8757	CO[C@H]1[C@H](O)[C@H](O[C@@H]2CC[C@@]3(CO)[C@H](CC[C@@H]4[C@@H]3CC[C@]3(C)[C@H](C5=CC(=O)OC5)CC[C@]43O)C2)O[C@@H](C)[C@@H]1O
MOL012010	0.9998	0.926	0.9497	2.8754	CC(=O)OC(C)(C)[C@H]1O[C@@]23O[C@@H]1C[C@@H](C)[C@H]2[C@@]1(C)CC[C@]24C[C@]25CC[C@@H](O[C@@H]2OC[C@@H](O)[C@@H](O)[C@H]2O[C@@H]2O[C@H](CO)[C@H](O)[C@@H](O)[C@H]2O)C(C)(C)[C@H]5CC[C@@H]4[C@@]1(C)[C@@H]3O
MOL003197	0.9933	0.9186	0.9635	2.8754	C[C@@H]1[C@@]23CC[C@H]4[C@@](C)(CC[C@@]5(C)[C@@H]6C[C@](C)(C(=O)O)CC[C@]6(C)CC[C@]45C)[C@@H]2C[C@@H](O)[C@]1(O)OC3
MOL010524	0.9846	0.9291	0.9607	2.8744	CC1(C)O[C@@]23C[C@@H]1CC[C@@]2(C)CCC[C@@]3(C)O
MOL012549	0.9894	0.9428	0.9418	2.874	CC1=CC(=O)CC(C)(C)[C@]1(O)/C=C/[C@@H](C)O[C@@H]1O[C@@H](CO[C@H]2OC[C@@H](O)[C@H](O)[C@H]2O)[C@@H](O)[C@H](O)[C@H]1O
MOL009478	0.9993	0.9105	0.9639	2.8738	C[C@@H]1O[C@@H](O[C@H]2[C@H](O[C@H]3CC[C@@]4(C)C(=CC[C@H]5[C@H]6C[C@@H]7O[C@]8(CC[C@@H](CO)CO8)[C@@H](C)[C@@H]7[C@@]6(C)CC[C@@H]54)C3)O[C@H](CO)[C@@H](O)[C@@H]2O)[C@H](O)[C@H](O)[C@H]1O
MOL011426	0.9929	0.9406	0.9397	2.8731	C=C[C@H](O)C#CC#CC[C@H](O)[C@@H](O)CCCCCCC
MOL007503	0.9929	0.9406	0.9397	2.8731	C=C[C@H](O)C#CC#CC[C@H](O)[C@H](O)CCCCCCC
MOL012343	0.9929	0.9406	0.9397	2.8731	C=C[C@@H](O)C#CC#CC[C@@H](O)[C@H](O)CCCCCCC
MOL005378	0.9929	0.9406	0.9397	2.8731	C=C[C@@H](O)C#CC#CC[C@@H](O)[C@@H](O)CCCCCCC
MOL012620	0.9851	0.9449	0.9431	2.873	CO[C@@]1(O)CO[C@@H](OC[C@H]2O[C@@H](O[C@H](C)CC[C@@]3(O)C(C)=CC(=O)CC3(C)C)[C@@H](O)[C@@H](O)[C@H]2O)[C@@H]1O
MOL003143	0.9903	0.9168	0.9657	2.8728	CC1(C)O[C@](C(=O)O)([C@H]2CC[C@]3(C)[C@@H]2CC[C@@H]2[C@@]4(C)CC[C@H](O)[C@](C)(CO)[C@@H]4CC[C@]23C)C[C@H](O)[C@@H]1O
MOL001809	0.9766	0.9403	0.955	2.8719	CC[C@H](CC[C@H](C)[C@@H]1CC[C@H]2[C@H]3C[C@H](O)[C@@H]4[C@@H](O)[C@H](O)CC[C@@]4(C)[C@@H]3CC[C@]21C)C(C)C
MOL003779	0.9982	0.9255	0.9475	2.8712	C[C@@H]1O[C@@H](O[C@H]2[C@H](O)[C@@H](O)[C@H](OC[C@H]3O[C@@H](OC(=O)[C@]45CCC(C)(C)C[C@@H]4C4=CC[C@@H]6[C@]7(C)CC[C@@H](O)C(C)(C)[C@H]7CC[C@@]6(C)[C@]4(C)CC5)[C@H](O)[C@@H](O)[C@@H]3O)O[C@@H]2CO)[C@H](O)[C@H](O)[C@H]1O
MOL002397	0.9952	0.9136	0.9614	2.8701	CCN1C[C@]2(C)CC[C@H](O)[C@@]34[C@@H]5C[C@H]6[C@H](O)[C@@H]5[C@](O)(C[C@@H]6OC)[C@@H](C[C@H]23)[C@@H]14
MOL007648	0.9885	0.942	0.9394	2.8699	C=CCSSCCC
MOL000189	0.9881	0.9587	0.9218	2.8686	CC(=O)OC/C=C/C#CC#C/C=C\c1ccco1
MOL001989	0.9974	0.9059	0.9648	2.8681	C=C(C)[C@@H]1CCC[C@]2(C(=O)O)CC[C@]3(C)[C@H](CC[C@H]4[C@@H]3CC[C@H]3[C@@H](CO)[C@@H](O[C@H]5OC[C@H](O)[C@H](O)[C@H]5C[C@@H]5C[C@@H](C)[C@H](O)[C@@H](O)[C@H]5O)CC[C@@]34C)[C@@H]12
MOL012653	0.9915	0.9326	0.9441	2.8681	CC(C)(/C=C/C[C@@](C)(O)[C@H]1CC[C@]2(C)[C@@H]1[C@H](O)C[C@@H]1[C@]3(C)CC[C@@H](O)C(C)(C)[C@H]3[C@@H](O)C[C@]12C)OO
MOL011413	0.9847	0.9535	0.9297	2.8679	C=C[C@H](O)C#CC#C/C=C/[C@@H](O)CCCCCCC
MOL011387	0.9847	0.9535	0.9297	2.8679	C=C[C@H](O)C#CC#C/C=C/[C@H](O)CCCCCCC
MOL004757	0.9849	0.9249	0.9579	2.8677	CCN1C[C@]2(COC)[C@H](O)C[C@H](OC)[C@@]34[C@@H]5C[C@@]6(O)[C@H](OC(=O)c7ccc(OC)cc7)[C@@H]5[C@](OC(C)=O)(C[C@H]6OC)[C@@H]([C@@H](OC)[C@H]23)[C@@H]14
MOL002445	0.9817	0.9505	0.9355	2.8677	CC(C)(O)/C=C/C(=O)[C@](C)(O)[C@H]1[C@H](O)C[C@@]2(C)[C@@H]3CC=C4[C@@H](C[C@H](O)[C@@](C)(O)C4(C)C)[C@]3(C)C(=O)C[C@]12C
MOL006282	0.9849	0.9249	0.9579	2.8677	CCN1C[C@@]2(COC)[C@H](O)C[C@H](OC)[C@@]34[C@@H]2[C@@H](OC)[C@@H]([C@@H]13)[C@@]1(OC(C)=O)C[C@H](OC)[C@]2(O)C[C@H]4[C@H]1[C@@H]2OC(=O)c1ccc(OC)cc1
MOL006535	0.9975	0.9213	0.9483	2.8671	C[C@@H]1CC[C@]2(C(=O)O[C@@H]3O[C@H](CO)[C@@H](O)[C@H](O)[C@H]3O)CC[C@]3(C)C(=CC[C@@H]4[C@@]5(C)CC[C@H](O[C@@H]6OC[C@H](O)[C@H](O)[C@H]6O)[C@@](C)(CO)[C@@H]5CC[C@]43C)[C@@H]2[C@]1(C)O
MOL009631	0.9867	0.9364	0.9439	2.867	C=C(C)[C@H](C)CCC[C@H](C)[C@H]1CC[C@@]2(C)[C@@H]3CC[C@@H]4[C@H](C)[C@@H](O)CC[C@@]45C[C@@]35CC[C@]12C
MOL009804	0.999	0.915	0.953	2.867	C[C@@H]1CC[C@@]2(OC1)O[C@H]1C[C@@H]3[C@@H]4CC=C5C[C@@H](O[C@@H]6O[C@H](CO)[C@@H](O)[C@H](O)[C@H]6O[C@@H]6O[C@@H](C)[C@H](O)[C@@H](O)[C@H]6O)CC[C@]5(C)[C@H]4CC[C@]3(C)[C@H]1[C@@H]2C
MOL007841	0.9991	0.9082	0.9594	2.8668	CC1(C)C[C@@H]2C3=CC[C@H]4[C@]5(C)CC[C@H](O[C@@H]6O[C@H](C(=O)O)[C@@H](O)[C@H](O)[C@H]6O[C@@H]6O[C@H](CO)[C@@H](O)[C@H](O)[C@H]6O)[C@](C)(CO)[C@H]5CC[C@]4(C)[C@@]3(C)CC[C@H]2[C@@H](O)C1
MOL012604	0.9962	0.9093	0.9612	2.8667	C=C[C@](C)(CC/C=C(/C)CCC=C(C)C)O[C@@H]1O[C@H](CO[C@@H]2O[C@@H](C)[C@H](O)[C@@H](O)[C@H]2O)[C@@H](O)[C@H](O)[C@@H]1O[C@@H]1O[C@@H](C)[C@H](O)[C@H](O)[C@H]1O
MOL007643	0.9821	0.9469	0.9376	2.8666	C=CCSSC
MOL011996	0.9976	0.927	0.9409	2.8655	CC(=O)O[C@H]([C@H]1C[C@H](C)[C@H]2[C@@](O)(O1)[C@H](O)[C@@]1(C)C3=CC[C@@H]4C(C)(C)[C@@H](O[C@H]5OC[C@@H](O)[C@H](O)[C@H]5O)CC[C@@]45C[C@@]35CC[C@]21C)C(C)(C)O
MOL012004	0.9976	0.927	0.9409	2.8655	CC(=O)O[C@H]([C@H]1C[C@H](C)[C@H]2[C@@](O)(O1)[C@H](O)[C@@]1(C)C3=CC[C@@H]4C(C)(C)[C@@H](O[C@H]5OC[C@@H](O)[C@@H](O)[C@H]5O)CC[C@@]45C[C@@]35CC[C@]21C)C(C)(C)O
MOL006049	0.9913	0.9208	0.9532	2.8653	CC1(C)CC[C@]2(C(=O)O)[C@@H](O)C[C@]3(C)[C@@H](CC[C@@H]4[C@@]5(C)C[C@H](O)[C@H](O)C(CO)(CO)[C@H]5CC[C@]43C)[C@@H]2C1
MOL010584	0.9921	0.9205	0.9525	2.8651	CC[C@H](CC[C@@H](C)[C@H]1CC[C@@H]2[C@@H]3CC=C4C[C@@H](O[C@@H]5O[C@H](CO)[C@@H](O)[C@H](O)[C@H]5O)CC[C@]4(C)[C@@]3(C)CC[C@]12C)C(C)C
MOL009588	0.983	0.9298	0.9521	2.865	C[C@@H]1CC[C@@H]2[C@H](C)[C@H]3CC[C@@]4(O)[C@@H]5C[C@@H](O)[C@H]6C[C@H](O)CC[C@]6(C)[C@H]5C[C@H]4[C@@H]3CN2C1
MOL007857	0.9982	0.9213	0.9452	2.8646	CC1(C)CC[C@]2(C=O)CC[C@H]3C(=CC[C@@H]4[C@@]5(C)CC[C@H](O[C@@H]6O[C@H](CO)[C@@H](O[C@@H]7O[C@H](CO)[C@@H](O)[C@H](O)[C@H]7O)[C@H](O)[C@H]6O)[C@@](C)(CO)[C@H]5CC[C@]43C)[C@H]2C1
MOL012967	0.9936	0.9192	0.9517	2.8645	CC1=CC(=O)CC(C)(C)[C@]1(O)/C=C/[C@H](C)O[C@H]1O[C@@H](CO)[C@H](O)[C@@H](O)[C@@H]1O[C@H]1O[C@@H](C)[C@H](O)[C@@H](O)[C@@H]1O
MOL011511	0.9954	0.9291	0.94	2.8645	CC1=C(CO[C@H]2O[C@H](CO)[C@H](O)[C@@H](O)[C@@H]2O)C(=O)O[C@H]([C@H](C)[C@H]2CC[C@@H]3[C@@H]4C[C@H](O)[C@@]5(O)CCCC(=O)[C@@]5(C)[C@H]4C[C@@H](O)[C@]23C)C1
MOL012948	0.9936	0.9192	0.9517	2.8645	CC1=CC(=O)CC(C)(C)[C@@]1(O)/C=C/[C@H](C)O[C@@H]1O[C@H](CO)[C@@H](O)[C@H](O)[C@H]1O[C@@H]1O[C@@H](C)[C@H](O)[C@@H](O)[C@H]1O
MOL009535	0.9999	0.9122	0.9524	2.8645	OC[C@H]1O[C@@](CO)(OC[C@@]2(OC[C@@]3(O[C@H]4O[C@H](CO)[C@@H](O)[C@H](O)[C@H]4O)O[C@H](CO)[C@@H](O)[C@@H]3O)O[C@H](CO)[C@@H](O)[C@@H]2O)[C@@H](O)[C@@H]1O
MOL012667	0.9972	0.9266	0.9407	2.8644	CC(C)=CC/C=C(/C)[C@H]1CCC[C@]2(C)[C@@H]1[C@H](O)C[C@@H]1[C@]3(C)CC[C@@H](O[C@@H]4O[C@H](CO)[C@@H](O)[C@H](O)[C@H]4O)C(C)(C)[C@H]3CC[C@]12C
MOL009576	0.9805	0.9282	0.9553	2.864	C[C@H]1CC[C@H]2[C@H](C)[C@H]3CC[C@@H]4[C@@H](C[C@H]5[C@H]4CC(=O)[C@@H]4CCCC[C@@]45C)[C@@H]3C[N@@H+]2C1
MOL004642	0.9993	0.9237	0.9409	2.8639	CO[C@H]1C=C2[C@H]3CC(C)(C)CC[C@@]3(CO)[C@H](O)C[C@]2(C)[C@]2(C)CC[C@@H]3C(C)(C)[C@H](O[C@]4(CO)O[C@H](CO)[C@@H](O[C@@H]5O[C@H](CO)[C@@H](O)[C@@H](O)[C@H]5O)[C@H]4O)CC[C@]3(C)[C@H]12
MOL001318	0.9877	0.9208	0.9548	2.8633	CCCCCCCCCCCCCCCC(=O)OC[C@@]1(O)O[C@H](O[C@@H]2CC[C@]3(C)C(=CC[C@H]4[C@H]5CC[C@@H]([C@@H](C)CC[C@H](CC)C(C)C)[C@]5(C)CC[C@@H]43)C2)[C@@H](O)C[C@@H]1O
MOL006523	0.9887	0.9352	0.9395	2.8633	C[C@@H]1[C@H](C)[C@@H](C)[C@@](C)(O)C2=C3C=C[C@H]4[C@@]5(C)CC[C@H](O[C@@H]6OC[C@H](O)[C@H](O)[C@H]6O)C(C)(C)[C@@H]5CC[C@@]4(C)[C@]3(C)CC[C@@H]21
MOL006252	0.9946	0.9165	0.9521	2.8632	CC(C)(O)[C@@H]1CC[C@]2(CO)[C@@H](O)CC[C@](C)(O)[C@H]2[C@@H]1OO[C@H]1O[C@@](C)(CO)[C@@H](O)[C@H](O)[C@H]1O
MOL011990	0.9989	0.9379	0.9257	2.8626	C[C@@H]1C[C@]2(OC[C@]3(C)O[C@H]23)O[C@H]2C[C@@]3(C)[C@@H]4CC[C@H]5C(C)(C)[C@@H](O[C@@H]6OC[C@@H](O)[C@H](O)[C@H]6O)CC[C@@]56C[C@@]46CC[C@]3(C)[C@@H]12
MOL010357	0.9975	0.91	0.9547	2.8622	C/C(=C\CC/C(C)=C/CC/C(C)=C/CO[C@@H]1O[C@H](CO)[C@@H](O)[C@H](O[C@@H]2O[C@@H](C)[C@H](O)[C@@H](O)[C@H]2O)[C@H]1O[C@]1(C)O[C@@H](C)[C@H](O)[C@@H](O)[C@H]1O)CO
MOL012061	0.9986	0.9276	0.9357	2.862	C[C@H]1C[C@H]2O[C@@]3(O[C@@H]2C(C)(C)O)[C@@H](O)[C@]2(C)[C@H]4CC[C@@H]5C(C)(C)[C@@H](O[C@@H]6O[C@H](CO)[C@@H](O)[C@H](O)[C@@H]6O)CC[C@]56CC46CC[C@]2(C)[C@H]13
MOL008620	0.9878	0.9214	0.9527	2.8619	C[C@@H]1CC[C@]2(C(=O)O)CC[C@]3(C)C(=CC[C@@H]4[C@]5(C)C[C@H]6OC(C)(C)O[C@H]6C(C)(C)[C@H]5CC[C@]43C)[C@H]2[C@]1(C)O
MOL006061	0.999	0.8959	0.9671	2.8619	CC(=O)O[C@@H]1[C@@H](O[C@@H]2O[C@@H](C)[C@H](O)[C@@H](O)[C@H]2O)[C@H](OC(=O)[C@]23CCC(C)(C)C[C@H]2C2=CC[C@@H]4[C@@]5(C)C[C@H](O)[C@H](O[C@@H]6O[C@H](CO)[C@@H](O)[C@H](O)[C@H]6O)C(CO)(CO)[C@H]5CC[C@@]4(C)[C@]2(C)C[C@@H]3O)OC[C@@H]1OC(C)=O
MOL012015	0.9987	0.9251	0.9381	2.8618	CC(=O)O[C@@H]1C[C@@]23C[C@@]24CC[C@H](O[C@@H]2OC[C@@H](O)[C@H](O)[C@H]2O)C(C)(C)[C@@H]4CC[C@H]3[C@]2(C)C[C@@H]3O[C@]4(C[C@@H](C)[C@@H]3[C@@]12C)OC[C@]1(C)O[C@H]41
MOL006053	0.9862	0.9185	0.9569	2.8616	CC1(C)C[C@H]2[C@@H]3CC[C@@H]4[C@@]5(C)C[C@H](O)[C@H](O)[C@](C)(C(=O)O)[C@H]5CC[C@@]4(C)[C@]3(C)C[C@H](O)[C@@]2(C(=O)O)C[C@@H]1O
MOL004516	0.9902	0.9181	0.9514	2.8597	C[C@H](CO)CC[C@]1(O)O[C@H]2C[C@H]3[C@@H]4CC[C@@H]5C[C@@H](O)CC[C@]5(C)[C@H]4CC[C@]3(C)[C@H]2[C@@H]1C
MOL002409	0.9954	0.9117	0.9521	2.8593	COC[C@]12CC[C@@H](OC)[C@@]34[C@H]([C@@H]([C@H](OC)[C@@H]13)[C@]1(O)[C@H]3[C@@H](OC(=O)c5ccccc5)[C@](O)(C[C@@H]34)[C@H](OC)[C@H]1O)N(C)C2
MOL002423	0.9893	0.9188	0.9509	2.8591	CCN1C[C@]2(COC)[C@H](O)C[C@H](OC)[C@@]34[C@@H]5C[C@@]6(O)[C@@H](OC(=O)c7ccc(OC)cc7)[C@@H]5[C@@](OC(C)=O)([C@@H]([C@@H](OC)[C@H]23)[C@@H]14)[C@H](O)[C@@H]6OC
MOL006344	0.9955	0.9257	0.9371	2.8584	CC1(C)C[C@@H](O[C@@H]2O[C@H](CO)[C@@H](O)[C@H](O)[C@H]2O)C[C@]2(C)[C@@H]1[C@H](O)C[C@@]13C[C@@H](CC[C@]12C)[C@](C)(O)C3
MOL009655	0.991	0.9272	0.9401	2.8583	C[C@H](CC[C@H](O)C(C)(C)O)[C@H]1[C@@H](O)C[C@@]2(C)[C@@H]3CC[C@@H]4[C@@](C)(CO)[C@@H](O)CC[C@@]45C[C@@]35CC[C@]12C
MOL003158	0.9971	0.9064	0.9547	2.8582	C=C[C@@H]1C2=CCOC(=O)C2=CO[C@H]1O[C@@H]1O[C@H](CO[C@@H]2O[C@H](CO[C@@H]3O[C@H](CO)[C@@H](O)[C@H](O)[C@H]3O)[C@@H](O)[C@H](O)[C@H]2O)[C@@H](O)[C@H](O)[C@H]1O
MOL011993	0.98	0.9357	0.9421	2.8578	CC(=O)O[C@@H](C[C@H](C)[C@@H]1C(=O)[C@H](O)[C@]2(C)[C@@H]3CC[C@@H]4C(C)(C)[C@@H](O)CC[C@@]45C[C@@]35CC[C@@]12C)[C@H]1OC1(C)C
MOL011995	0.98	0.9357	0.9421	2.8578	CC(=O)O[C@H](C[C@@H](C)[C@H]1C(=O)[C@H](O)[C@@]2(C)[C@@H]3CC[C@H]4C(C)(C)[C@@H](O)CC[C@@]45C[C@@]35CC[C@]12C)[C@@H]1OC1(C)C
MOL000811	0.9853	0.929	0.9435	2.8577	CC(C)[C@@H](C)[C@@H]1O[C@H]1[C@](C)(O)[C@H]1CC[C@@]2(O)C3=CC(=O)[C@@H]4C[C@@H](O)[C@@H](O)C[C@]4(C)[C@H]3CC[C@]12C
MOL012028	0.998	0.9318	0.9276	2.8573	C[C@H](CC(=O)[C@H](O)C(C)(C)O[C@@H]1O[C@@H](CO)[C@H](O)[C@@H](O)[C@@H]1O)[C@H]1C(=O)[C@H](O)[C@@]2(C)C3=CC[C@@H]4C(C)(C)[C@@H](O[C@H]5OC[C@@H](O)[C@H](O)[C@H]5O)CC[C@@]45C[C@@]35CC[C@]12C
MOL005345	0.9972	0.9233	0.9368	2.8573	CC(C)=CC/C=C(/C)[C@H]1CC[C@]2(C)[C@@H]1[C@H](O)C[C@@H]1[C@@]3(C)CC[C@H](O[C@@H]4O[C@H](CO)[C@@H](O)[C@H](O)[C@H]4O)C(C)(C)[C@@H]3CC[C@]12C
MOL005428	0.9713	0.9323	0.9535	2.8571	CC(C)[C@@H](C)CC[C@@H](C)[C@@H]1CC[C@@H]2[C@@H]3CC[C@H]4C[C@H](O)CC[C@@]4(C)[C@H]3CC[C@]21C
MOL002088	0.9875	0.9158	0.9537	2.8569	CCN1C[C@]2(COC)[C@@H](O)C[C@@H](OC)[C@]34[C@@H]5C[C@@]6(O)[C@@H](OC(=O)c7ccccc7)[C@@H]5[C@@](OC(C)=O)([C@H]([C@H](OC)[C@@H]23)[C@H]14)[C@H](O)[C@@H]6OC
MOL002424	0.9875	0.9158	0.9537	2.8569	CCN1C[C@]2(COC)[C@H](O)C[C@H](OC)[C@]34[C@@H]5C[C@@]6(O)[C@H](OC(=O)c7ccccc7)[C@@H]5[C@@](OC(C)=O)([C@H]([C@H](OC)[C@H]23)[C@@H]14)[C@@H](O)[C@@H]6OC
MOL002412	0.9985	0.8955	0.9626	2.8567	CCN1C[C@]2(COC)CC[C@H](OC)[C@@]34[C@@H]5C[C@H]6[C@H](O)[C@@H]5[C@](O)(C[C@@H]6OC)[C@@H]([C@H](OC)[C@H]23)[C@@H]14
MOL005626	0.9964	0.9077	0.9522	2.8562	CO[C@@H]1C[C@@H](O[C@H]2[C@H](O)C[C@@H](O[C@@H]3[C@@H](C)O[C@H](O[C@H]4CC[C@@]5(C)C(=C[C@@H](O)[C@H]6C(=O)O[C@@H]7C(=O)O[C@]8(C)OC=C(CC[C@@H]65)[C@H]78)C4)C[C@H]3OC)O[C@@H]2C)O[C@H](C)[C@@H]1O
MOL004164	0.9927	0.9208	0.9422	2.8557	CC(C)=CCC[C@@H](C)[C@@H]1[C@@H](O)C[C@]2(C)[C@@H]3CC[C@@H]4C(C)(C)[C@@H](O)CC[C@]45C[C@@]35[C@H](O)C[C@@]12C
MOL004161	0.9927	0.9208	0.9422	2.8557	CC(C)=CCC[C@H](C)[C@H]1[C@H](O)C[C@]2(C)[C@@H]3CC[C@@H]4C(C)(C)[C@@H](O)CC[C@]45C[C@@]35[C@@H](O)C[C@@]12C
MOL007626	0.9956	0.8977	0.9615	2.8548	C[C@H]1CC[C@]2(OC1)O[C@H]1C[C@@H]3[C@@H]4CC[C@H]5C[C@H](O)CC[C@]5(C)[C@H]4CC[C@H]3[C@]1(C)[C@H]2C
MOL004542	0.9926	0.908	0.9539	2.8545	CO[C@@]1(CC[C@H](C)CO)O[C@@H]2C[C@@H]3[C@@H]4CC[C@@H]5C[C@@H](O)CC[C@]5(C)[C@H]4CC[C@]3(C)[C@@H]2[C@@H]1C
MOL006031	0.9942	0.9174	0.9429	2.8544	CC(C)CCO[C@H]1O[C@H](CO)[C@@H](O)[C@H](O)[C@H]1O[C@@H]1O[C@H](CO)[C@@H](O)[C@H](O)[C@H]1O
MOL004595	0.998	0.9079	0.9484	2.8543	CC(=O)OC[C@H]1O[C@@H](O[C@H]2[C@@H](O)[C@@H](C)O[C@@H](O[C@H]3CC[C@@]4(C)[C@@H](CC[C@]5(C)[C@H]4C=CC4=C6CC(C)(C)CC[C@@]6(CO)[C@H](O)C[C@]45C)[C@]3(C)CO)[C@@H]2O)[C@H](O)[C@@H](OC(C)=O)[C@@H]1O
MOL012984	0.9971	0.9152	0.9419	2.8541	CC(C)(O)[C@H]1C[C@H]2O[C@]34C[C@]5(CO3)[C@@H](CC[C@@H]3[C@]6(C)CC[C@@H](O)C(C)(C)[C@H]6CC[C@]35C)[C@@H]4[C@@]2(C)O1
MOL012457	0.9991	0.912	0.943	2.854	COC(=O)CO[C@H](O[C@H]1[C@H](O)[C@@H](C(=O)OC)O[C@@H](O[C@H]2CC[C@]3(C)[C@H]4CC=C5[C@@H]6CC(C)(C)CC[C@]6(C(=O)O)CC[C@]5(C)[C@@]4(C)CC[C@H]3C2(C)C)[C@@H]1O[C@@H]1O[C@H](CO)[C@@H](O)[C@H](O)[C@H]1O)[C@@H](O)C(=O)OC
MOL012476	0.9986	0.9162	0.9389	2.8537	CC1(C)CC[C@@]2(C(=O)O)CC[C@@]3(C)C(=CC[C@@H]4[C@]5(C)CC[C@@H](O[C@@H]6O[C@H](CO[C@H]7O[C@@H](CO)[C@H](O)[C@@H](O)[C@@H]7O)[C@@H](O[C@@H](COCC(=O)O)[C@@H](O)C(=O)O)[C@H](O)[C@@H]6O)C(C)(C)[C@@H]5CC[C@]43C)[C@H]2C1
MOL005397	0.9774	0.9202	0.9559	2.8535	CC(C)CCC[C@@H](C)[C@H]1CC[C@@]2(C)[C@@H]1CC[C@@H]1[C@@]3(C)CCCC(C)(C)[C@@H]3CC[C@]12C
MOL001150	0.9793	0.9315	0.9425	2.8534	CC(=O)O[C@H]1CC[C@@]2(C)[C@H](CC[C@]3(C)[C@@H]2C[C@@H](O)[C@@H]2[C@@H]([C@@](C)(O)C/C=C/C(C)(C)O)[C@@H](O)C[C@]23C)C1(C)C
MOL005708	0.9945	0.9227	0.9357	2.8529	CC(C)(C#N)O[C@@H]1O[C@H](CO[C@@H]2O[C@H](CO)[C@@H](O)[C@H](O)[C@H]2O)[C@@H](O)[C@H](O)[C@H]1O
MOL006328	0.9864	0.926	0.9398	2.8523	C=C(C)[C@@H](O)CC[C@H](C)[C@H]1CC[C@@]2(C)[C@@H]3CC[C@@H]4C(C)(C)[C@@H](O)CC[C@@]45C[C@@]35CC[C@]12C
MOL005721	0.9864	0.926	0.9398	2.8523	C=C(C)[C@@H](O)CC[C@@H](C)[C@H]1CC[C@@]2(C)[C@@H]3CC[C@@H]4C(C)(C)[C@@H](O)CC[C@@]45C[C@@]35CC[C@]12C
MOL000847	0.9884	0.9081	0.9556	2.8521	CC(C)[C@]12CC[C@](C)(O1)[C@H]1CC[C@@](C)(S(=O)(=O)O)[C@H]1[C@H]2O
MOL012671	0.9778	0.9331	0.9411	2.852	CC(C)(O)/C=C/C[C@](C)(O)[C@H]1CC[C@]2(C)[C@@H]1[C@H](O)C[C@@H]1[C@]3(C)CC[C@@H](O)C(C)(C)[C@H]3[C@@H](O)C[C@]12C
MOL007776	0.9978	0.912	0.9412	2.851	C[C@H]1O[C@@H](OC[C@H]2O[C@@H](OC(=O)[C@]34CCC(C)(C)C[C@@H]3C3=CC[C@@H]5[C@@]6(C)CC[C@H](O)C(C)(C)[C@H]6CC[C@@]5(C)[C@@]3(C)CC4)[C@H](O[C@@H]3O[C@H](CO)[C@@H](O)[C@H](O)[C@H]3O)[C@@H](O)[C@@H]2O)[C@H](O)[C@H](O)[C@H]1O
MOL007529	0.9812	0.9198	0.9496	2.8506	CC(C)[C@H]1CC[C@@]2(C)[C@@H]3C[C@H]4[C@@H]([C@H]13)[C@]42C
MOL008162	0.9812	0.9198	0.9496	2.8506	CC(C)[C@@H]1CC[C@]2(C)[C@@H]3C[C@H]4[C@@H]([C@@H]31)[C@@]42C
MOL002523	0.9812	0.9198	0.9496	2.8506	CC(C)[C@@H]1CC[C@@]2(C)[C@@H]3C[C@H]4[C@@H]([C@@H]31)[C@]42C
MOL008894	0.961	0.9231	0.9665	2.8505	C[C@@H]1C[C@]2(C[C@@H](C)[C@H]3[C@@H](C[C@@]4(C)[C@@H]5CC[C@H]6C(C)(C)C(=O)CC[C@@]67C[C@@]57CC[C@]34C)O2)OC1=O
MOL012654	0.9966	0.9124	0.9412	2.8502	CC(C)=CCC[C@](C)(O[C@H]1O[C@H](CO)[C@@H](O)[C@H](O)[C@H]1O)[C@H]1CC[C@]2(C)[C@@H]1C(=O)C[C@@H]1[C@]3(C)CC[C@@H](O)C(C)(C)[C@H]3[C@@H](O)C[C@]12C
MOL012330	0.9986	0.9034	0.9481	2.8501	CC1(C)C[C@@H]2C3=CC[C@@H]4[C@]5(C)CC[C@@H](O[C@@H]6O[C@H](C(=O)O)[C@@H](O)[C@H](O)[C@H]6O[C@@H]6O[C@H](CO)[C@@H](O)[C@H](O)[C@H]6O)C(C)(C)[C@H]5CC[C@@]4(C)[C@]3(C)CC[C@H]2[C@H](C(=O)O[C@@H]2O[C@H](CO)[C@@H](O)[C@H](O)[C@H]2O)C1
MOL012848	0.9997	0.8953	0.9547	2.8497	CC(C)=CCC[C@](C)(O)[C@H]1CC[C@@]2(C)[C@H]1[C@@H](O)C[C@H]1[C@H]2C[C@@H](C)[C@@H]2C(C)(C)[C@H]([C@@]3(O[C@@H]4OC[C@@H](O)[C@H](O)[C@H]4O)O[C@H](CO)[C@@H](O)[C@H](O)[C@H]3O[C@@H]3O[C@H](CO)[C@@H](O)[C@H](O)[C@H]3O)CC[C@@]21C
MOL002296	0.9832	0.924	0.9415	2.8487	CC[C@H](CC[C@H](C)[C@@H]1CC[C@@H]2[C@H]1CC[C@H]1[C@H]2CC=C2C[C@@H](O[C@@H]3O[C@H](CO)[C@@H](O)[C@H](O)[C@H]3O)CC[C@H]21)C(C)C
MOL004635	0.9995	0.9146	0.9344	2.8485	C[C@H]1O[C@@H](O[C@H]2CC[C@@]3(C)[C@@H](CC[C@]4(C)[C@@H]3C=C[C@]35OC[C@@]6(CCC(C)(C)C[C@H]63)[C@@H](O)C[C@]54C)[C@]2(C)CO)[C@H](O)[C@@H](O[C@@H]2O[C@H](CO)[C@@H](O)[C@H](O)[C@H]2O)[C@H]1O
MOL004637	0.9995	0.9146	0.9344	2.8485	C[C@H]1O[C@@H](O[C@@H]2CC[C@@]3(C)[C@@H](CC[C@]4(C)[C@@H]3C=C[C@]35OC[C@@]6(CCC(C)(C)C[C@H]63)[C@H](O)C[C@]54C)[C@]2(C)CO)[C@H](O)[C@@H](O[C@@H]2O[C@H](CO)[C@@H](O)[C@H](O)[C@H]2O)[C@H]1O
MOL008144	0.9909	0.9361	0.9214	2.8484	C=C1C(=O)[C@]23[C@H]([C@H](O)C[C@H]1[C@@H]2O)[C@]12CCCC(C)(C)[C@@H]1[C@@H](O)[C@@]3(O)OC2
MOL000773	0.9757	0.9206	0.952	2.8483	CC(C)[C@@H]1CC[C@]2(C)CC[C@@]3(C)[C@@H]4CC[C@@]5(C)[C@H](CCC(=O)[C@H]5C)[C@@]4(C)CC[C@]3(C)[C@@H]12
MOL011991	0.997	0.9058	0.9446	2.8475	C[C@@H]1C[C@]2(OC[C@]3(C)O[C@H]23)O[C@H]2C[C@@]3(C)[C@@H]4CC[C@H]5C(C)(C)[C@@H](O)CC[C@@]56C[C@@]46CC[C@]3(C)[C@@H]12
MOL005937	0.9985	0.9086	0.9396	2.8467	CC1(C)C[C@@H]2C3=CC[C@H]4[C@@]5(C)CC[C@@H](O[C@@H]6O[C@H](C(=O)O)[C@@H](O)[C@H](O)[C@H]6O[C@@H]6O[C@H](CO)[C@H](O)[C@H](O)[C@H]6O)C(C)(C)[C@H]5CC[C@@]4(C)[C@]3(C)CC[C@@]2(C)[C@@H](O)C1
MOL007839	0.9985	0.9086	0.9396	2.8467	CC1(C)C[C@@H]2C3=CC[C@H]4[C@]5(C)CC[C@H](O[C@@H]6O[C@H](C(=O)O)[C@@H](O)[C@H](O)[C@H]6O[C@@H]6O[C@H](CO)[C@@H](O)[C@H](O)[C@H]6O)C(C)(C)[C@@H]5CC[C@]4(C)[C@]3(C)CC[C@]2(C)[C@@H](O)C1
MOL011789	0.9985	0.9086	0.9396	2.8467	CC1(C)C[C@@H](O)[C@]2(C)CC[C@]3(C)C(=CC[C@@H]4[C@@]5(C)CC[C@H](O[C@H]6O[C@H](C(=O)O)[C@@H](O)[C@H](O)[C@H]6O[C@@H]6O[C@H](CO)[C@H](O)[C@H](O)[C@H]6O)C(C)(C)[C@@H]5CC[C@]43C)[C@@H]2C1
MOL006249	0.9969	0.9046	0.9451	2.8466	C[C@@H]1C[C@H](C)[C@@]12CC[C@H](O)[C@@]1(C)CC[C@@H](C(C)(C)O)[C@@H](OO[C@H]3O[C@@](C)(CO)[C@@H](O)[C@H](O)[C@H]3O)[C@@H]12
MOL002436	0.9951	0.894	0.9574	2.8466	CCN1C[C@@H]2CC[C@H](OC)[C@@]34[C@@H]2C[C@@H]([C@@H]13)[C@@]1(O)C[C@H](OC)[C@@]2(O)C[C@@H]4[C@@H]1[C@H]2OC(=O)c1ccccc1
MOL002617	0.9743	0.9124	0.9597	2.8463	CC(C)(O)[C@H]1CC[C@]2(C)[C@H]3CC[C@@H]4[C@@]5(C)CCCC(C)(C)[C@@H]5CC[C@@]4(C)[C@]3(C)CC[C@@H]12
MOL007376	0.9719	0.9264	0.948	2.8463	CC[C@H](CC[C@@H](C)[C@H]1CC[C@H]2[C@@H]3CC[C@@H]4C[C@H](O)CC[C@]4(C)[C@H]3CC[C@]12C)C(C)C
MOL000095	0.9719	0.9264	0.948	2.8463	CC[C@H](CC[C@@H](C)[C@H]1CC[C@@H]2[C@@H]3CC[C@H]4C[C@@H](O)CC[C@]4(C)[C@H]3CC[C@@]21C)C(C)C
MOL009619	0.9719	0.9264	0.948	2.8463	CC[C@H](CC[C@@H](C)[C@H]1CC[C@H]2[C@@H]3CC[C@H]4C[C@@H](O)CC[C@]4(C)[C@H]3CC[C@]12C)C(C)C
MOL000086	0.9719	0.9264	0.948	2.8463	CC[C@@H](CC[C@@H](C)[C@H]1CC[C@H]2[C@@H]3CC[C@@H]4C[C@@H](O)CC[C@]4(C)[C@H]3CC[C@]12C)C(C)C
MOL001879	0.9757	0.9209	0.9496	2.8461	CO[C@H]1CC[C@]2(C)C3=CC[C@@]4(C)[C@@H]5CC[C@H](C(C)C)[C@@]5(C)CC[C@]4(C)[C@H]3CC[C@H]2C1(C)C
MOL001872	0.9757	0.9209	0.9496	2.8461	CO[C@H]1CC[C@]2(C)C3=CC[C@]4(C)[C@H]5CC[C@@H](C(C)C)[C@]5(C)CC[C@@]4(C)[C@@H]3CC[C@H]2C1(C)C
MOL012586	0.9888	0.9225	0.9347	2.846	CC1=CC(=O)CC(C)(C)[C@H]1/C=C/[C@@H](C)O[C@@H]1O[C@@H](CO[C@@H]2O[C@@H](C)[C@H](O)[C@@H](O)[C@@H]2O)[C@@H](O)[C@H](O)[C@H]1O
MOL012057	0.9927	0.9076	0.9455	2.8458	C[C@@H]1C[C@@H]2O[C@]3(O[C@H]2C(C)(C)O)[C@@H](O)[C@@]2(C)[C@H]4CC[C@H]5C(C)(C)[C@@H](O)CC[C@]56C[C@]46CC[C@@]2(C)[C@@H]13
MOL012062	0.9927	0.9076	0.9455	2.8458	C[C@@H]1C[C@H]2O[C@@]3(O[C@H]2C(C)(C)O)[C@H](O)[C@@]2(C)[C@@H]4CC[C@@H]5C(C)(C)[C@H](O)CC[C@]56C[C@]46CC[C@@]2(C)[C@@H]13
MOL006054	0.9838	0.9081	0.9535	2.8453	CC1(C)C[C@H]2[C@@H]3CC[C@@H]4[C@@]5(C)C[C@H](O)[C@H](O)C(C)(C)[C@H]5CC[C@@]4(C)[C@]3(C)C[C@H](O)[C@@]2(C(=O)O)C[C@@H]1O
MOL005141	0.981	0.9183	0.9447	2.844	CC1(C)[C@@H](O)C[C@H]2[C@](C)(O)[C@@H]3CC[C@@H]4[C@H](O)[C@@]3(C[C@@H](O)[C@@]21O)C[C@@]4(C)O
MOL002921	0.9907	0.914	0.9389	2.8436	COc1ccc(CCO[C@@H]2O[C@H](CO)[C@@H](O)[C@H](O[C@@H]3O[C@@H](C)[C@H](O)[C@@H](O)[C@H]3O)[C@H]2O)cc1O
MOL009632	0.9892	0.9057	0.9482	2.8431	CC(C)CCC[C@H](C)[C@H]1CC[C@]2(C)[C@@H]3CC[C@H]4[C@@H](C)[C@@H](O)CC[C@@]45C[C@@]35CC[C@]12C
MOL005659	0.9919	0.9119	0.9392	2.843	C[C@@H]1O[C@@H](O[C@H]2CC[C@]3(C)[C@H]4CC[C@]5(C)[C@H](C6=CC(=O)OC6)CC[C@]5(O)[C@@H]4CC[C@]3(O)C2)[C@H](O)[C@H](O)[C@H]1O
MOL009063	0.9821	0.9195	0.9414	2.843	C=C(C)[C@@H](C)CC[C@H](C)[C@H]1CC[C@@]2(C)[C@H]3CC[C@H]4C(C)(C)[C@H](OC(C)=O)CC[C@]45C[C@]35CC[C@]12C
MOL009360	0.9718	0.9274	0.9437	2.8429	CO[C@H]1CC[C@]2(C)C3=CC(=O)[C@@]4(C)[C@@H]5CC[C@H](C(C)C)[C@@]5(C)CC[C@]4(C)[C@H]3CC[C@H]2C1(C)C
MOL012235	0.9753	0.9267	0.9409	2.8429	CC[C@@H](O)C[C@@H]1CCC[C@H](C[C@]2(C)OC[C@@H](CO)O2)N1C
MOL012036	0.9996	0.8989	0.9444	2.8429	CC(=O)O[C@H]([C@@H]1C[C@@H](C)[C@H]2[C@@](O)(O1)[C@H](O[C@@H]1O[C@@H](CO)[C@H](O)[C@@H](O)[C@@H]1O)[C@@]1(C)C3=CC[C@@H]4C(C)(C)[C@@H](O[C@H]5OC[C@@H](O)[C@H](O)[C@H]5O)CC[C@@]45C[C@@]35CC[C@]21C)C(C)(C)O
MOL008687	0.9917	0.9128	0.9377	2.8422	C[C@H]1CC[C@H]([C@@H](C)[C@H]2[C@H](O)C[C@H]3[C@@H]4CC=C5C[C@H](O[C@@H]6O[C@H](CO)[C@H](O)[C@H](O)[C@H]6O)CC[C@]5(C)[C@H]4CC[C@]23C)NC1
MOL002758	0.9835	0.9501	0.9081	2.8418	C/C=C\C#CC#C/C=C/COC(=O)CC(C)C
MOL003278	0.9901	0.8951	0.9563	2.8415	C[C@@H]1[C@@]23CC[C@H]4[C@@](C)(CC[C@@]5(C)[C@@H]6C[C@](C)(C(=O)O)CC[C@]6(C)CC[C@]45C)[C@@H]2CC[C@]1(O)OC3
MOL010327	0.999	0.9028	0.9395	2.8414	CC(=O)O[C@@H]1[C@@H](O)[C@H](O[C@H]2[C@H](O[C@H]3CC[C@]4(C)[C@H]5CC[C@@H]6[C@@H]([C@@](C)(O)CC/C=C(\C)CO)CC[C@@]6(C)[C@]5(C=O)[C@@H](C)C[C@H]4C3(C)C)O[C@H](CO)[C@@H](O)[C@@H]2O)OC[C@@H]1O
MOL003151	0.9839	0.9034	0.9537	2.841	CC1(C)O[C@](C(=O)O)([C@H]2CC[C@]3(C)[C@@H]2CC[C@@H]2[C@@]4(C)CC[C@H](O)C(C)(C)[C@@H]4CC[C@]23C)C[C@H](O)[C@@H]1O
MOL009076	0.9838	0.9222	0.9347	2.8407	C=C(C)[C@@H](C)CC[C@H](C)[C@H]1CC[C@@]2(C)[C@H]3CC[C@H]4C(C)(C)[C@@H](O)CC[C@]45C[C@]35CC[C@]12C
MOL012038	0.9966	0.9316	0.9124	2.8405	C[C@H](CC(=O)[C@@H](O)C(C)(C)O[C@@H]1O[C@@H](CO[C@@H]2OC[C@H](O)[C@@H](O)[C@@H]2O)[C@H](O)[C@@H](O)[C@@H]1O)[C@H]1C(=O)[C@H](O)[C@@]2(C)C3=CC[C@@H]4C(C)(C)[C@@H](O)CC[C@@]45C[C@@]35CC[C@]12C
MOL001315	0.9898	0.8982	0.9521	2.8401	CC(C)[C@H](C)CC[C@@H](C)[C@H]1CC[C@@H]2[C@H]3CC=C4C[C@H](O[C@@H]5O[C@H](CO)[C@@H](O)[C@H](O)[C@H]5O)CC[C@]4(C)[C@@H]3CC[C@@]21C
MOL005434	0.9898	0.8982	0.9521	2.8401	CC(C)[C@@H](C)CC[C@@H](C)[C@@H]1CC[C@@H]2[C@@H]3CC=C4C[C@H](O[C@@H]5O[C@H](CO)[C@@H](O)[C@H](O)[C@H]5O)CC[C@@]4(C)[C@H]3CC[C@]21C
MOL011258	0.9438	0.944	0.9521	2.8399	C[C@@H]1C[C@@]2(O)C[C@@H](C)[C@@H]3[C@H]2C(=O)[C@@]2(C)C4=C(C(=O)[C@@H](O)[C@]32C)[C@@]2(C)CC[C@H](O)[C@](C)(COC1=O)[C@@H]2C[C@H]4O
MOL003882	0.9777	0.9209	0.941	2.8396	CC(=O)O[C@H]1CC[C@]2(C)C3=CC[C@@H]4[C@@H]([C@H]5C[C@H](CC(C)(C)O)O[C@@H]5O)CC[C@@]4(C)[C@]3(C)[C@H](O)C[C@@H]2C1(C)C
MOL011800	0.9735	0.9173	0.9486	2.8395	C=C(C)[C@H](O)CC[C@@H](C)[C@H]1CC[C@@]2(C)[C@@H]3CC[C@H]4C(C)(C)[C@@H](O)CC[C@]4(C)[C@]3(C)CC[C@]12C
MOL002089	0.9872	0.9024	0.9492	2.8388	COC[C@]12CN(C)[C@@H]3[C@@H]4[C@H](OC)[C@H]1[C@@]3([C@@H](OC)C[C@H]2O)[C@@H]1C[C@]2(O)[C@H](OC)[C@H](O)[C@@]4(OC(C)=O)[C@H]1[C@@H]2OC(=O)c1ccccc1
MOL006066	0.9865	0.899	0.953	2.8385	CC1(C)CC[C@]2(C(=O)O)[C@@H](O)C[C@]3(C)[C@@H](CC[C@@H]4[C@@]5(C)C[C@H](O)[C@H](O)[C@@](C)(CO)[C@H]5CC[C@]43C)[C@@H]2C1
MOL005622	0.978	0.9162	0.9443	2.8385	C[C@@H](O)[C@]1(O)CC[C@]2(O)[C@@H]3CC[C@H]4C[C@@H](O)CC[C@]4(C)[C@H]3C[C@@H](O)[C@]12C
MOL009322	0.9931	0.9067	0.9385	2.8383	CC[C@H]1[C@@H](O[C@@H]2O[C@H](CO)[C@@H](O)C[C@H]2O)CC=C(C(=O)O[C@H]2C[C@H]3C=CO[C@@H](O[C@@H]4O[C@H](CO)[C@@H](O)[C@@H](O)[C@H]4O)[C@]3(C)[C@H]2C)[C@H]1CC=O
MOL004487	0.995	0.8915	0.9517	2.8382	C[C@@H]1CC[C@@]2(OC1)O[C@H]1C[C@@H]3[C@@H]4CC[C@H]5C[C@@H](O)[C@H](O)C[C@]5(C)[C@H]4CC[C@]3(C)[C@H]1[C@@H]2C
MOL008523	0.995	0.8915	0.9517	2.8382	C[C@H]1CC[C@@]2(OC1)O[C@@H]1C[C@H]3[C@H]4CC[C@@H]5C[C@H](O)[C@H](O)C[C@]5(C)[C@@H]4CC[C@]3(C)[C@@H]1[C@H]2C
MOL004519	0.995	0.8915	0.9517	2.8382	C[C@H]1CC[C@@]2(OC1)O[C@H]1C[C@H]3[C@@H]4CC[C@H]5C[C@H](O)[C@H](O)C[C@]5(C)[C@H]4CC[C@]3(C)[C@H]1[C@@H]2C
MOL008502	0.995	0.8915	0.9517	2.8382	C[C@@H]1CC[C@@]2(OC1)O[C@H]1C[C@H]3[C@@H]4CC[C@H]5C[C@@H](O)[C@H](O)C[C@]5(C)[C@H]4CC[C@]3(C)[C@H]1[C@@H]2C
MOL008576	0.995	0.8915	0.9517	2.8382	C[C@@H]1CC[C@@]2(OC1)O[C@@H]1C[C@@H]3[C@@H]4CC[C@H]5C[C@H](O)[C@@H](O)C[C@@]5(C)[C@H]4CC[C@@]3(C)[C@@H]1[C@@H]2C
MOL004520	0.995	0.8915	0.9517	2.8382	C[C@H]1CC[C@@]2(OC1)O[C@H]1C[C@H]3[C@@H]4CC[C@H]5C[C@@H](O)[C@H](O)C[C@]5(C)[C@H]4CC[C@]3(C)[C@H]1[C@@H]2C
MOL004501	0.995	0.8915	0.9517	2.8382	C[C@H]1CC[C@@]2(OC1)O[C@H]1C[C@@H]3[C@@H]4CC[C@@H]5C[C@H](O)[C@@H](O)C[C@@]5(C)[C@H]4CC[C@@]3(C)[C@H]1[C@@H]2C
MOL012511	0.9987	0.898	0.9415	2.8382	COC(=O)[C@H]1O[C@@H](O[C@H]2CC[C@]3(C)[C@H]4CC=C5[C@@H]6CC(C)(C)CC[C@]6(C(=O)O[C@@H]6O[C@H](CO)[C@@H](O)[C@H](O)[C@H]6O)CC[C@@]5(C)[C@]4(C)CC[C@H]3C2(C)C)[C@H](O[C@@H]2O[C@H](CO)[C@@H](O)[C@H](O)[C@H]2O)[C@@H](O)[C@@H]1O
MOL008518	0.995	0.8915	0.9517	2.8382	C[C@@H]1CC[C@@]2(OC1)O[C@@H]1C[C@@H]3[C@@H]4CC[C@@H]5C[C@H](O)[C@@H](O)C[C@@]5(C)[C@H]4CC[C@@]3(C)[C@@H]1[C@@H]2C
MOL004489	0.995	0.8915	0.9517	2.8382	C[C@H]1CC[C@@]2(OC1)O[C@H]1C[C@@H]3[C@@H]4CC[C@H]5C[C@@H](O)[C@H](O)C[C@]5(C)[C@@H]4CC[C@]3(C)[C@H]1[C@@H]2C
MOL012067	0.9979	0.9077	0.9325	2.8381	C=C(C)[C@H]1O[C@@]23O[C@@H]1C[C@@H](C)[C@@H]2[C@@]1(C)CC[C@@]24C[C@@]25CC[C@H](O[C@@H]2OC[C@@H](O)[C@H](O)[C@H]2O)C(C)(C)[C@H]5CC[C@H]4[C@@]1(C)[C@@H]3O
MOL002627	0.9735	0.9165	0.9481	2.8381	CC1=CCC[C@H]2[C@]3(C)CC[C@@]4(C)[C@@H]5CC[C@H](C(C)C)[C@@]5(C)CC[C@]4(C)[C@H]3CC[C@]12C
MOL012013	0.9979	0.9077	0.9325	2.8381	C=C(C)[C@H]1O[C@]23O[C@H]1C[C@@H](C)[C@@H]2[C@]1(C)CC[C@]24C[C@]25CC[C@H](O[C@@H]2OC[C@@H](O)[C@H](O)[C@@H]2O)C(C)(C)[C@@H]5CC[C@@H]4[C@]1(C)[C@@H]3O
MOL010359	0.9977	0.8944	0.9457	2.8378	C[C@@H]1O[C@@H](O[C@H]2[C@H](O[C@H]3CC[C@@]4(C)[C@@H](CC[C@]5(C)[C@@H]4CC=C4[C@@H]6CC(C)(C)CC[C@]6(C(=O)O)CC[C@]45C)[C@]3(C)CO)O[C@@H](C)[C@@H](O)[C@@H]2O)[C@H](O)[C@H](O)[C@H]1O
MOL010658	0.9799	0.9055	0.9524	2.8378	CC(C)C[C@H]1C[C@H]([C@@H]2CC[C@H]3[C@@]2(C)CC[C@H]2[C@@]4(C)CC[C@H](O)C(C)(C)[C@H]4C[C@@H](O)[C@]23C)C(=O)O1
MOL001151	0.9773	0.9262	0.9343	2.8377	CC(C)(O)/C=C/C[C@](C)(O)[C@@H]1[C@H]2[C@H](O)C[C@@H]3[C@@]4(C)CC[C@H](O)C(C)(C)[C@H]4CC[C@@]3(C)[C@]2(C)C[C@@H]1O
MOL008491	0.9953	0.8971	0.9447	2.8371	C[C@@H]1[C@H](C)CC[C@]2(C(=O)O[C@H]3O[C@H](CO)[C@@H](O)[C@@H](O)[C@H]3O)CCC3=C(C(=O)C[C@@H]4[C@@]5(C)CC[C@H](O[C@@H]6O[C@@H](CO)C[C@H](O)[C@@H](O)[C@H]6O)C(C)(C)[C@H]5CC[C@@]34C)[C@@H]12
MOL003752	0.988	0.9028	0.9457	2.8366	CC(C)CCC[C@@H](C)[C@H]1CC[C@@]2(C)[C@@H]3CC[C@H]4C(C)(C)[C@@H](O)CC[C@@]45C[C@@]35CC[C@]12C
MOL009652	0.9884	0.903	0.9446	2.836	CC(=O)O[C@H]1CC[C@]23C[C@]24CC[C@]2(C)[C@@H]([C@H](C)CCCC(C)C)CC[C@@]2(C)[C@@H]4CC[C@@H]3C1(C)C
MOL011804	0.9666	0.9178	0.951	2.8355	COC(C)(C)[C@@H](O)CC[C@@H](C)[C@H]1CC[C@@]2(C)[C@@H]3CC[C@H]4C(C)(C)[C@@H](O)CC[C@]4(C)[C@]3(C)CC[C@]12C
MOL002709	0.9886	0.916	0.9302	2.8347	OC[C@@H](O)CO[C@@H]1O[C@H](O)[C@@H]([C@@H]2O[C@@H](O)[C@@H](O)[C@H]2O)[C@H](O)[C@H]1O
MOL005741	0.9755	0.9206	0.9381	2.8341	CC(=O)O[C@H]1CC[C@]23C[C@]24CC[C@]2(C)[C@@H]([C@H](C)CCC=C(C)C)CC[C@@]2(C)[C@@H]4CC[C@@H]3C1(C)C
MOL003479	0.9755	0.9206	0.9381	2.8341	CC(=O)O[C@H]1CC[C@]23C[C@]24CC[C@]2(C)[C@@H]([C@H](C)CCC=C(C)C)CC[C@@]2(C)[C@@H]4CC[C@H]3C1(C)C
MOL005623	0.981	0.9171	0.9356	2.8337	C[C@@H](O)[C@]1(O)CC[C@@]2(O)[C@@]1(C)[C@@H](O)C[C@H]1[C@@]3(C)CC[C@H](O)CC3=CC[C@@]12O
MOL006543	0.9985	0.8999	0.9353	2.8337	C[C@@H]1O[C@@H](O[C@H]2[C@H](O[C@H]3CC[C@@]4(C)[C@@H](CC[C@]5(C)[C@H]4CC=C4[C@H]6CC(C)(C)CC[C@]6(C(=O)O[C@@H]6O[C@H](CO)[C@@H](O)[C@H](O)[C@H]6O)CC[C@]45C)C3(C)C)OC[C@H](O)[C@@H]2O)[C@H](O)[C@H](O)[C@@H]1O
MOL012166	0.9831	0.9462	0.9043	2.8336	C/C=C/C#CC#C/C=C\C(=O)OC
MOL000800	0.969	0.9262	0.9378	2.833	CC(C)[C@@](C)(O)[C@H]1O[C@@H]1[C@](C)(O)[C@H]1CC[C@@]2(O)C3=CC(=O)[C@@H]4C[C@@H](O)CC[C@]4(C)[C@H]3CC[C@]12C
MOL002698	0.9805	0.8925	0.9592	2.8322	C=C(C)[C@@H]1CC[C@]2(C)CC[C@]3(C)[C@H](CC[C@@H]4[C@@]5(C)CC[C@@H](OC(=O)CCCCCCCCCCCCCCC)C(C)(C)[C@@H]5CC[C@]43C)[C@@H]12
MOL011805	0.9706	0.9107	0.9504	2.8317	C[C@H]1[C@H]2CC[C@H]3[C@]4(C)CC[C@H]([C@H](C)CC[C@H](O)C(C)(C)O)[C@@]4(C)CC[C@@]3(C)[C@@]2(C)CC[C@@H]1O
MOL006858	0.9859	0.8968	0.9482	2.8309	C[C@@H]1CC[C@@]2(NC1)O[C@H]1C[C@H]3[C@@H]4CC[C@H]5C[C@@H](O)CC[C@]5(C)[C@H]4CC[C@]3(C)[C@H]1[C@@H]2C
MOL006852	0.9859	0.8968	0.9482	2.8309	C[C@@H]1CC[C@@]2(NC1)O[C@H]1C[C@H]3[C@@H]4CC[C@H]5C[C@H](O)CC[C@]5(C)[C@H]4CC[C@]3(C)[C@H]1[C@H]2C
MOL003770	0.9812	0.9128	0.9369	2.8308	CC[C@H](CC[C@H](C)[C@H]1CC[C@@H]2[C@@H]1CC[C@H]1[C@H]2CC=C2C[C@@H](O[C@@H]3O[C@](C)(CO)[C@@H](O)[C@H](O)[C@H]3O)CC[C@@H]21)C(C)C
MOL009056	0.9973	0.8937	0.9396	2.8306	COc1cc(O[C@@H]2O[C@H](CO)[C@@H](O)[C@H](O)[C@H]2O)c([C@H]2OC[C@@H]3[C@H]2CO[C@H]3c2c(O[C@@H]3O[C@H](CO)[C@@H](O)[C@H](O)[C@H]3O)cc(OC)c(O[C@@H]3O[C@H](CO)[C@@H](O)[C@H](O)[C@H]3O)c2OC)c(OC)c1O[C@@H]1O[C@H](CO)[C@@H](O)[C@H](O)[C@H]1O
MOL000526	0.9933	0.9	0.9372	2.8305	OC[C@H]1O[C@H](O[C@H]2O[C@H](CO)[C@@H](O)[C@H](O)[C@H]2O)[C@H](O)[C@@H](O)[C@@H]1O
MOL011814	0.9706	0.9096	0.9498	2.83	C=C(C)[C@@H]1CC[C@@]2(C)[C@H]1[C@H]1CC[C@@H]3[C@@]4(C)CC[C@H](O)C(C)(C)[C@@H]4CC[C@@]3(C)[C@]1(C)C[C@@H]2O
MOL012008	0.9985	0.9099	0.9214	2.8298	CC(=O)OC(C)(C)[C@H]1O[C@@]23O[C@@H]1C[C@@H](C)[C@H]2[C@@]1(C)CCC24C[C@]25CC[C@H](O[C@@H]2O[C@@H](CO)[C@@H](O)[C@H](O)[C@@H]2O)C(C)(C)[C@H]5CC[C@@H]4[C@@]1(C)[C@@H]3O
MOL012279	0.9975	0.8941	0.9379	2.8295	CCCCOC(=O)[C@H]1O[C@@H](O[C@H]2CC[C@@]3(C)[C@@H](CC[C@]4(C)[C@H]3CC=C3[C@@H]5CC(C)(C)CC[C@]5(C(=O)O[C@H]5O[C@H](CO)[C@@H](O)[C@H](O)[C@H]5O)CC[C@]34C)C2(C)C)[C@H](O)[C@@H](O[C@@H]2O[C@H](C)[C@H](O)[C@@H](O)[C@H]2O)[C@@H]1O
MOL012491	0.9993	0.8788	0.9509	2.829	CC1(C)CC[C@]2(C(=O)O[C@H]3O[C@H](CO)[C@@H](O)[C@H](O)[C@H]3O)CC[C@@]3(C)C(=CC[C@@H]4[C@@]5(C)CC[C@H](O[C@@H]6O[C@H](C(=O)O)[C@@H](O)[C@H](O[C@@H](OCC(=O)O)[C@@H](O)C(=O)O)[C@H]6O[C@@H]6O[C@H](CO)[C@@H](O)[C@H](O)[C@H]6O)C(C)(C)[C@@H]5CC[C@@]43C)[C@@H]2C1
MOL012046	0.9923	0.8939	0.9426	2.8287	C[C@@H]1C[C@H]2O[C@@]3(O[C@@H]2C(C)(C)O)[C@H](O)[C@@]2(C)[C@@H]4CC[C@H]5C(C)(C)[C@@H](OC(=O)O)CC[C@@]56C[C@@]46CC[C@]2(C)[C@@H]13
MOL005144	0.9572	0.9293	0.9414	2.8279	CC1(C)[C@@H](O)C[C@H]2[C@](C)(O)[C@@H]3CC[C@@H]4[C@H]3[C@](O)(C[C@@H](O)[C@@]21O)C[C@@]4(C)O
MOL011801	0.9684	0.9136	0.9448	2.8267	C[C@H](CC[C@@H](O)C(C)(C)O)[C@H]1CC[C@@]2(C)[C@@H]3CC[C@H]4C(C)(C)[C@@H](O)CC[C@]4(C)[C@]3(C)CC[C@]12C
MOL011806	0.9684	0.9136	0.9448	2.8267	C[C@H](CC[C@H](O)C(C)(C)O)[C@H]1CC[C@@]2(C)[C@@H]3CC[C@H]4C(C)(C)[C@@H](O)CC[C@]4(C)[C@]3(C)CC[C@]12C
MOL011803	0.9732	0.9081	0.9451	2.8264	COC(C)(C)[C@@H](O)CC[C@@H](C)[C@H]1CC[C@@]2(C)[C@@H]3CC[C@@H]4[C@](C)(CO)[C@@H](O)CC[C@]4(C)[C@]3(C)CC[C@]12C
MOL001067	0.9694	0.9308	0.926	2.8261	C=C(C)O[C@H]1CC[C@@]2(C)[C@H](CC[C@]3(C)[C@@H]2CC[C@@H]2[C@@H]([C@@](C)(O)C/C=C/C(C)(C)O)[C@@H](O)C[C@]23C)C1(C)C
MOL000997	0.9804	0.8976	0.9471	2.8252	CC(=O)O[C@@H]1C[C@H]2[C@H]3CC[C@H]([C@H](C)CCCC(C)C)[C@@]3(C)CC[C@@H]2[C@@]2(C)CC[C@H](O)C[C@]12O
MOL008609	0.9783	0.8973	0.9492	2.8248	C/C(=C/CC[C@]1(CO)CC[C@]2(C)[C@H](CC[C@@H]3[C@@]4(C)CC[C@H](O)[C@@](C)(CO)[C@H]4CC[C@]32C)[C@H]1O)CO
MOL003868	0.9878	0.8962	0.9407	2.8247	CC[C@@H](CC[C@@H](C)[C@H]1CC[C@H]2[C@@H]3CC=C4C[C@@H](O[C@@H]5OC[C@@H](O)[C@H](O)[C@H]5O)CC[C@]4(C)[C@H]3CC[C@]12C)C(C)C
MOL008859	0.9844	0.9164	0.9239	2.8247	COc1cc(CCO[C@@H]2O[C@H](CO)[C@@H](O)[C@H](O[C@@H]3C[C@@H](O)[C@H](O)[C@@H](O)[C@H]3O)[C@H]2O)ccc1O
MOL008418	0.98	0.9243	0.9203	2.8245	CC[C@H](O)[C@H]1C[C@@H](O[C@H]2O[C@@H](CO)[C@H](O)[C@@H](O)[C@@H]2O)C(C)(C)C1(C)C
MOL009615	0.9916	0.8848	0.9469	2.8232	C=C(CC[C@@H](CO)[C@H]1CC[C@@]2(C)[C@@H]3CC[C@H]4C(C)(C)[C@@H](O)CC[C@@]45C[C@@]35CC[C@]12C)C(C)C
MOL012281	0.9974	0.8903	0.9354	2.8231	C[C@H]1O[C@H](O[C@@H]2[C@@H](O)[C@H](O[C@H]3CC[C@]4(C)[C@H]5CC=C6[C@@H]7CC(C)(C)CC[C@]7(C(=O)O[C@H]7O[C@H](CO)[C@@H](O)[C@H](O)[C@H]7O)CC[C@@]6(C)[C@]5(C)CC[C@H]4C3(C)C)O[C@H](C(=O)O)[C@H]2O)[C@H](O)[C@H](O)[C@H]1O
MOL013035	0.9757	0.9259	0.9208	2.8224	C/C=C/SS[C@@H](CC)SC
MOL006052	0.9854	0.8983	0.9379	2.8217	CC1(C)CC[C@]2(C(=O)O)[C@@H](O)C[C@]3(C)[C@@H](CC[C@@H]4[C@@]5(C)C[C@H](O)[C@H](O)[C@](CO)(C(=O)O)[C@H]5CC[C@]43C)[C@@H]2C1
MOL010329	0.9988	0.8895	0.9333	2.8215	CC(=O)O[C@H]1CO[C@@H](O[C@H]2[C@H](O[C@H]3CC[C@]4(C)[C@H]5CC[C@@H]6[C@@H]([C@@](C)(O)CC/C=C(\C)CO)CC[C@@]6(C)[C@]5(C=O)[C@@H](C)C[C@H]4C3(C)C)O[C@H](CO)[C@@H](O)[C@@H]2O)[C@H](O)[C@H]1O
MOL009653	0.9902	0.8923	0.9387	2.8212	C=C(CC[C@@H](C)[C@H]1CC[C@@]2(C)[C@@H]3CC[C@H]4[C@H](C)[C@@H](O)CC[C@@]45C[C@@]35CC[C@]12C)C(C)C
MOL006173	0.9736	0.9036	0.944	2.8212	CC(C)[C@H]1C[C@@H](O)[C@@H]2[C@]1(C)CC[C@]1(C)[C@H]3CC[C@H]4C(C)(C)[C@@H](O)CC[C@]4(C)C3=CC[C@@]21C
MOL003441	0.9915	0.8811	0.9482	2.8209	C[C@@H]1CC[C@@]2(OC1)O[C@H]1C[C@@H]3[C@@H]4C[C@H](O)[C@H]5C[C@@H](C)CC[C@]5(C)[C@H]4CC[C@]3(C)[C@H]1[C@@H]2C
MOL011705	0.9903	0.9138	0.9166	2.8206	CC1(C)C[C@H]2C3=CC[C@H]4[C@@]5(C)CC[C@@H](O)C(C)(C)[C@H]5CC[C@]4(C)[C@]3(C)C[C@@H](O)[C@@]2(CO[C@@H]2OC[C@@H](O)[C@H](O)[C@H]2O)[C@@H](O)[C@@H]1O
MOL011541	0.9968	0.887	0.9367	2.8205	CC1=C(CO)C(=O)O[C@@H]([C@@H](C)[C@H]2CC[C@H]3[C@H]4[C@@H]5O[C@@H]5[C@@]5(O)C[C@@H](O[C@H]6O[C@@H](CO)[C@H](O)[C@@H](O)[C@@H]6O)C[C@H](O)[C@]5(C)[C@H]4CC[C@]23C)C1
MOL006092	0.9755	0.8962	0.9478	2.8196	C=C1CC[C@@]2(C)[C@@H]([C@@H]1C)[C@@H]1CC[C@H]3[C@]4(C)CC[C@H](O)C(C)(C)[C@H]4CC[C@@]3(C)[C@]1(C)C[C@@H]2O
MOL010039	0.9755	0.8962	0.9478	2.8196	C=C1CC[C@@]2(C)[C@@H]([C@@H]1C)[C@H]1CC[C@H]3[C@@]4(C)CC[C@H](O)C(C)(C)[C@@H]4CC[C@@]3(C)[C@]1(C)C[C@@H]2O
MOL009971	0.9775	0.905	0.9367	2.8192	CC(C)=CCC[C@@H](O)[C@H]1CC[C@]2(C)[C@@H]1CC[C@@H]1[C@]3(CO)CC[C@@H](O)C[C@H]3CC[C@]12C
MOL012016	0.9966	0.8755	0.9471	2.8192	CC(=O)O[C@@H]1C[C@@]23C[C@@]24CC[C@H](O)C(C)(C)[C@@H]4CC[C@H]3[C@]2(C)C[C@@H]3O[C@]4(C[C@@H](C)[C@@H]3[C@@]12C)OC[C@]1(C)O[C@H]41
MOL007220	0.9888	0.9125	0.9178	2.8191	CC1=C(CO[C@@H]2O[C@H](CO[C@@H]3O[C@H](CO)[C@@H](O)[C@H](O)[C@H]3O)[C@@H](O)[C@H](O)[C@H]2O)C(C)(C)CCC1
MOL005194	0.9965	0.8956	0.9267	2.8188	COc1cc(O[C@H]2O[C@@H](CO)[C@@H](O)[C@H](O)[C@@H]2O)c([C@H]2OC[C@H]3[C@@H]2CO[C@H]3c2c(O[C@H]3O[C@@H](CO)[C@@H](O)[C@H](O)[C@H]3O)cc(OC)c(O[C@@H]3O[C@H](CO)[C@@H](O)[C@H](O)[C@H]3O)c2OC)c(OC)c1O[C@@H]1O[C@H](O)[C@@H](O)[C@H](O)[C@H]1O
MOL006799	0.9955	0.8911	0.9322	2.8188	O=C(O)[C@H]1C[C@@H](O)[C@H]2[C@@H](C1)O[C@@]1(C[C@H](O)[C@H](CO)CO1)[C@]2(O)CO
MOL006265	0.9954	0.9003	0.923	2.8187	CC(=O)O[C@@H]1C[C@H](O)[C@@]23CO[C@@H](O)[C@]1(C)[C@@H]2C[C@@H](O)[C@]1(C)[C@@H]3[C@H](O)C(=O)[C@@]2(C)[C@H](c3ccoc3)C[C@H]3O[C@@]312
MOL000283	0.9949	0.8961	0.9271	2.8181	CC(C)[C@@H](C)CC[C@@H](C)[C@H]1CC[C@@H]2[C@]1(C)CC[C@]1(C)[C@H]3CC[C@@H](O)C[C@@]34C=C[C@@]21OO4
MOL000091	0.9898	0.8861	0.9421	2.818	CC[C@@H](CC[C@@H](C)[C@H]1CC[C@@H]2[C@@H]3CC=C4C[C@@H](O[C@@H]5O[C@H](CO)[C@@H](O)[C@H](O)[C@H]5O)CC[C@]4(C)[C@H]3CC[C@@]21C)C(C)C
MOL005398	0.9898	0.8861	0.9421	2.818	CC[C@H](CC[C@H](C)[C@@H]1CC[C@@H]2[C@@H]3CC=C4C[C@@H](O[C@@H]5O[C@H](CO)[C@@H](O)[C@H](O)[C@H]5O)CC[C@]4(C)[C@@H]3CC[C@@]21C)C(C)C
MOL012257	0.9898	0.8861	0.9421	2.818	CC[C@@H](CC[C@H](C)[C@@H]1CC[C@H]2[C@H]3CC=C4C[C@@H](O[C@@H]5O[C@H](CO)[C@@H](O)[C@@H](O)[C@@H]5O)CC[C@@]4(C)[C@H]3CC[C@@]21C)C(C)C
MOL000357	0.9898	0.8861	0.9421	2.818	CC[C@H](CC[C@@H](C)[C@H]1CC[C@H]2[C@@H]3CC=C4C[C@@H](O[C@@H]5O[C@H](CO)[C@@H](O)[C@H](O)[C@H]5O)CC[C@]4(C)[C@H]3CC[C@]12C)C(C)C
MOL012237	0.9898	0.8861	0.9421	2.818	CC[C@H](CC[C@H](C)[C@H]1CC[C@H]2[C@@H]3CC=C4C[C@@H](O[C@@H]5O[C@H](CO)[C@@H](O)[C@H](O)[C@H]5O)CC[C@]4(C)[C@H]3CC[C@]12C)C(C)C
MOL000087	0.9898	0.8861	0.9421	2.818	CC[C@@H](CC[C@@H](C)[C@H]1CC[C@@H]2[C@@H]3CC=C4C[C@H](O[C@H]5O[C@H](CO)[C@@H](O)[C@H](O)[C@H]5O)CC[C@@]4(C)[C@H]3CC[C@@]21C)C(C)C
MOL001770	0.9898	0.8861	0.9421	2.818	CC[C@@H](CC[C@@H](C)[C@H]1CC[C@H]2[C@@H]3CC=C4C[C@@H](O[C@H]5O[C@H](CO)[C@@H](O)[C@H](O)[C@H]5O)CC[C@]4(C)[C@H]3CC[C@]12C)C(C)C
MOL008172	0.9898	0.8861	0.9421	2.818	CC[C@@H](CC[C@@H](C)[C@@H]1CC[C@H]2[C@H]3CC=C4C[C@H](O[C@@H]5O[C@H](CO)[C@@H](O)[C@H](O)[C@H]5O)CC[C@@]4(C)[C@H]3CC[C@]21C)C(C)C
MOL005868	0.9898	0.8861	0.9421	2.818	CC[C@@H](CC[C@@H](C)[C@@H]1CC[C@H]2[C@H]3CC=C4C[C@@H](O[C@H]5O[C@@H](CO)[C@H](O)[C@@H](O)[C@@H]5O)CC[C@]4(C)[C@@H]3CC[C@]21C)C(C)C
MOL000093	0.9898	0.8861	0.9421	2.818	CC[C@H](CC[C@H](C)[C@H]1CC[C@@H]2[C@@H]3CC=C4C[C@H](O[C@@H]5O[C@H](CO)[C@@H](O)[C@H](O)[C@H]5O)CC[C@@]4(C)[C@H]3CC[C@@]21C)C(C)C
MOL008926	0.9898	0.8861	0.9421	2.818	CC[C@@H](CC[C@@H](C)[C@@H]1CC[C@H]2[C@H]3CC=C4C[C@H](O[C@H]5O[C@H](CO)[C@@H](O)[C@H](O)[C@H]5O)CC[C@@]4(C)[C@H]3CC[C@]21C)C(C)C
MOL001524	0.9898	0.8861	0.9421	2.818	CC[C@H](CC[C@H](C)[C@@H]1CC[C@H]2[C@@H]3CC=C4C[C@@H](O[C@@H]5O[C@H](CO)[C@@H](O)[C@H](O)[C@H]5O)CC[C@]4(C)[C@H]3CC[C@@]21C)C(C)C
MOL007096	0.9898	0.8861	0.9421	2.818	CC[C@@H](CC[C@@H](C)[C@H]1CC[C@H]2[C@@H]3CC=C4C[C@@H](O[C@@H]5O[C@H](CO)[C@@H](O)[C@H](O)[C@H]5O)CC[C@]4(C)[C@H]3CC[C@]12C)C(C)C
MOL000084	0.9898	0.8861	0.9421	2.818	CC[C@H](CC[C@H](C)[C@H]1CC[C@@H]2[C@@H]3CC=C4C[C@H](O[C@@H]5O[C@H](CO)[C@@H](O)[C@H](O)[C@H]5O)CC[C@]4(C)[C@H]3CC[C@@]21C)C(C)C
MOL001929	0.9898	0.8861	0.9421	2.818	CC[C@H](CC[C@@H](C)[C@H]1CC[C@H]2[C@@H]3CC=C4C[C@H](O[C@@H]5O[C@H](CO)[C@@H](O)[C@H](O)[C@H]5O)CC[C@]4(C)[C@H]3CC[C@]12C)C(C)C
MOL000295	0.9898	0.8861	0.9421	2.818	CC[C@H](CC[C@@H](C)[C@H]1CC[C@@H]2[C@H]3CC=C4C[C@H](O[C@@H]5O[C@H](CO)[C@@H](O)[C@H](O)[C@H]5O)CC[C@]4(C)[C@@H]3CC[C@@]21C)C(C)C
MOL006040	0.9956	0.9021	0.9201	2.8177	COC(=O)[C@]12CCC(C)(C)C[C@@H]1C1=CC[C@H]3[C@]4(C)C[C@@H](O)[C@@H](O[C@@H]5O[C@H](CO)[C@@H](O)[C@@H](O)[C@H]5O)[C@](C)(CO)[C@H]4CC[C@@]3(C)[C@]1(C)C[C@@H]2O
MOL006359	0.9707	0.8981	0.949	2.8177	CC(C)(O)[C@H]1CC[C@]2(C)[C@H]3CC[C@@H]4[C@@]5(C)CCC(=O)C(C)(C)[C@@H]5CC[C@@]4(C)[C@]3(C)CC[C@@H]12
MOL006045	0.9956	0.9021	0.9201	2.8177	COC(=O)[C@]12CCC(C)(C)C[C@H]1C1=CC[C@@H]3[C@@]4(C)C[C@H](O)[C@H](O[C@@H]5O[C@H](CO)[C@@H](O)[C@@H](O)[C@H]5O)[C@](C)(CO)[C@H]4CC[C@@]3(C)[C@]1(C)C[C@@H]2O
MOL003406	0.987	0.8952	0.9354	2.8176	C[C@@H](CO)CC[C@@]1(O)O[C@H]2C[C@@H]3[C@@H]4CC[C@@H]5C[C@@H](O)CC[C@]5(C)[C@H]4CC(=O)[C@]3(C)[C@H]2[C@@H]1C
MOL004049	0.9656	0.9165	0.9354	2.8175	C[C@H](CCCC(CO)CO)[C@H]1CC[C@@H]2[C@@H]3[C@H](O)C[C@@H]4C[C@H](O)CC[C@]4(C)[C@H]3C[C@H](O)[C@@]21C
MOL009958	0.9767	0.8999	0.9405	2.8171	CC(C)=CCC[C@@H](O)[C@H]1CC[C@]2(C)[C@@H]1CC[C@@H]1[C@]3(CO)CC[C@@H](O)C(C)(C)[C@H]3CC[C@]12C
MOL009962	0.9767	0.8999	0.9405	2.8171	CC(C)=CCC[C@H](O)[C@H]1CC[C@]2(C)[C@@H]1CC[C@@H]1[C@]3(CO)CC[C@@H](O)C(C)(C)[C@H]3CC[C@]12C
MOL012204	0.9692	0.9173	0.9303	2.8169	CC1(C)CC[C@@]23CC[C@]4(C)[C@](CC2=O)([C@H]2O[C@H]2[C@@H]2[C@@]5(C)CC[C@@H](O)C(C)(C)[C@H]5[C@H](O)C[C@]24C)[C@H]3C1
MOL012252	0.9752	0.9115	0.9298	2.8165	CC(C)=CCC[C@@H](C)[C@H]1CC[C@@]2(C)[C@@H]3CC[C@@H]4C(C)(C)[C@H](O)CC[C@@]45C[C@@]35CC[C@]12C
MOL003578	0.9752	0.9115	0.9298	2.8165	CC(C)=CCC[C@@H](C)[C@H]1CC[C@@]2(C)[C@@H]3CC[C@H]4C(C)(C)[C@@H](O)CC[C@@]45C[C@@]35CC[C@]12C
MOL004392	0.9971	0.8815	0.9379	2.8164	COc1ccc(-c2oc3c(CC=C(C)C)c(O[C@@H]4O[C@@H](CO)[C@H](O)[C@@H](O)[C@@H]4O[C@H]4O[C@@H](CO)[C@H](O)[C@H](O)[C@@H]4O)cc(O)c3c(=O)c2O[C@@H]2O[C@@H](C)[C@H](O)[C@@H](O)[C@H]2O[C@H]2O[C@@H](C)[C@H](O)[C@@H](O)[C@@H]2O)cc1
MOL005324	0.9855	0.8953	0.9354	2.8162	CC(C)=C[C@H]1C[C@H](O)[C@H]2CC[C@]3(C)[C@@H]2[C@H](C[C@@H]2[C@@]4(C)CC[C@](C)(O)C(C)(C)[C@H]4CC[C@]23C)O1
MOL003470	0.9945	0.9331	0.8882	2.8158	CCCCCC#CCC#CCC#CCCCC(=O)OC
MOL011823	0.9811	0.8937	0.9408	2.8156	CC1=C[C@H](O)[C@@]2(C)[C@H]([C@@H]1C)[C@H]1CC[C@@H]3[C@@]4(C)CC[C@H](O)C(C)(C)[C@@H]4CC[C@@]3(C)[C@]1(C)C[C@@H]2O
MOL013214	0.9931	0.8806	0.9416	2.8154	C[C@@H]1CC[C@@]2(OC1)O[C@H]1C[C@@H]3[C@@H]4C[C@H](O)[C@H]5C[C@H](O)CC[C@@]5(C)[C@H]4CC[C@@]3(C)[C@H]1[C@@H]2C
MOL008578	0.9931	0.8806	0.9416	2.8154	C[C@@H]1CC[C@@]2(OC1)O[C@@H]1C[C@H]3[C@@H]4C[C@H](O)[C@H]5C[C@@H](O)CC[C@]5(C)[C@H]4CC[C@]3(C)[C@@H]1[C@@H]2C
MOL012035	0.9806	0.9154	0.9195	2.8154	C[C@@H]1C[C@@H]([C@@H](O)C(C)(C)O)O[C@]2(O)[C@H]1[C@@]1(C)CC[C@@]34C[C@@]35CC[C@H](O)C(C)(C)[C@H]5CC=C4[C@]1(C)[C@H]2O
MOL012280	0.9943	0.8928	0.9283	2.8154	COC(=O)[C@H]1O[C@@H](O[C@H]2CC[C@]3(C)[C@H]4CC=C5[C@@H]6CC(C)(C)CC[C@]6(C(=O)O)CC[C@@]5(C)[C@]4(C)CC[C@H]3C2(C)C)[C@H](O)[C@@H](O[C@H]2O[C@H](C)[C@@H](O)[C@@H](O)[C@H]2O)[C@@H]1O
MOL012033	0.9806	0.9154	0.9195	2.8154	C[C@@H]1C[C@@H]([C@H](O)C(C)(C)O)O[C@]2(O)[C@H]1[C@@]1(C)CC[C@@]34C[C@@]35CC[C@H](O)C(C)(C)[C@H]5CC=C4[C@]1(C)[C@H]2O
MOL009024	0.9931	0.8806	0.9416	2.8154	C[C@@H]1CC[C@@]2(OC1)O[C@H]1C[C@@H]3[C@@H]4C[C@H](O)[C@H]5C[C@@H](O)CC[C@]5(C)[C@H]4CC[C@]3(C)[C@H]1[C@@H]2C
MOL000906	0.9892	0.9156	0.9101	2.8148	CC1(C)OO[C@]2(O)C[C@@]3(C)O[C@H]3CC[C@@]3(C)O[C@H]3/C=C\12
MOL003901	0.9896	0.8864	0.9385	2.8144	CO[C@]1(CC[C@@H](C)O)O[C@H]2C[C@@H]3[C@@H]4CC[C@@H]5C[C@H](O)CC[C@@]5(C)[C@H]4CC[C@@]3(C)[C@H]2[C@@H]1C
MOL006711	0.9695	0.9248	0.9199	2.8141	OC[C@@]1(O)CO[C@@H](OC[C@H]2O[C@@H](OCCc3ccc(O)cc3)[C@H](O)[C@@H](O)[C@@H]2O)[C@@H]1O
MOL000163	0.9807	0.9409	0.8922	2.8138	C/C=C/C#CC#C/C=C/c1ccco1
MOL001901	0.9885	0.8801	0.9446	2.8131	C=C(CC[C@@H](C)[C@H]1CC[C@@]2(C)[C@@H]3CC[C@H]4C(C)(C)[C@@H](O)CC[C@@]45C[C@@]35CC[C@]12C)C(C)C
MOL003703	0.9948	0.9022	0.9159	2.8129	OC[C@H]1O[C@@H](O[C@@H]2O[C@@H]3C[C@H]4[C@H](O)[C@@H](Cl)[C@@](O)(CO3)[C@@H]24)[C@H](O)[C@@H](O)[C@@H]1O
MOL011822	0.9782	0.8899	0.9447	2.8128	C=C(C)[C@@H]1CC[C@@]2(CO)[C@H]1[C@H]1CC[C@@H]3[C@@]4(C)CC[C@H](O)C(C)(C)[C@@H]4CC[C@@]3(C)[C@]1(C)C[C@@H]2O
MOL008874	0.9428	0.9533	0.9167	2.8128	CCSSCC
MOL000841	0.998	0.9025	0.9123	2.8128	OC[C@H]1O[C@H](OC[C@H]2O[C@H](O[C@]3(CO)O[C@H](CO)[C@@H](O)[C@@H]3O)[C@H](O)[C@@H](O)[C@@H]2O)[C@H](O)[C@@H](O)[C@H]1O
MOL004593	0.9992	0.901	0.9121	2.8123	CC(=O)O[C@@H]1[C@@H](O)[C@H](O[C@H]2[C@@H](O)[C@@H](C)O[C@@H](O[C@H]3CC[C@@]4(C)[C@H](CC[C@]5(C)[C@H]4C=C[C@]46OC[C@@]7(CCC(C)(C)C[C@@H]74)[C@H](O)C[C@]65C)[C@]3(C)CO)[C@@H]2O)O[C@H](CO)[C@H]1O
MOL002313	0.9984	0.8728	0.9407	2.8119	C/C=C(/C)C(=O)O[C@H]1[C@H](OC(=O)/C(C)=C\C)[C@]2(CO)[C@H](O)[C@H](O)[C@]3(C)C(=CC[C@@H]4[C@@]5(C)CC[C@H](O[C@@H]6O[C@H](C(=O)OC)[C@@H](O)[C@H](O[C@@H]7OC[C@H](O)[C@H](O)[C@H]7O)[C@H]6O)[C@@](C)(C(=O)OC)[C@H]5CC[C@]43C)[C@@H]2CC1(C)C
MOL006319	0.9881	0.8805	0.9434	2.8119	C=C(C[C@@H](C)C[C@H]1CC[C@@]2(C)[C@@H]3CC[C@@H]4C(C)(C)[C@@H](O)CC[C@@]45C[C@@]35CC[C@]12C)C(C)C
MOL009977	0.9725	0.9018	0.9373	2.8116	CC(C)=CCCC(O)(O)[C@H]1CC[C@]2(C)[C@@H]1CC[C@@H]1[C@]3(CO)CC[C@@H](O)C(C)(C)[C@H]3CC[C@]12C
MOL011515	0.9937	0.9076	0.9085	2.8099	CC1=C(CO)C(=O)O[C@H]([C@H](C)[C@H]2CC[C@H]3C4=C[C@H](O)[C@@]5(O)C[C@H](O[C@H]6O[C@@H](CO)[C@H](O)[C@@H](O)[C@@H]6O)C[C@H](O)[C@@]5(C)[C@H]4CC[C@@]23C)C1
MOL011136	0.9833	0.9048	0.9216	2.8097	C=C(O)/C(C)=C/C[C@H](OC(C)=O)[C@H](C)[C@@H]1C[C@@H](O)[C@]2(C)[C@@H]3CC[C@H]4C(C)(C)[C@H](C)CC[C@@]4(C)[C@H]3CC[C@@]12C
MOL009398	0.9676	0.897	0.9449	2.8095	CC(C)[C@@H]1CC[C@]2(C)CC[C@]3(C)[C@H](CC[C@@H]4[C@@]5(C)CCC(=O)C(C)(C)[C@@H]5CC[C@]43C)[C@@H]12
MOL009318	0.9979	0.8817	0.9293	2.8089	C[C@@H]1O[C@@H](O[C@H]2[C@H](O[C@H]3CC[C@@]4(C)[C@H](CC[C@]5(C)[C@@H]4CC=C4[C@H]6CC(C)(C)CC[C@]6(C(=O)O)CC[C@]45C)[C@]3(C)CO)OC[C@H](O)[C@@H]2O)[C@H](O)[C@H](O)[C@H]1O
MOL001980	0.9979	0.8817	0.9293	2.8089	C[C@@H]1O[C@@H](O[C@H]2[C@H](O[C@H]3CC[C@@]4(C)[C@@H](CC[C@]5(C)[C@@H]4CC=C4[C@@H]6CC(C)(C)CC[C@]6(C(=O)O)CC[C@]45C)[C@]3(C)CO)OC[C@H](O)[C@@H]2O)[C@H](O)[C@H](O)[C@H]1O
MOL006860	0.9852	0.8881	0.9351	2.8083	C[C@H]1CC[C@@]2(NC1)O[C@@H]1[C@H](O)[C@H]3[C@H]4CC[C@@H]5C[C@H](O)CC[C@]5(C)[C@@H]4CC[C@@]3(C)[C@@H]1[C@H]2C
MOL012063	0.9807	0.8921	0.9348	2.8077	CC(=O)O[C@H]1C[C@@]23C[C@@]24CC[C@@H](O[C@H]2OC[C@H](O)[C@H](O)[C@@H]2O)C(C)(C)[C@H]4CC[C@H]3[C@@]2(C)C[C@H]3OC(=O)C[C@H](C)[C@H]3[C@]12C
MOL001066	0.9625	0.9184	0.9265	2.8074	CC(C)(O)/C=C\C[C@](C)(O)[C@@H]1[C@H]2CC[C@@H]3[C@@]4(C)CC[C@H](O)C(C)(C)[C@H]4CC[C@@]3(C)[C@]2(C)C[C@@H]1O
MOL001521	0.9673	0.9046	0.9352	2.8071	C=C(C)[C@H]1CC[C@@]2(C(=O)O)CC[C@]3(C)[C@H](CC[C@H]4[C@@]5(C)[C@H](C(=O)O)[C@@H](O)C(C)(C)[C@@H]5CC[C@@]43C)[C@H]12
MOL008034	0.9673	0.9046	0.9352	2.8071	C=C(C)[C@@H]1CC[C@]2(C(=O)O)CC[C@]3(C)[C@H](CC[C@@H]4[C@@]5(C)[C@@H](C(=O)O)[C@H](O)C(C)(C)[C@@H]5CC[C@]43C)[C@@H]12
MOL002400	0.9957	0.8636	0.9472	2.8065	CCN1C[C@]2(COC)CC[C@@H](OC)[C@@]34[C@@H]5C[C@]6(O)[C@H](OC(=O)c7ccccc7)[C@@H]5[C@@](OC)([C@@H]([C@H](OC)[C@H]23)[C@@H]14)[C@@H](O)[C@@H]6OC
MOL006250	0.9895	0.8905	0.9256	2.8056	CC(C)(O)[C@@H]1CC[C@]2(C)[C@@H](O)CC[C@@](C)(O)[C@H]2[C@@H]1OO[C@H]1O[C@@](C)(CO)[C@@H](O)[C@H](O)[C@H]1O
MOL006251	0.9895	0.8905	0.9256	2.8056	CC(C)(O)[C@@H]1CC[C@]2(C)[C@@H](O)CC[C@](C)(O)[C@H]2[C@@H]1OO[C@H]1O[C@@](C)(CO)[C@@H](O)[C@H](O)[C@H]1O
MOL000156	0.9894	0.893	0.923	2.8053	C[C@H]1O[C@@H](O[C@@H]2[C@@H](O)[C@@H](OCCc3ccc(O)c(O)c3)O[C@H](CO)[C@H]2O)[C@H](O)[C@H](O)[C@H]1O
MOL011507	0.9916	0.8959	0.9174	2.8048	CC1=C(CO[C@H]2O[C@H](CO)[C@H](O)[C@@H](O)[C@@H]2O)C(=O)O[C@H]([C@H](C)[C@H]2CC[C@@H]3[C@@H]4[C@H](O)[C@H](O)[C@@]5(O)CC=CC(=O)[C@@]5(C)[C@H]4C[C@@H](O)[C@]23C)C1
MOL005216	0.9875	0.9272	0.8897	2.8044	CC#CC#C/C=C1\C=C[C@]2(CCCC2=O)C1=O
MOL004283	0.9864	0.8746	0.9434	2.8044	C[C@H]1CC[C@@]23O[C@]2(C)CC[C@H]2[C@@H]([C@H]13)C2(C)C
MOL012064	0.9634	0.8948	0.9462	2.8043	CC(=O)O[C@H]1C[C@@]23C[C@@]24CC[C@@H](O)C(C)(C)[C@H]4CC[C@H]3[C@@]2(C)C[C@H]3OC(=O)C[C@H](C)[C@H]3[C@]12C
MOL000369	0.9921	0.9048	0.9067	2.8036	O=C1C[C@H](c2ccc(O)c(O)c2)Oc2cc(O[C@H]3O[C@@H](CO)[C@@H](O)[C@@H](O)[C@@H]3O[C@H]3OC[C@@](O)(CO[C@H]4O[C@H](CO)[C@@H](O)[C@H]4O)[C@H]3O)cc(O)c21
MOL012510	0.9984	0.8745	0.9305	2.8034	CCCCOC(=O)[C@H]1O[C@@H](O[C@H]2CC[C@]3(C)[C@H]4CC=C5[C@@H]6CC(C)(C)CC[C@]6(C(=O)O[C@@H]6O[C@H](CO)[C@@H](O)[C@H](O)[C@H]6O)CC[C@@]5(C)[C@]4(C)CC[C@H]3C2(C)C)[C@H](O[C@@H]2O[C@H](CO)[C@@H](O)[C@H](O)[C@H]2O)[C@@H](O)[C@@H]1O
MOL008217	0.9935	0.8818	0.9274	2.8028	C[C@@H]1CO[C@@]2(O[C@H]3C[C@@H]4[C@@H]5C[C@H](O)[C@H]6C[C@@H](O)CC[C@]6(C)[C@H]5CC[C@]4(C)[C@H]3[C@@H]2C)[C@@H](O)C1
MOL006327	0.9751	0.8958	0.9314	2.8022	C[C@H](C/C=C\C(C)(C)O)[C@H]1CC[C@@]2(C)[C@@H]3CC[C@@H]4C(C)(C)[C@@H](O)CC[C@@]45C[C@@]35CC[C@]12C
MOL007827	0.9541	0.9088	0.939	2.802	CC(C)C(C)(C)CC[C@H](C)[C@H]1CC[C@@H]2[C@@H]3CC[C@H]4C[C@@H](O)CC[C@]4(C)[C@H]3CC[C@@]21C
MOL012640	0.9787	0.8981	0.9246	2.8014	CC(=O)[C@H]1CC[C@]2(C)[C@@H]1[C@H](O)C[C@@H]1[C@@]3(C)CC[C@H](O)C(C)(C)[C@H]3[C@@H](O)C[C@]12C
MOL009848	0.9979	0.8957	0.9075	2.801	OC[C@H]1O[C@H](O[C@]2(CO)O[C@H](CO[C@H]3O[C@H](CO)[C@H](O)[C@H](O)[C@H]3O)[C@@H](O)[C@@H]2O)[C@H](O)[C@@H](O)[C@H]1O
MOL011812	0.9752	0.8873	0.9385	2.801	C=C1CC[C@@]2(C)[C@H]([C@@H]1C)[C@H]1CC[C@@]3(C)[C@@](C)(CC[C@H]4C(C)(C)[C@@H](O)CC[C@@]43C)[C@]1(C)C[C@@H]2O
MOL001885	0.9892	0.8941	0.9173	2.8006	CO[C@H]1C[C@H](O[C@@H]2CC[C@]3(C=O)[C@H]4CC[C@]5(C)[C@H](C6=CC(=O)OC6)CC[C@]5(O)[C@@H]4CC[C@]3(O)C2)O[C@H](C)[C@H]1O
MOL008053	0.9748	0.9211	0.9043	2.8001	CC#CC#Cc1ccccc1
MOL005907	0.9674	0.9003	0.9323	2.8001	CC1(C)[C@@H]2C[C@@H]3[C@]14[C@@H](O)CCC(C)(C)[C@@]34C2
MOL011727	0.978	0.8676	0.9538	2.7993	C=C1CC[C@]2(C)CC[C@]3(C)[C@H](CC[C@@H]4[C@@]5(C)CC[C@H](OC(=O)CCCCCCCCCCCCCCC)C(C)(C)[C@@H]5CC[C@]43C)[C@H]2[C@@H]1C
MOL000605	0.978	0.8676	0.9538	2.7993	C=C1CC[C@]2(C)CC[C@]3(C)[C@H](CC[C@@H]4[C@@]5(C)CC[C@H](OC(=O)CCCCCCCCCCCCCCC)C(C)(C)[C@H]5CC[C@]43C)[C@H]2[C@@H]1C
MOL008071	0.9976	0.8724	0.9291	2.7992	CC1=C[C@@H](O[C@H]2O[C@@H](CO)[C@@H](O)[C@@H](O)[C@@H]2O)[C@H](O)[C@]2(C)[C@@H]1C[C@@H]1OC(=O)[C@@H](O)[C@@]3(O)[C@]14CO[C@]3(C)[C@H](O)[C@@H](O)[C@@H]24
MOL011120	0.9664	0.8933	0.9389	2.7986	CC[C@H](CC[C@@H](C)[C@H]1CC[C@H]2[C@@H]3[C@H](O)C[C@@H]4C[C@H](O)CC[C@]4(C)[C@H]3CC[C@]12C)C(C)C
MOL012770	0.9959	0.8579	0.9443	2.7981	C=C(C)[C@@H]1CC[C@]2(C(=O)O[C@@H]3O[C@H](CO)[C@@H](O)[C@H](O)[C@H]3O)C[C@@H]3CC[C@]4(C)[C@@H](CC[C@@H]5[C@@]6(C)CC[C@H](O)C(C)(C)[C@H]6C[C@H](O)[C@]54C)[C@H]3C[C@H]12
MOL001068	0.9586	0.9083	0.9311	2.7981	CC(C)/C=C/C[C@@](C)(O)[C@@H]1[C@H]2CC[C@@H]3[C@@]4(C)CC[C@H](O)C(C)(C)[C@H]4CC[C@@]3(C)[C@]2(C)C[C@@H]1O
MOL013321	0.9753	0.9072	0.9155	2.798	CC1=CC[C@@](C)([C@@H](C)[C@H]2CC[C@@]3(C)[C@@H]4CC[C@H]5[C@](C)(C(=O)O)[C@@H](O)CC[C@@]56C[C@@]46CC[C@]23C)OC1=O
MOL005145	0.9769	0.9035	0.9167	2.7971	CC(=O)O[C@@H]1C[C@]23C[C@@](C)(O)[C@H](CC[C@H]2[C@@](C)(O)[C@@H]2[C@@H](O)[C@H](O)C(C)(C)[C@@]12O)[C@H]3O
MOL002326	0.9821	0.9123	0.9021	2.7965	CCOC(CO)(OCC)OCC
MOL005222	0.9699	0.8895	0.9369	2.7963	C[C@@H]1C[C@@H]2C[C@@]3(C[C@H](C)C[C@H]3C1)[C@@H](C)C[C@H]1[C@H]2C1(C)C
MOL010467	0.9813	0.9251	0.8898	2.7961	CCCC#CC#C/C=C/COC(C)=O
MOL010236	0.9942	0.8734	0.9283	2.7959	C[C@@H]1CC[C@@]2(OC1)O[C@H]1[C@@H](O)[C@H]3[C@@H]4CC[C@H]5C[C@@H](O)[C@H](O)C[C@]5(C)[C@H]4CC[C@]3(C)[C@H]1[C@@H]2C
MOL002396	0.9951	0.8669	0.9339	2.7959	CCN1C[C@@]2(COC)CC[C@@H](OC)[C@@]34[C@@H]1[C@@H](C[C@@H]23)[C@]1(O)C[C@@H](OC)[C@@H]2C[C@H]4[C@H]1[C@@H]2OC(C)=O
MOL002606	0.963	0.8914	0.9415	2.7959	C=C(C)[C@H]1CC[C@]2(C)[C@H]3CC[C@@H]4[C@@]5(C)CCCC(C)(C)[C@@H]5CC[C@@]4(C)[C@]3(C)CC[C@@H]12
MOL012662	0.976	0.8994	0.9203	2.7957	CC(C)=CCC[C@@](C)(O)[C@@]1(C)CC[C@]2(C)[C@@H]3C[C@@H](O)[C@H]4C(C)(C)[C@H](O)CC[C@]4(C)[C@@H]3C[C@H](O)[C@H]21
MOL005450	0.9686	0.9005	0.9264	2.7955	CC(C)CCC[C@@H](C)[C@@H]1CC[C@@H]2[C@@H]3CC[C@H]4C[C@@H](O)CC[C@]4(C)[C@H]3CC[C@@]21C
MOL009672	0.9686	0.9005	0.9264	2.7955	CC(C)CCC[C@@H](C)[C@H]1CC[C@H]2[C@@H]3CC[C@H]4C[C@@H](O)CC[C@]4(C)[C@H]3CC[C@]12C
MOL009361	0.9765	0.8952	0.9236	2.7954	CCN1C[C@]2(COC)[C@H](O)C[C@H](OC)[C@@]34[C@@H]2[C@@H](OC)[C@@H]([C@@H]13)[C@@]1(OC(C)=O)C[C@H](OC)[C@H]2C[C@H]4[C@@H]1[C@H]2OC(=O)c1ccccc1
MOL012009	0.993	0.872	0.9302	2.7952	CC(=O)OC(C)(C)[C@H]1O[C@@]23O[C@@H]1C[C@@H](C)[C@H]2[C@@]1(C)CC[C@]24C[C@]25CC[C@H](O)C(C)(C)[C@H]5CC[C@@H]4[C@@]1(C)[C@@H]3O
MOL012011	0.993	0.872	0.9302	2.7952	CC(=O)OC(C)(C)[C@H]1O[C@@]23O[C@@H]1C[C@@H](C)[C@H]2[C@@]1(C)CC[C@]24C[C@]25CC[C@@H](O)C(C)(C)[C@H]5CC[C@@H]4[C@@]1(C)[C@@H]3O
MOL012651	0.9773	0.8992	0.9185	2.795	C=C(C)[C@@H](O)C/C=C(/C)[C@H]1CC[C@]2(C)[C@@H]1[C@H](O)C[C@@H]1[C@]3(C)CC[C@@H](O)C(C)(C)[C@H]3[C@@H](O)C[C@]12C
MOL010050	0.9773	0.9183	0.8993	2.7949	C=C[C@H](O)C#CC#C[C@H](O)/C=C/CCCCCCC
MOL001940	0.9773	0.9183	0.8993	2.7949	C=C[C@@H](O)C#CC#C[C@@H](O)/C=C\CCCCCCC
MOL012659	0.9848	0.8766	0.933	2.7944	CC(C)=C[C@H]1C[C@](C)(O)[C@H]2CC[C@]3(C)[C@@H]2[C@H](C[C@@H]2[C@]4(C)CC[C@@H](O)C(C)(C)[C@H]4[C@@H](O)C[C@]23C)O1
MOL006010	0.9948	0.8961	0.9031	2.7941	COC(=O)[C@]12CCC(C)(C)C[C@H]1C1=CC[C@@H]3[C@@]4(C)C[C@H](O)[C@H](O[C@@H]5O[C@H](CO)[C@@H](O)[C@@H](O)[C@H]5O)C(CO)(CO)[C@H]4CC[C@@]3(C)[C@]1(C)C[C@@H]2O
MOL006017	0.9948	0.8961	0.9031	2.7941	COC(=O)[C@]12CCC(C)(C)C[C@@H]1C1=CC[C@@H]3[C@@]4(C)C[C@@H](O)[C@@H](O[C@@H]5O[C@H](CO)[C@@H](O)[C@@H](O)[C@H]5O)C(CO)(CO)[C@H]4CC[C@@]3(C)[C@]1(C)C[C@@H]2O
MOL004703	0.999	0.8863	0.9083	2.7937	C[C@H]1O[C@@H](O[C@H]2CC[C@@]3(C)[C@H](CC[C@]4(C)[C@@H]3C=C[C@]35OC[C@@]6(CCC(C)(C)C[C@@H]63)[C@@H](O)C[C@]54C)C2(C)C)[C@H](O)[C@@H](O[C@@H]2O[C@H](CO)[C@@H](O)[C@H](O)[C@H]2O)[C@H]1O
MOL013048	0.9745	0.9791	0.84	2.7936	O=c1ccn([C@@H]2O[C@H](CO[P@@](=O)(O)O[P@@](=O)(O)O[C@H]3O[C@@H](CO)[C@H](O)[C@@H](O)[C@@H]3O)[C@@H](O)[C@H]2O)c(=O)[nH]1
MOL012043	0.9976	0.8729	0.9227	2.7932	CC(=O)O[C@H]1C[C@]23C[C@]24CC[C@H](O[C@H]2OC[C@H](O)[C@@H](O)[C@@H]2O)C(C)(C)[C@@H]4CC[C@H]3[C@]2(C)C[C@H]3O[C@@]4(C[C@@H](C)[C@@H]3[C@]12C)O[C@H](O)[C@@]1(C)O[C@@H]41
MOL007502	0.9839	0.9313	0.877	2.7922	C=C[C@H](O)C#CC#CC/C=C\CCCCCCC
MOL001949	0.9839	0.9313	0.877	2.7922	C=C[C@@H](O)C#CC#CC/C=C\CCCCCCC
MOL007485	0.9983	0.8662	0.9271	2.7916	CC1(C)CC[C@]2(C(=O)O[C@@H]3O[C@H](CO)[C@@H](O)[C@H](O)[C@H]3O)CC[C@]3(C)C(=CC[C@@H]4[C@@]5(C)CC[C@H](O[C@@H]6O[C@H](C(=O)O)[C@@H](O)[C@H](O)[C@H]6O[C@@H]6O[C@H](CO)[C@@H](O)[C@H](O)[C@H]6O)C(C)(C)[C@@H]5CC[C@]43C)[C@@H]2C1
MOL005325	0.9983	0.8662	0.9271	2.7916	CC1(C)CC[C@]2(C(=O)O[C@@H]3O[C@H](CO)[C@@H](O)[C@H](O)[C@H]3O)CC[C@]3(C)C(=CC[C@H]4[C@@]5(C)CC[C@H](O[C@@H]6O[C@H](C(=O)O)[C@@H](O)[C@H](O)[C@H]6O[C@@H]6O[C@H](CO)[C@@H](O)[C@H](O)[C@H]6O)C(C)(C)[C@@H]5CC[C@]43C)[C@H]2C1
MOL001095	0.9544	0.9074	0.9293	2.7911	CC(C)(C)/C=C/C[C@](C)(O)[C@@H]1CC[C@@]2(C)[C@@H]1CC[C@@H]1[C@@]3(C)CCC(=O)C(C)(C)[C@@H]3CC[C@@]12C
MOL009766	0.9904	0.8735	0.927	2.791	CC(C)[C@H]1[C@@H](C)[C@H]1C[C@@H](C)[C@H]1C(=O)C[C@H]2[C@@H]3C[C@@H]4O[C@@]45C[C@@H](O)C[C@H](O)[C@]5(C)[C@@H]3CC[C@]12C
MOL012210	0.9881	0.9251	0.877	2.7902	C/C=C/C#CC#CC[C@H](/C=C/CCCO)O[C@@H]1O[C@H](CO)[C@@H](O)[C@H](O)[C@H]1O
MOL006800	0.9944	0.8761	0.9191	2.7896	O=C(O)[C@H]1CC[C@H]2[C@@H](C1)O[C@@]1(C[C@H](O)[C@H](CO)CO1)[C@]2(O)CO
MOL012014	0.9936	0.864	0.9318	2.7895	C=C(C)[C@H]1O[C@]23O[C@H]1C[C@@H](C)[C@@H]2[C@]1(C)CC[C@]24C[C@]25CC[C@H](O)C(C)(C)[C@@H]5CC[C@@H]4[C@]1(C)[C@@H]3O
MOL012068	0.9936	0.864	0.9318	2.7895	C=C(C)[C@H]1O[C@@]23O[C@@H]1C[C@@H](C)[C@@H]2[C@@]1(C)CC[C@@]24C[C@@]25CC[C@H](O)C(C)(C)[C@H]5CC[C@H]4[C@@]1(C)[C@@H]3O
MOL012037	0.9786	0.9096	0.9011	2.7893	CC(=O)O[C@H]([C@@H]1C[C@@H](C)[C@H]2[C@@](O)(O1)[C@H](O)[C@@]1(C)C3=CC[C@@H]4C(C)(C)[C@@H](O)CC[C@@]45C[C@@]35CC[C@]21C)C(C)(C)O
MOL011997	0.9786	0.9096	0.9011	2.7893	CC(=O)O[C@H]([C@H]1C[C@H](C)[C@H]2[C@@](O)(O1)[C@H](O)[C@@]1(C)C3=CC[C@@H]4C(C)(C)[C@@H](O)CC[C@@]45C[C@@]35CC[C@]21C)C(C)(C)O
MOL005209	0.9749	0.875	0.9394	2.7892	C=C1[C@H]2C[C@@]3([C@@H]1OC(C)=O)[C@@H](C[C@@H]2O)[C@]12[C@@H]4C[C@H]3[C@H]1N(CC)C[C@]4(C)CC[C@@H]2O
MOL011517	0.9689	0.902	0.9181	2.789	CC(=O)/C=C(\O)[C@@]1(O)C(C)(C)C[C@H](O[C@@H]2O[C@H](CO)[C@@H](O)[C@H](O)[C@H]2O)C[C@@]1(C)O
MOL005258	0.96	0.9053	0.9236	2.7889	CC(C)[C@H](C)[C@@H](O)[C@H](O)[C@@H](C)[C@H]1CC[C@H]2[C@@H]3CC(=O)[C@H]4C[C@H](O)[C@H](O)C[C@]4(C)[C@H]3CC[C@]12C
MOL001910	0.9526	0.878	0.9581	2.7888	CC1=CC[C@]23CC[C@]4(C)[C@H]([C@H]2C1)[C@@]1(OC3=O)O[C@H]1[C@@H]1[C@@]2(C)CC[C@H](O)[C@@](C)(CO)[C@H]2CC[C@]14C
MOL005309	0.9978	0.8682	0.9227	2.7887	CC1(C)CC[C@]2(C(=O)O[C@@H]3O[C@@H](CO)[C@H](O)[C@H](O)[C@H]3O)CC[C@]3(C)C(=CC[C@@H]4[C@@]5(C)CC[C@H](O[C@@H]6O[C@H](C(=O)O)[C@@H](O[C@@H]7O[C@H](CO)[C@H](O)[C@H]7O)[C@H](O)[C@H]6O)C(C)(C)[C@@H]5CC[C@]43C)[C@H]2C1
MOL012506	0.9978	0.8682	0.9227	2.7887	CC1(C)CC[C@]2(C(=O)O[C@@H]3O[C@H](CO)[C@@H](O)[C@H](O)[C@H]3O)CC[C@]3(C)C(=CC[C@H]4[C@@]5(C)CC[C@H](O[C@H]6O[C@H](C(=O)O)[C@@H](O[C@@H]7O[C@@H](CO)[C@H](O)[C@H]7O)[C@H](O)[C@H]6O)C(C)(C)[C@@H]5CC[C@]43C)[C@H]2C1
MOL006529	0.9729	0.889	0.9262	2.7881	C=C(C)[C@@H]1CC[C@]2(CO)CC[C@]3(C)[C@H](CC[C@@H]4[C@@]5(C)CC[C@H](O)[C@](C)(CO)[C@@H]5CC[C@]43C)[C@@H]12
MOL002785	0.9845	0.9077	0.8952	2.7874	CCCC#CC#CCCCOC(=O)CC(C)C
MOL012178	0.9626	0.9	0.9248	2.7874	CC1(C)CC[C@@]23CC[C@]4(C)[C@](CC2=O)([C@H]2O[C@H]2[C@@H]2[C@@]5(C)CCC(=O)C(C)(C)[C@H]5[C@@H](O)C[C@]24C)[C@H]3C1
MOL004759	0.9841	0.8781	0.9247	2.7869	C=C1[C@@H](O)[C@@]23C[C@@H]1[C@@H](O)C[C@H]2[C@]12[C@@H]4[C@H]3C[C@H]1[C@@](C)(CC[C@@H]2O)CN4CC
MOL008358	0.9878	0.8541	0.9449	2.7868	C=CCSCC=C
MOL003250	0.9801	0.8873	0.9195	2.7868	CC1(C)[C@@H](O)CC[C@H]2[C@]3(C)CC[C@@]4(C)[C@H]5C[C@](C)(C(=O)O)CC[C@]5(C)CC[C@]4(C)[C@H]3C[C@@H]3O[C@]321
MOL007690	0.9876	0.8782	0.9209	2.7867	CC[C@H](CC[C@@H](C)[C@H]1CC[C@H]2C3=CC[C@@H]4C[C@H](O[C@@H]5O[C@H](CO)[C@@H](O)[C@H](O)[C@H]5O)CC[C@]4(C)[C@@H]3CC[C@]12C)C(C)C
MOL006761	0.9876	0.8782	0.9209	2.7867	CC[C@H](CC[C@@H](C)[C@H]1CC[C@H]2C3=CC[C@H]4C[C@@H](O[C@@H]5O[C@H](CO)[C@@H](O)[C@H](O)[C@H]5O)CC[C@]4(C)[C@H]3CC[C@]12C)C(C)C
MOL006758	0.9876	0.8782	0.9209	2.7867	CC[C@@H](CC[C@@H](C)[C@H]1CC[C@H]2C3=CC[C@H]4C[C@@H](O[C@@H]5O[C@H](CO)[C@@H](O)[C@H](O)[C@H]5O)CC[C@]4(C)[C@H]3CC[C@]12C)C(C)C
MOL000820	0.9722	0.8927	0.921	2.7858	CC(C)[C@@H](C)[C@@H]1O[C@H]1[C@@H](C)[C@H]1CC[C@@]2(O)C3=CC(=O)[C@@H]4C[C@@H](O)[C@@H](O)C[C@]4(C)[C@H]3CC[C@]12C
MOL004758	0.9852	0.8771	0.9235	2.7858	C=C1[C@@H](O)[C@@]23CC[C@@H]1[C@@H](O)[C@H]2[C@]12[C@@H]4[C@H]3C[C@H]1[C@](C)(CC[C@@H]2O)CN4CC
MOL002772	0.9785	0.9213	0.886	2.7858	C/C=C\C#CC#CCCCOC(=O)CC(C)C
MOL011402	0.9722	0.8889	0.9243	2.7854	CC(C)=CCC[C@](C)(O)[C@H]1CC[C@]2(C)[C@H]1[C@H](O)C[C@@H]1[C@@]3(C)CC[C@H](O)C(C)(C)[C@@H]3[C@@H](O)C[C@]12C
MOL006745	0.9722	0.8889	0.9243	2.7854	CC(C)=CCC[C@@](C)(O)[C@@H]1CC[C@@]2(C)[C@@H]1[C@@H](O)C[C@H]1[C@@]3(C)CC[C@@H](O)C(C)(C)[C@H]3[C@@H](O)C[C@@]12C
MOL011408	0.9722	0.8889	0.9243	2.7854	CC(C)=CCC[C@](C)(O)[C@H]1CC[C@]2(C)[C@H]1[C@H](O)C[C@H]1[C@@]3(C)CC[C@H](O)C(C)(C)[C@@H]3[C@@H](O)C[C@]12C
MOL012664	0.9722	0.8889	0.9243	2.7854	CC(C)=CCC[C@](C)(O)[C@H]1CC[C@]2(C)[C@H]1[C@H](O)C[C@H]1[C@]3(C)CC[C@@H](O)C(C)(C)[C@@H]3[C@@H](O)C[C@@]12C
MOL012855	0.9722	0.8889	0.9243	2.7854	CC(C)=CCC[C@](C)(O)[C@H]1CC[C@]2(C)[C@H]1[C@@H](O)C[C@H]1[C@]3(C)CC[C@H](O)C(C)(C)[C@@H]3[C@H](O)C[C@@]12C
MOL011450	0.9722	0.8889	0.9243	2.7854	CC(C)=CCC[C@](C)(O)[C@H]1CC[C@@]2(C)[C@@H]1[C@H](O)C[C@@H]1[C@]3(C)CC[C@@H](O)C(C)(C)[C@H]3[C@H](O)C[C@]12C
MOL005373	0.9722	0.8889	0.9243	2.7854	CC(C)=CCC[C@](C)(O)[C@@H]1CC[C@]2(C)[C@H]1[C@H](O)C[C@H]1[C@@]3(C)CC[C@H](O)C(C)(C)[C@H]3[C@@H](O)C[C@@]12C
MOL011452	0.9722	0.8889	0.9243	2.7854	CC(C)=CCC[C@@](C)(O)[C@H]1CC[C@@]2(C)[C@@H]1[C@H](O)C[C@@H]1[C@]3(C)CC[C@@H](O)C(C)(C)[C@H]3[C@H](O)C[C@]12C
MOL005282	0.9722	0.8889	0.9243	2.7854	CC(C)=CCC[C@@](C)(O)[C@H]1CC[C@]2(C)[C@@H]1[C@H](O)C[C@@H]1[C@]3(C)CC[C@@H](O)C(C)(C)[C@H]3[C@@H](O)C[C@]12C
MOL005280	0.9722	0.8889	0.9243	2.7854	CC(C)=CCC[C@](C)(O)[C@H]1CC[C@]2(C)[C@@H]1[C@H](O)C[C@@H]1[C@]3(C)CC[C@@H](O)C(C)(C)[C@H]3[C@@H](O)C[C@]12C
MOL005340	0.9722	0.8889	0.9243	2.7854	CC(C)=CCC[C@@](C)(O)[C@H]1CC[C@]2(C)[C@@H]1[C@H](O)C[C@@H]1[C@@]3(C)CC[C@H](O)C(C)(C)[C@@H]3[C@@H](O)C[C@]12C
MOL005284	0.9722	0.8889	0.9243	2.7854	CC(C)=CCC[C@](C)(O)[C@H]1CC[C@]2(C)[C@@H]1[C@H](O)C[C@@H]1[C@@]3(C)CC[C@H](O)C(C)(C)[C@@H]3[C@@H](O)C[C@]12C
MOL011361	0.9891	0.8915	0.9037	2.7844	O=[N+]([O-])CC[C@H]1CC[C@H](O[C@@H]2O[C@H](CO[C@@H]3OC[C@@H](O)[C@H](O)[C@H]3O)[C@@H](O)[C@H](O)[C@H]2O)CC1
MOL011435	0.9883	0.8933	0.9027	2.7843	C=C[C@@H](O)C#CC#C[C@@H](O)[C@H](O)[C@H]1O[C@H]1CCCCCCC
MOL011434	0.9883	0.8933	0.9027	2.7843	C=C[C@@H](O)C#CC#C[C@@H](O)[C@H](O)[C@@H]1O[C@@H]1CCCCCCC
MOL012585	0.9841	0.9067	0.8931	2.7839	CC1=CC(=O)CC(C)(C)[C@H]1/C=C/[C@@H](C)O[C@@H]1O[C@@H](CO[C@H]2OC[C@@H](O)[C@H](O)[C@H]2O)[C@@H](O)[C@H](O)[C@H]1O
MOL001334	0.9859	0.9003	0.8975	2.7837	OC[C@@H]1O[C@H](OC[C@H]2O[C@@H](OCc3ccccc3)[C@H](O)[C@@H](O)[C@@H]2O)[C@@H](O)[C@H](O)[C@H]1O
MOL011018	0.9839	0.8827	0.9161	2.7827	CC1(C)[C@@H](O)CC[C@]2(C)[C@H]3CC[C@]45OC[C@@]6(CC[C@](C)(C=O)C[C@H]64)C(=O)C[C@@]5(C)[C@]3(C)CC[C@@H]12
MOL006557	0.9953	0.8775	0.9095	2.7823	C[C@@H]1CC[C@]2(C(=O)O[C@H]3O[C@H](CO)[C@@H](O)[C@H](O)[C@H]3O)CC[C@]3(C)C(=CC[C@@H]4[C@@]5(C)CC[C@H](O[C@@H]6OC[C@H](O)[C@H](O)[C@H]6O)C(C)(C)[C@@H]5CC[C@]43C)[C@@H]2[C@]1(C)O
MOL000192	0.9777	0.8803	0.9243	2.7823	CC(C)O[C@@H]1O[C@H](CO)[C@@H](O)[C@H](O)[C@]1(O)[C@H]1CC[C@]2(C)C[C@H](O)[C@@H](O)[C@H](C)[C@H]2C1
MOL010660	0.9803	0.8723	0.9293	2.7819	CC1(C)O[C@@H]1[C@H]1C[C@@H]([C@@H]2CC[C@]3(C)C4=CC[C@@H]5C(C)(C)[C@@H](O)CC[C@]5(C)[C@H]4CC[C@@]23C)[C@@H](O)O1
MOL009924	0.9494	0.9002	0.9318	2.7814	C=C(C)[C@H](O)CC[C@](C)(O)[C@H]1CC[C@]2(C)[C@@H]1CC[C@@H]1[C@]3(C)CC[C@@H](O)C(C)(C)[C@H]3CC[C@]12C
MOL012275	0.9928	0.8737	0.9149	2.7813	CC1(C)CC[C@]2(C(=O)O[C@@H]3O[C@H](CO)[C@@H](O[C@H]4O[C@H](CO)[C@@H](O)[C@H](O)[C@H]4O)[C@H](O)[C@H]3O)CC[C@]3(C)C(=CC[C@H]4[C@@]5(C)CC[C@@H](O)[C@](C)(CO)[C@H]5CC[C@@]43C)[C@@H]2C1
MOL012649	0.9637	0.8904	0.9268	2.7809	C=C(C)[C@@H](O)CC[C@](C)(O)[C@H]1CC[C@]2(C)[C@@H]1[C@H](O)C[C@@H]1[C@]3(C)CC[C@@H](O)C(C)(C)[C@H]3CC[C@]12C
MOL004506	0.9918	0.8477	0.9409	2.7804	C[C@@H]1CC[C@@]2(OC1)O[C@@H]1C[C@H]3[C@@H]4CC[C@H]5CC[C@@H](O)C[C@@]5(C)[C@H]4CC[C@@]3(C)[C@@H]1[C@@H]2C
MOL004512	0.9912	0.8488	0.9396	2.7795	C[C@H]1CC[C@@]2(OC1)O[C@H]1C[C@H]3[C@@H]4CC[C@@H]5C[C@H](O)CC[C@]5(C)[C@H]4CC[C@@]3(C)[C@H]1[C@@H]2C
MOL007362	0.9912	0.8488	0.9396	2.7795	C[C@H]1CC[C@@]2(OC1)O[C@H]1C[C@H]3[C@@H]4CC[C@H]5C[C@H](O)CC[C@]5(C)[C@H]4CC[C@]3(C)[C@H]1[C@@H]2C
MOL004495	0.9912	0.8488	0.9396	2.7795	C[C@@H]1CC[C@@]2(OC1)O[C@H]1C[C@@H]3[C@@H]4CC[C@H]5C[C@@H](O)CC[C@]5(C)[C@H]4CC[C@]3(C)[C@H]1[C@@H]2C
MOL004510	0.9912	0.8488	0.9396	2.7795	C[C@H]1CC[C@@]2(OC1)O[C@H]1C[C@@H]3[C@@H]4CC[C@H]5C[C@@H](O)CC[C@]5(C)[C@H]4CC[C@]3(C)[C@H]1[C@@H]2C
MOL004530	0.9912	0.8488	0.9396	2.7795	C[C@H]1CC[C@@]2(OC1)O[C@H]1C[C@@H]3[C@H]4CC[C@@H]5C[C@H](O)CC[C@]5(C)[C@@H]4CC[C@]3(C)[C@H]1[C@@H]2C
MOL008519	0.9912	0.8488	0.9396	2.7795	C[C@H]1CC[C@@]2(OC1)O[C@H]1C[C@H]3[C@@H]4CC[C@H]5C[C@@H](O)CC[C@]5(C)[C@H]4CC[C@]3(C)[C@H]1[C@@H]2C
MOL003892	0.9912	0.8488	0.9396	2.7795	C[C@H]1CC[C@@]2(OC1)O[C@H]1C[C@H]3[C@@H]4CC[C@@H]5C[C@@H](O)CC[C@]5(C)[C@H]4CC[C@]3(C)[C@H]1[C@@H]2C
MOL007158	0.9912	0.8488	0.9396	2.7795	C[C@@H]1CC[C@@]2(OC1)O[C@H]1C[C@H]3[C@@H]4CC[C@H]5C[C@@H](O)CC[C@]5(C)[C@H]4CC[C@]3(C)[C@H]1[C@@H]2C
MOL008522	0.9912	0.8488	0.9396	2.7795	C[C@H]1CC[C@@]2(OC1)O[C@H]1C[C@H]3[C@@H]4CC[C@@H]5C[C@H](O)CC[C@]5(C)[C@H]4CC[C@]3(C)[C@H]1[C@@H]2C
MOL003894	0.9912	0.8488	0.9396	2.7795	C[C@@H]1CC[C@@]2(OC1)O[C@H]1C[C@H]3[C@@H]4CC[C@@H]5C[C@@H](O)CC[C@]5(C)[C@H]4CC[C@]3(C)[C@H]1[C@@H]2C
MOL008581	0.9912	0.8488	0.9396	2.7795	C[C@@H]1CC[C@@]2(OC1)O[C@@H]1C[C@@H]3[C@@H]4CC[C@H]5C[C@H](O)CC[C@@]5(C)[C@H]4CC[C@@]3(C)[C@@H]1[C@@H]2C
MOL003899	0.9912	0.8488	0.9396	2.7795	C[C@H]1CC[C@@]2(OC1)O[C@H]1C[C@@H]3[C@H]4CC[C@@H]5C[C@H](O)CC[C@]5(C)[C@H]4CC[C@]3(C)[C@H]1[C@@H]2C
MOL003893	0.9912	0.8488	0.9396	2.7795	C[C@H]1CC[C@@]2(OC1)O[C@@H]1C[C@H]3[C@H]4CC[C@@H]5C[C@H](O)CC[C@]5(C)[C@@H]4CC[C@@]3(C)[C@@H]1[C@H]2C
MOL009075	0.9587	0.8953	0.924	2.7779	CC(C)=CCC[C@H](C)[C@H]1CC[C@]2(C)[C@H]3CC[C@H]4C(C)(C)C(=O)CC[C@]45C[C@@]35CC[C@]12C
MOL009711	0.9587	0.8953	0.924	2.7779	CC(C)=CCC[C@@H](C)[C@H]1CC[C@@]2(C)[C@@H]3CC[C@@H]4C(C)(C)C(=O)CC[C@@]45C[C@@]35CC[C@]12C
MOL001320	0.9877	0.8939	0.8958	2.7773	N#C[C@H](O[C@@H]1O[C@H](CO[C@@H]2O[C@H](CO)[C@@H](O)[C@H](O)[C@H]2O)[C@@H](O)[C@H](O)[C@H]1O)c1ccccc1
MOL005354	0.9839	0.8945	0.8987	2.7771	CCCCCCC[C@@H]1O[C@@H]1CC#CC#C[C@@H](O)CC
MOL010436	0.9811	0.8924	0.9032	2.7767	CC1(C)[C@@H]2C[C@@H](O[C@@H]3O[C@@H](CO)[C@@H](O)[C@H](O)[C@@H]3O)[C@@]1(C)C[C@@H]2O
MOL007539	0.9811	0.8924	0.9032	2.7767	CC1(C)[C@H]2C[C@@H](O[C@@H]3O[C@H](CO)[C@@H](O)[C@H](O)[C@H]3O)[C@]1(C)C[C@H]2O
MOL004535	0.9911	0.8452	0.9401	2.7764	CO[C@@]1(CCC(C)C)O[C@H]2[C@H](O)[C@@H]3[C@@H]4CC[C@@H]5C[C@@H](O)CC[C@@]5(C)[C@H]4CC[C@@]3(C)[C@H]2[C@@H]1C
MOL003336	0.9837	0.8921	0.9001	2.7759	C[C@H]1O[C@H](OC[C@@H]2O[C@@H](OCCc3ccc(O)c(O)c3)[C@@H](O)[C@@H](O)[C@@H]2O)[C@@H](O)[C@@H](O)[C@@H]1O
MOL001069	0.9582	0.9009	0.9162	2.7753	C=C(C)O[C@H]1CC[C@@]2(C)[C@H](CC[C@]3(C)[C@@H]2CC[C@@H]2[C@@H]([C@](C)(O)C/C=C/C(C)C)[C@@H](O)C[C@]23C)C1(C)C
MOL000212	0.9516	0.9051	0.9187	2.7753	CC(=O)O/C=C1/CC[C@]23C[C@]24CC[C@]2(C)[C@@H]([C@H](C)CC/C=C(/C)C(=O)O)CC[C@@]2(C)[C@@H]4CC[C@@H]3C1(C)C
MOL003334	0.9843	0.8921	0.8986	2.7749	C[C@H]1O[C@H](OC[C@@H]2O[C@@H](OC[C@@H](O)c3ccc(O)c(O)c3)[C@@H](O)[C@@H](O)[C@@H]2O)[C@@H](O)[C@@H](O)[C@@H]1O
MOL001091	0.9597	0.8792	0.9359	2.7748	C=C(C)[C@@H]1CC[C@]2(C)CC[C@]3(C)[C@@H](CC[C@@H]4[C@@]5(C)CC[C@@H](C)C(C)(C)[C@H]5CC[C@]43C)[C@@H]12
MOL004756	0.9761	0.8725	0.9262	2.7748	CCN1C[C@]2(COC)CC[C@@H](OC)[C@@]34[C@@H]5C[C@@]6(O)[C@H](OC(=O)c7ccc(OC)cc7)[C@@H]5[C@](OC(C)=O)(C[C@H]6OC)[C@@H]([C@H](OC)[C@H]23)[C@@H]14
MOL002656	0.9646	0.8856	0.9242	2.7744	C[C@@H](C[C@H](O)[C@H]1OC1(C)C)[C@@H]1CC[C@]2(C)C3=CC[C@@H]4C(C)(C)[C@H](O)CC[C@]4(C)[C@H]3CC[C@@]12C
MOL006392	0.9646	0.8856	0.9242	2.7744	C[C@@H](C[C@@H](O)[C@H]1OC1(C)C)[C@@H]1CC[C@]2(C)C3=CC[C@@H]4C(C)(C)[C@H](O)CC[C@]4(C)[C@H]3CC[C@@]12C
MOL011526	0.99	0.8849	0.8991	2.7739	OC[C@H]1O[C@@H](O[C@H]2[C@H](O)[C@@H](O)[C@H](OCCc3ccccc3)O[C@@H]2CO)[C@H](O)[C@@H](O)[C@@H]1O
MOL004499	0.9444	0.8989	0.9305	2.7738	C/C(=C/CC[C@@H](C)[C@H]1CC[C@H]2[C@@H]3CC[C@@H]4C(C)(C)[C@H](O)CC[C@@]45C[C@@]35CC[C@]12C)C(=O)O
MOL003773	0.9444	0.8989	0.9305	2.7738	C/C(=C\CC[C@@H](C)[C@H]1CC[C@H]2[C@@H]3CC[C@@H]4C(C)(C)[C@@H](O)CC[C@@]45C[C@@]35CC[C@]12C)C(=O)O
MOL003565	0.977	0.8753	0.9212	2.7735	CC1(C)CCC[C@]2(C)[C@@H]3C[C@H]4[C@@H]([C@H]31)[C@]42C
MOL001070	0.9648	0.8823	0.9259	2.7731	C=C(C)[C@@H]1CC[C@]2(C)CC[C@]3(C)[C@@H](CC[C@@H]4[C@@]5(C)CC[C@@](C)(OC(C)=O)C(C)(C)[C@H]5CC[C@]43C)[C@@H]12
MOL012045	0.9922	0.8658	0.9146	2.7727	C[C@@H]1C[C@H]2O[C@@]3(O[C@@H]2C(C)(C)O)[C@H](O)[C@@]2(C)[C@@H]4CC[C@H]5C(C)(C)[C@@H](OC(=O)O[C@H]6OC[C@@H](O)[C@@H](O)[C@@H]6O)CC[C@@]56C[C@@]46CC[C@]2(C)[C@@H]13
MOL008560	0.9759	0.8667	0.9296	2.7722	C[C@@H]1CC[C@]2(C[C@H]3C[C@@H]4[C@@H]5CC[C@@H]6CCCC[C@]6(C)[C@H]5CC(=O)[C@]4(C)[C@H]3[C@@H]2C)OC1
MOL004624	0.9836	0.899	0.8895	2.7721	C=C1C(=O)[C@]23[C@H](O)[C@H]1CC[C@H]2[C@]12CCCC(C)(C)[C@H]1[C@H](O)[C@@]3(O)OC2
MOL001871	0.9672	0.8753	0.9289	2.7713	CC(C)[C@H]1CC[C@@H]2[C@]1(C)CC[C@]1(C)[C@H]3CC=C4[C@@H](CC[C@H](O)C4(C)C)[C@]3(C)CC[C@@]21C
MOL000214	0.9489	0.9048	0.9175	2.7712	C/C(=C\CC[C@@H](C)[C@H]1CC[C@@]2(C)[C@@H]3CC[C@@H]4C(C)(C)C(=O)CC[C@@]45C[C@@]35CC[C@]12C)C(=O)O
MOL009229	0.9489	0.9048	0.9175	2.7712	C/C(=C/CC[C@@H](C)[C@H]1CC[C@@]2(C)[C@H]3CC[C@H]4C(C)(C)C(=O)CC[C@]45C[C@]35CC[C@]12C)C(=O)O
MOL000539	0.9679	0.8554	0.9474	2.7707	C=C1C[C@@]23C[C@H]4[C@@H]5[C@@]6(C)C[C@H](OC(C)=O)C[C@@]57[C@@H]2[C@H](OC(C)=O)[C@@H]1[C@@H](O)[C@]3(O)[C@H]7N4C6
MOL002411	0.9747	0.8667	0.9289	2.7703	CCN1C[C@]2(COC)CC[C@H](OC)[C@]34[C@@H]1[C@@H]([C@@H](OC)[C@@H]23)[C@@]1(OC(C)=O)C[C@H](OC)[C@]2(O)C[C@H]4[C@H]1[C@H]2OC(=O)c1ccccc1
MOL010275	0.9574	0.8855	0.9273	2.7702	CC[C@H](CC[C@@H](C)[C@H]1CC[C@H]2[C@@H]3CC[C@@H]4CCCC[C@]4(C)[C@H]3CC[C@]12C)C(C)C
MOL009476	0.9979	0.8337	0.9385	2.7701	C[C@@H]1O[C@@H](O[C@H]2[C@H](O[C@H]3CC[C@@]4(C)C(=CC[C@H]5[C@H]6C[C@@H]7O[C@]8(CC[C@@H](COC(=O)C[C@@](C)(O)CC(=O)O)CO8)[C@@H](C)[C@@H]7[C@@]6(C)CC[C@@H]54)C3)O[C@H](CO)[C@@H](O)[C@@H]2O)[C@H](O)[C@H](O)[C@H]1O
MOL001271	0.9561	0.8798	0.9335	2.7694	C=C(C)[C@@H]1CC[C@]2(C)CC[C@]3(C)[C@@H](CC[C@@H]4[C@@]5(C)CC[C@@H](O)C(C)(C)[C@H]5CC[C@]43C)[C@@H]12
MOL001282	0.9561	0.8798	0.9335	2.7694	C=C(C)[C@@H]1CC[C@]2(C)CC[C@]3(C)[C@@H](CC[C@@H]4[C@@]5(C)CC[C@H](O)C(C)(C)[C@H]5CC[C@]43C)[C@@H]12
MOL000356	0.9561	0.8798	0.9335	2.7694	C=C(C)[C@@H]1CC[C@]2(C)CC[C@]3(C)[C@H](CC[C@@H]4[C@@]5(C)CC[C@H](O)C(C)(C)[C@@H]5CC[C@]43C)[C@@H]12
MOL001238	0.9561	0.8798	0.9335	2.7694	C=C(C)[C@@H]1CC[C@]2(C)CC[C@]3(C)[C@H](CC[C@@H]4[C@@]5(C)CC[C@@H](O)C(C)(C)[C@@H]5CC[C@]43C)[C@@H]12
MOL012823	0.9769	0.9163	0.876	2.7691	CC#CC#Cc1ccc(C#C[C@@H](O)CO)s1
MOL011503	0.9572	0.8986	0.9126	2.7685	C[C@H](O)C[C@@]1(O)C(=O)O[C@H]([C@H](CO)[C@H]2CC[C@@H]3[C@@H]4C[C@H](O)[C@@]5(O)CC=CC(=O)[C@@]5(C)[C@H]4C[C@@H](O)[C@]23C)C[C@]1(C)O
MOL008403	0.9899	0.8795	0.8989	2.7684	CCCCCCO[C@@H]1O[C@H](CO)[C@@H](O)[C@H](O)[C@H]1O[C@@H]1O[C@H](CO)[C@@H](O)[C@H](O)[C@H]1O
MOL008348	0.9561	0.9206	0.8918	2.7684	C1CSSC1
MOL000462	0.9944	0.8606	0.9132	2.7682	COC(=O)[C@H]1O[C@@H](O[C@@H]2[C@@H](O)C[C@@]3(C)[C@H](CC[C@]4(C)[C@H]3CC=C3[C@@H]5[C@@H](C)[C@H](C)CC[C@]5(C(=O)OC)CC[C@]34C)[C@@]2(C)CO)[C@H](O)[C@@H](O)[C@@H]1O
MOL000549	0.9869	0.8921	0.8888	2.7679	C=C1C(=O)[C@@]23[C@H](O)[C@@H]1CC[C@@H]2[C@]12[C@H](OC)O[C@@]3(O)[C@@H](O)[C@H]1C(C)(C)CC[C@@H]2O
MOL012547	0.9714	0.8987	0.8973	2.7675	CC1=CC(=O)CC(C)(C)[C@]1(O)/C=C/[C@@H](C)O[C@@H]1O[C@@H](CO[C@@H]2OC[C@](O)(CO)[C@H]2O)[C@@H](O)[C@H](O)[C@H]1O
MOL008840	0.967	0.8848	0.9145	2.7663	C[C@H](CCC(=O)NCCS(=O)(=O)O)[C@H]1CC[C@H]2[C@@H]3CC[C@@H]4C[C@H](O)CC[C@]4(C)[C@H]3C[C@H](O)[C@]12C
MOL007637	0.9894	0.8395	0.9375	2.7663	C[C@@H]1CC[C@]2(OC1)O[C@H]1C[C@@H]3[C@H]4CC[C@H]5CCCC[C@]5(C)[C@@H]4CC[C@@H]3[C@]1(C)[C@@H]2C
MOL012996	0.9697	0.8691	0.9275	2.7663	C=C(C)[C@@H]1CC[C@]2(C(=O)O)CC[C@]3(C)[C@@H](CC[C@@H]4[C@@]5(C)C[C@@H](O)[C@H](O)C(C)(C)[C@@H]5CC[C@]43C)[C@H]12
MOL004184	0.9543	0.8833	0.9281	2.7658	CCOC[C@@H]1C[C@@]23CC[C@H]4[C@@](C)(CCC[C@@]4(C)C(=O)O)[C@H]2CC[C@@H]1C3
MOL004749	0.9634	0.8799	0.9224	2.7657	CCN1C[C@@]2(COC)[C@H]3[C@H](OC)[C@H]4[C@@H]1[C@]3([C@@H](OC)C[C@H]2OC(C)=O)[C@@H]1C[C@@]2(O)[C@H](OC(=O)c3ccccc3)[C@@H]1[C@]4(OC(C)=O)[C@H](O)[C@H]2OC
MOL012048	0.9911	0.8463	0.9283	2.7657	CC(=O)OC(C)(C)[C@H]1O[C@@]23O[C@@H]1C[C@@H](C)[C@@H]2[C@@]1(C)CC[C@@]24C[C@@]25CC[C@H](OC(=O)O)C(C)(C)[C@@H]5CC[C@H]4[C@]1(C)[C@H]3O
MOL006098	0.9706	0.8686	0.926	2.7653	CC1=CC[C@@]2(C)[C@H]([C@@H]1C)[C@H]1CC[C@@H]3[C@@]4(C)CC[C@H](O)C(C)(C)[C@H]4CC[C@@]3(C)[C@]1(C)C[C@@H]2O
MOL011820	0.9706	0.8686	0.926	2.7653	CC1=CC[C@@]2(C)[C@H]([C@@H]1C)[C@H]1CC[C@@H]3[C@@]4(C)CC[C@H](O)C(C)(C)[C@@H]4CC[C@@]3(C)[C@]1(C)C[C@@H]2O
MOL001141	0.9748	0.8759	0.9144	2.7651	CC(=O)O[C@H]1CC[C@@]2(C)[C@H](CC[C@]3(C)[C@@H]2C[C@@H](O)[C@@H]2[C@@H]([C@@](C)(O)CCC=C(C)C)[C@@H](O)C[C@]23C)C1(C)C
MOL010311	0.9698	0.8636	0.9316	2.765	C/C(=C\CC[C@](C)(O)[C@H]1CC[C@]2(C)[C@@H]1CC[C@@H]1[C@@]3(C)CC[C@H](O)C(C)(C)[C@@H]3C[C@H](C)[C@]12CO)CO
MOL005241	0.988	0.8725	0.9045	2.765	C[C@@H]1CC[C@@]2(OC1)O[C@H]1C[C@@H]3[C@@H]4CC=C5C[C@@H](O)CC[C@]5(C)[C@H]4CC[C@]3(C)[C@@]1(O)[C@@H]2C
MOL006717	0.998	0.8584	0.9085	2.7649	CC1(C)CC[C@]2(C(=O)O)CC[C@]3(C)C(=CC[C@@H]4[C@@]5(C)C[C@H](O)[C@H](O[C@@H]6O[C@H](C(=O)O)[C@@H](O)[C@H](O)[C@H]6O[C@@H]6O[C@H](CO)[C@@H](O)[C@H](O)[C@H]6O)[C@@](C)(C(=O)O)[C@H]5CC[C@]43C)[C@H]2C1
MOL013024	0.9882	0.8332	0.9424	2.7637	C=CCCC=C
MOL011781	0.9744	0.885	0.9033	2.7628	COc1cc([C@H](O)[C@H](CO)Oc2ccc(/C=C/CO[C@@H]3O[C@H](CO[C@H]4O[C@H](CO)[C@@H](O)[C@H]4O)[C@@H](O)[C@H](O)[C@H]3O)cc2OC)ccc1O
MOL007015	0.982	0.8686	0.912	2.7626	CO[C@@H]1O[C@@]2(C)CC(=O)[C@@H]3C[C@@]2(O)[C@]13CO
MOL007849	0.9983	0.8496	0.9147	2.7625	C[C@@]1(C(=O)O)CC[C@]2(C)CC[C@]3(C)C(=CC[C@H]4[C@@]5(C)CC[C@@H](O[C@@H]6O[C@H](C(=O)O)[C@@H](O)[C@H](O)[C@H]6O[C@@H]6O[C@H](CO)[C@@H](O)[C@H](O)[C@H]6O)[C@@](C)(CO)[C@H]5CC[C@]43C)[C@H]2C1
MOL007847	0.9983	0.8496	0.9147	2.7625	C[C@@]1(C(=O)O)CC[C@]2(C)CC[C@]3(C)C(=CC[C@@H]4[C@@]5(C)CC[C@H](O[C@@H]6O[C@H](C(=O)O)[C@@H](O)[C@H](O)[C@H]6O[C@@H]6O[C@H](CO)[C@@H](O)[C@H](O)[C@H]6O)[C@](C)(CO)[C@@H]5CC[C@]43C)[C@@H]2C1
MOL009225	0.9373	0.8982	0.9268	2.7623	CC1=CC[C@H]([C@@H](C)[C@H]2CC[C@]3(C)[C@@H]4CC[C@@H]5C(C)(C)C(=O)CC[C@]56C[C@]46CC[C@]23C)OC1=O
MOL009211	0.9373	0.8982	0.9268	2.7623	CC1=CC[C@H]([C@@H](C)[C@H]2CC[C@@]3(C)[C@@H]4CC[C@H]5C(C)(C)C(=O)CCC56C[C@]46CC[C@]23C)OC1=O
MOL012537	0.9751	0.8764	0.9104	2.7619	CC(=O)O[C@H]1[C@H](O[C@@H]2C[C@@]3(C)[C@@H]4CC=C5[C@@H](C=C(O)C(=O)C5(C)C)[C@]4(C)CC[C@]3(C)[C@H]2[C@@](C)(O)C(=O)/C=C/C(C)(C)O)OC[C@H](OC(C)=O)[C@@H]1O
MOL008365	0.9511	0.9186	0.8918	2.7615	CCCCSSCCC
MOL012631	0.9564	0.8938	0.9102	2.7603	CC(C)(O)CCC[C@@](C)(O)[C@H]1CC[C@]2(C)[C@H]1[C@H](O)C[C@@H]1[C@]3(C)CC[C@@H](O)C(C)(C)[C@H]3[C@@H](O)C[C@]12C
MOL013093	0.9835	0.8919	0.884	2.7594	COc1cc(OC)c2ccc(=O)oc2c1C[C@@H](O)C(C)(C)O[C@@H]1O[C@H](CO[C@H]2OC[C@](O)(CO)[C@@H]2O)[C@H](O)[C@H](O)[C@H]1O
MOL007541	0.9557	0.9054	0.8983	2.7594	CC(C)[C@]12C=C[C@](C)(CC1)OO2
MOL008130	0.9557	0.9054	0.8983	2.7594	CC(C)[C@@]12C=C[C@@](C)(CC1)OO2
MOL007995	0.9864	0.8644	0.9081	2.7589	COC(=O)[C@]12CC[C@@H](C)[C@@](C)(O)[C@H]1C1=CC[C@@H]3[C@@]4(C)CC[C@H](O[C@@H]5OC[C@H](O)[C@H](O)[C@H]5O)C(C)(C)[C@@H]4CC[C@@]3(C)[C@]1(C)CC2
MOL009945	0.9591	0.8676	0.9322	2.7589	CC(C)=CCC[C@@](C)(O)[C@H]1CC[C@]2(C)[C@@H]1CC[C@@H]1[C@]3(CO)CC[C@@H](O)C(C)(C)[C@H]3CC[C@]12C
MOL009906	0.9591	0.8676	0.9322	2.7589	CC(C)=CCC[C@](C)(O)[C@H]1CC[C@]2(C)[C@@H]1CC[C@@H]1[C@]3(CO)CC[C@@H](O)C(C)(C)[C@H]3CC[C@]12C
MOL012074	0.9885	0.9153	0.855	2.7589	C[C@@H]1CC(=O)[C@H](O)[C@@]2(O)C[C@]3(C)C4=CC[C@H]5C(C)(C)[C@@H](O[C@H]6OC[C@H](O)[C@@H](O)[C@@H]6O)CC[C@@]56C[C@@]46[C@@H](O)C[C@]3(C)[C@@H]12
MOL011257	0.9015	0.9226	0.9342	2.7583	C[C@@H]1C[C@@]2(O)C[C@@H](C)[C@@H]3[C@H]2C(=O)[C@@]2(C)C4=C(C(=O)[C@@H](O)[C@]32C)[C@@]2(C)CCC(=O)[C@](C)(COC1=O)[C@@H]2C[C@H]4O
MOL008114	0.9914	0.8591	0.9078	2.7583	CC1=C[C@H](O)[C@@H](O)[C@]2(C)[C@H]3[C@@H](O)[C@H](O)[C@@]4(CO)OC[C@@]35[C@@H](C[C@@H]12)OC(=O)[C@H](O)[C@]54O
MOL012995	0.9613	0.8764	0.9201	2.7578	C=C(C)[C@@H]1CC[C@]2(C(=O)O)CC[C@]3(C)[C@H](CC[C@@H]4[C@@]5(C)[C@H](C=O)[C@@H](O)C(C)(C)[C@@H]5CC[C@]43C)[C@@H]12
MOL003266	0.9727	0.8601	0.9248	2.7575	CC(=O)[C@@]1(O)CC[C@@]2(C)[C@H]1CC[C@]1(C)[C@@H]2CC[C@@H]2[C@@]3(C)CCCC(C)(C)[C@H]3CC[C@]21C
MOL013126	0.9728	0.8745	0.9095	2.7567	C[C@@H](CCC(=O)NCCS(=O)(=O)[O-])[C@H]1[C@H](O)C[C@@H]2[C@@H]3CC[C@@H]4C[C@H](O)CC[C@@]4(C)[C@H]3C[C@H](O)[C@]12C
MOL012847	0.9966	0.849	0.9111	2.7567	CC1(C)CC[C@@]2(C(=O)O)CC[C@@]3(C)C(=CC[C@H]4[C@@]5(C)CC[C@H](O[C@H]6O[C@@H](C(=O)O[C@H]7O[C@@H](O)[C@@H](O)[C@@H](O)[C@H]7CO)[C@H](O[C@@H]7O[C@@H](CO)[C@H](O)[C@H]7O)[C@@H](O)[C@H]6O)C(C)(C)[C@@H]5CC[C@]43C)[C@H]2C1
MOL005365	0.9883	0.8709	0.8966	2.7559	OC[C@H]1O[C@H](O[C@H]2[C@H](O)[C@@H](O)[C@H](O)O[C@@H]2CO)[C@H](O)[C@@H](O)[C@@H]1O
MOL001143	0.9709	0.8746	0.9102	2.7557	CC(C)=CCC[C@](C)(O)[C@@H]1[C@H]2[C@H](O)C[C@@H]3[C@@]4(C)CC[C@H](O)C(C)(C)[C@H]4CC[C@@]3(C)[C@]2(C)C[C@@H]1O
MOL011509	0.9904	0.8697	0.8957	2.7557	CC1=C(CO[C@H]2O[C@H](CO)[C@H](O)[C@@H](O)[C@@H]2O)C(=O)O[C@H]([C@H](C)[C@H]2CC[C@@H]3[C@@H]4C[C@H](O)[C@@]5(O)CCCC(=O)[C@@]5(C)[C@H]4CC[C@]23C)C1
MOL012088	0.9872	0.8355	0.9324	2.7551	C=C(CC[C@@H](C)[C@H]1CC[C@@]2(C)[C@@H]3CC[C@H]4C(C)(C)CC[C@H](O)[C@@]45C[C@@]35CC[C@]12C)C(C)C
MOL005831	0.9651	0.8676	0.9222	2.7549	CC(C)[C@@H]1CC[C@H]2[C@@]1(C)CC[C@@]1(C)[C@@H]3CC[C@H]4C(C)(C)[C@H](C)CC[C@]4(C)C3=CC[C@]21C
MOL012464	0.9972	0.8569	0.9005	2.7546	CC1(C)CC[C@]2(O[C@@H]3O[C@H](CO)[C@@H](O)[C@H](O)[C@H]3O)CC[C@]3(C)C(=CC[C@@H]4[C@@]5(C)CC[C@H](O[C@@H]6O[C@H](CO)[C@@H](O)[C@H](O)[C@H]6O)C(C)(C)[C@@H]5CC[C@]43C)[C@@H]2C1
MOL009155	0.9802	0.8747	0.8998	2.7546	C=C(CC[C@@H](C)[C@H]1CC[C@]2(C)[C@H]3CC[C@H]4C(C)(C)[C@@H](O)CC[C@@]45C[C@@]35CC[C@]12C)[C@@H](C)CO
MOL010644	0.9917	0.869	0.8933	2.7541	CC(=O)O[C@H]1C[C@@H](O)[C@@]23CO[C@H](O)[C@]1(C)[C@@H]2C[C@@H](O)[C@]1(C)[C@@H]3C(=O)[C@H](OC(C)=O)[C@@]2(C)[C@H](c3ccoc3)C[C@H]3O[C@]321
MOL013320	0.9945	0.8842	0.8752	2.7538	CC1=CC[C@@](C)([C@@H](C)[C@H]2CC[C@@]3(C)[C@@H]4CC[C@H]5[C@](C)(C(=O)O)[C@@H](O[C@@H]6O[C@H](CO)[C@@H](O)[C@H](O)[C@H]6O)CC[C@@]56C[C@@]46CC[C@]23C)OC1=O
MOL011542	0.9722	0.8738	0.9073	2.7533	CC1=C(CO)C(=O)O[C@@H]([C@@H](C)[C@H]2CC[C@H]3[C@H]4[C@@H]5O[C@@H]5[C@@]5(O)C[C@@H](O)C[C@H](O)[C@]5(C)[C@H]4CC[C@]23C)C1
MOL002294	0.9796	0.8506	0.9227	2.7529	CC[C@H](CC[C@@H](C)[C@H]1CC[C@H]2[C@@H]3CC=C4C[C@@H](O[C@H]5O[C@@H](O)[C@H](O)[C@@H](O)[C@@H]5O)CC[C@]4(C)[C@H]3CC[C@]12C)C(C)C
MOL009593	0.9719	0.872	0.9085	2.7524	C[C@H]1CC[C@@H]2N(C1)C[C@H]1[C@@H]3C[C@H]4[C@@H](CC(=O)[C@H]5C[C@@H](O)CC[C@@]54C)[C@@H]3CC[C@@H]1[C@]2(C)O
MOL010192	0.9719	0.872	0.9085	2.7524	C[C@H]1CC[C@@H]2N(C1)C[C@@H]1[C@@H]3C[C@@H]4[C@@H](CC(=O)[C@@H]5C[C@H](O)CC[C@]45C)[C@@H]3CC[C@@H]1[C@@]2(C)O
MOL007599	0.9614	0.8643	0.9267	2.7524	C[C@H]1[C@H](O)CC[C@@H]2[C@]1(C)CC[C@H]1[C@@]2(C)CC[C@@]2(C)[C@@H]3CC(C)(C)CC[C@]3(C)CC[C@]12C
MOL004451	0.9719	0.872	0.9085	2.7524	C[C@H]1CC[C@H]2N(C1)C[C@H]1[C@@H]3C[C@H]4[C@@H](CC(=O)[C@H]5C[C@@H](O)CC[C@@]54C)[C@@H]3CC[C@@H]1[C@]2(C)O
MOL000463	0.9614	0.8643	0.9267	2.7524	C[C@H]1[C@@H](O)CC[C@@H]2[C@]1(C)CC[C@H]1[C@@]2(C)CC[C@@]2(C)[C@@H]3CC(C)(C)CC[C@]3(C)CC[C@]12C
MOL009582	0.9719	0.872	0.9085	2.7524	C[C@H]1CC[C@@H]2N(C1)C[C@H]1[C@@H]3C[C@H]4[C@@H](CC(=O)[C@H]5C[C@@H](O)CC[C@@]54C)[C@@H]3CC[C@H]1[C@]2(C)O
MOL009584	0.9719	0.872	0.9085	2.7524	C[C@H]1CC[C@@H]2N(C1)C[C@H]1[C@@H]3C[C@H]4[C@@H](CC(=O)[C@H]5C[C@H](O)CC[C@@]54C)[C@@H]3CC[C@@H]1[C@]2(C)O
MOL010197	0.9719	0.872	0.9085	2.7524	C[C@H]1CC[C@@H]2N(C1)C[C@@H]1[C@@H]3C[C@@H]4[C@@H](CC(=O)[C@H]5C[C@@H](O)CC[C@@]54C)[C@@H]3CC[C@@H]1[C@]2(C)O
MOL010461	0.9614	0.8643	0.9267	2.7524	C[C@H]1[C@@H](O)CC[C@H]2[C@]1(C)CC[C@H]1[C@@]2(C)CC[C@@]2(C)[C@@H]3CC(C)(C)CC[C@]3(C)CC[C@]12C
MOL008586	0.9737	0.8431	0.9346	2.7513	CC(C)CC[C@@]1(C)O[C@@H]2C[C@@H]3[C@@H]4CC[C@@]5(C)CCCC[C@]5(C)[C@H]4CC[C@]3(C)[C@@H]2[C@@H]1C
MOL001277	0.9352	0.9059	0.9099	2.751	CC(C)(O)/C=C/C[C@](C)(O)[C@H]1CC[C@]2(C)[C@@H]1CC[C@@H]1[C@@]3(C)CC[C@H](O)C(C)(C)[C@H]3CC[C@]12C
MOL008024	0.9849	0.8513	0.9144	2.7506	CC[C@H](CC[C@H](C)[C@@H]1CC[C@@H]2[C@@H]3C(=O)C=C4C[C@@H](O[C@@H]5O[C@H](CO)[C@@H](O)[C@H](O)[C@H]5O)CC[C@]4(C)[C@H]3CC[C@@]21C)C(C)C
MOL008057	0.9772	0.9028	0.8699	2.7499	CC#CC#CC(=O)c1ccccc1
MOL012986	0.9936	0.87	0.8862	2.7498	CC(C)=CC[C@@H]1O[C@]23C[C@]4(CO2)[C@@H](CC[C@H]2[C@@]5(C)CC[C@H](O)C(C)(C)[C@H]5CC[C@]24C)[C@@H]3[C@@]1(C)O
MOL012959	0.9936	0.87	0.8862	2.7498	CC(C)=CC[C@H]1O[C@@]23C[C@@]4(CO2)[C@@H](CC[C@H]2[C@@]5(C)CC[C@@H](O)C(C)(C)[C@H]5CC[C@@]24C)[C@@H]3[C@@]1(C)O
MOL012030	0.9952	0.8856	0.8688	2.7496	C[C@H](CC(=O)[C@H](O)C(C)(C)O[C@@H]1O[C@@H](CO)[C@H](O)[C@@H](O)[C@@H]1O)[C@H]1C(=O)C[C@@]2(C)C3=CC[C@@H]4C(C)(C)[C@@H](O[C@H]5OC[C@@H](O)[C@H](O)[C@H]5O)CC[C@@]45C[C@@]35CC[C@]12C
MOL003911	0.9872	0.8498	0.9125	2.7494	C[C@@H]1O[C@@H](O[C@@H]2CC[C@@]3(C)[C@H](CC[C@@H]4[C@@H]3CC[C@]3(C)[C@@H](C5=CC(=O)OC5)CC[C@]43O)C2)[C@H](O)[C@H](O)[C@H]1O
MOL006520	0.9437	0.8901	0.9147	2.7485	C[C@@H]1[C@H](C)[C@@H](C)[C@@](C)(O)C2=C3[C@@H](O)C[C@H]4[C@@]5(C)CC[C@H](O)C(C)(C)[C@@H]5CC[C@@]4(C)[C@]3(C)CC[C@@H]21
MOL011513	0.9894	0.8592	0.8994	2.748	CC1=C(CO)C(=O)O[C@H]([C@H](C)[C@H]2CC[C@@H]3[C@@H]4CC=C5C[C@H](O[C@H]6O[C@@H](CO)[C@H](O)[C@@H](O)[C@@H]6O)C[C@H](O)[C@@]5(C)[C@H]4C[C@@H](O)[C@]23C)C1
MOL003338	0.9871	0.8579	0.9022	2.7473	CO[C@H]1[C@H](OC[C@H]2O[C@H](OCCc3ccc(O)c(O)c3)[C@@H](O)[C@H](O[C@H]3O[C@H](C)[C@@H](O)[C@H](O)[C@@H]3O)[C@@H]2OC(=O)/C=C\c2ccc(O)c(O)c2)OC[C@]1(O)CO
MOL012000	0.9852	0.8755	0.8865	2.7473	CC(=O)O[C@@H]1C[C@]23CC24CC[C@H](O[C@H]2OC[C@@H](O)[C@H](O)[C@H]2O)C(C)(C)[C@@H]4CC[C@H]3[C@@]2(C)CC(=O)[C@@H]([C@@H](C)CC(=O)CO)[C@@]12C
MOL012490	0.9955	0.8503	0.9015	2.7472	COC(=O)CO[C@H](O[C@@H]1[C@@H](O)[C@H](O[C@H]2CC[C@]3(C)[C@H]4CC=C5[C@@H]6CC(C)(C)CC[C@]6(C(=O)O[C@H]6O[C@H](CO)[C@@H](O)[C@H](O)[C@H]6O)CC[C@]5(C)[C@@]4(C)CC[C@H]3C2(C)C)O[C@H](C(=O)OC)[C@H]1O)[C@@H](O)C(=O)OC
MOL010427	0.9829	0.8571	0.907	2.747	C[C@@]12CCC[C@@](C)(C(=O)O[C@@H]3O[C@H](CO)[C@@H](O)[C@H](O)[C@H]3O)[C@H]1CC[C@@]13C[C@@H](CC[C@@H]12)[C@](O)(CO)C3
MOL001551	0.953	0.8666	0.9273	2.7469	C=C(C)[C@@H]1CC[C@]2(CO)CC[C@]3(C)[C@H](CC[C@@H]4[C@@]5(C)CC[C@H](O)C(C)(C)[C@@H]5CC[C@]43C)[C@@H]12
MOL011707	0.9791	0.8813	0.886	2.7464	CC1(C)C[C@H]2C3=CC[C@H]4[C@@]5(C)CC[C@@H](O)C(C)(C)[C@H]5CC[C@@]4(C)[C@]3(C)CC[C@@]2(CO[C@@H]2OC[C@@H](O)[C@H](O)[C@H]2O)[C@@H](O)[C@H]1O
MOL011709	0.9791	0.8813	0.886	2.7464	CC1(C)C[C@H]2C3=CC[C@H]4[C@@]5(C)CC[C@@H](O)C(C)(C)[C@H]5CC[C@]4(C)[C@]3(C)CC[C@]2(CO[C@@H]2OC[C@@H](O)[C@H](O)[C@H]2O)[C@@H](O)[C@H]1O
MOL006280	0.9733	0.8559	0.9171	2.7463	CC1=CC(=O)[C@]2(O)[C@@]3(O)C(=O)[C@@H]4[C@]5(CO)[C@H]6CC(=O)O[C@@H]5C[C@@]1([C@@]42C)[C@]63C
MOL006401	0.9746	0.8598	0.9116	2.7459	CC1(C)O[C@H]1[C@H]1C[C@@H]([C@@H]2CC[C@]3(C)C4=CC[C@H]5C(C)(C)C(=O)CC[C@]5(C)[C@H]4CC[C@@]23C)[C@H](O)O1
MOL010661	0.9746	0.8598	0.9116	2.7459	CC1(C)O[C@@H]1[C@@H]1C[C@H]([C@@H]2CC[C@@]3(C)C4=CC[C@@H]5C(C)(C)C(=O)CC[C@]5(C)[C@H]4CC[C@@]23C)[C@@H](O)O1
MOL003812	0.9915	0.8568	0.8973	2.7457	COC(=O)[C@@]1(C)CC[C@]2(C(=O)O)CC[C@@]3(C)C(=CC[C@@H]4[C@]5(C)C[C@@H](O)[C@H](O[C@@H]6O[C@H](CO)[C@@H](O)[C@H](O)[C@H]6O)[C@](C)(CO)[C@@H]5CC[C@]43C)[C@@H]2C1
MOL012562	0.9687	0.8629	0.9135	2.745	C=C(C)[C@@H]1CC[C@]2(C(=O)OC)CC[C@]3(C)[C@H](CC[C@@H]4[C@@]5(C)C[C@@H](O)[C@H](O)C(C)(C)[C@@H]5CC[C@]43C)[C@@H]12
MOL006334	0.9609	0.8552	0.9289	2.745	C=C(CO)[C@@H]1CC[C@]2(C)CC[C@]3(C)[C@@H](CC[C@@H]4[C@@]5(C)CC[C@H](O)C(C)(C)[C@H]5CC[C@]43C)[C@@H]12
MOL007629	0.9414	0.9179	0.8852	2.7444	CCCSSCCC
MOL002421	0.9817	0.8528	0.9098	2.7443	C=C1[C@H]2C[C@@H]3[C@H]4N5C[C@]6(C)[C@H](O)[C@H](OC(=O)c7ccccc7)C[C@@]47[C@@H]6[C@@H]5C[C@]3([C@@H]1O)[C@@]7(O)C2
MOL012763	0.96	0.8556	0.9285	2.744	C[C@@H]1[C@H]2[C@H]3CC[C@@H]4[C@@]5(C)CCCC(C)(C)[C@@H]5CC[C@@]4(C)[C@]3(C)CC[C@@]2(C)CC[C@H]1C
MOL009989	0.9674	0.8565	0.9199	2.7439	CC(C)=CCC[C@](C)(O)[C@H]1CC[C@]2(C)[C@@H]1CC[C@@H]1[C@]3(CO)C[C@H](O)[C@@H](O)C(C)(C)[C@H]3CC[C@]12C
MOL010636	0.948	0.8831	0.9126	2.7437	CC(C)(O)[C@@H](O)[C@H]1C[C@@H]([C@H]2CC[C@]3(C)C4=CC[C@@H]5C(C)(C)[C@@H](O)CC[C@]5(C)[C@H]4CC[C@@]23C)[C@H](O)O1
MOL001289	0.9563	0.8548	0.9321	2.7433	CC(C)(CO)[C@@H]1CC[C@]2(C)CC[C@]3(C)[C@@H](CC[C@@H]4[C@@]5(C)CC[C@@H](O)C(C)(C)[C@H]5CC[C@]43C)[C@@H]12
MOL001508	0.9615	0.8553	0.9262	2.7431	C=C1CC[C@]2(C)CC[C@]3(C)[C@H](CC[C@@H]4[C@@]5(C)CC[C@H](O)C(C)(C)[C@@H]5CC[C@]43C)[C@H]2[C@@H]1C
MOL006101	0.9615	0.8553	0.9262	2.7431	C=C1CC[C@]2(C)CC[C@]3(C)[C@@H](CC[C@@H]4[C@@]5(C)CC[C@H](O)C(C)(C)[C@@H]5CC[C@]43C)[C@@H]2[C@@H]1C
MOL004111	0.9615	0.8553	0.9262	2.7431	C=C1CC[C@]2(C)CC[C@]3(C)[C@H](CC[C@@H]4[C@@]5(C)CC[C@H](O)C(C)(C)[C@H]5CC[C@]43C)[C@H]2[C@@H]1C
MOL001146	0.9556	0.8613	0.9261	2.743	CC(C)=CCC[C@@H](C)[C@H]1CC[C@]2(C)[C@@H]1CC[C@@H]1[C@@]3(C)CC[C@H](O)C(C)(C)[C@H]3CC[C@]12C
MOL005413	0.9442	0.8932	0.9051	2.7425	CC1(C)[C@H](O)CC[C@]2(C)[C@H](CC[C@H]3[C@@H](O)CC[C@H]4C(C)(C)[C@H](O)CC[C@]34C)[C@@H](O)CC[C@H]12
MOL002416	0.974	0.8454	0.923	2.7424	CCN1C[C@@]2(COC)CC[C@@H](OC)[C@@]34[C@@H]1[C@@H]([C@@H](OC)[C@@H]23)[C@@]1(OC(C)=O)[C@@H]2[C@H](OC(=O)c3ccccc3)[C@@](O)(C[C@@H]24)[C@H](OC)[C@H]1O
MOL007034	0.974	0.8454	0.923	2.7424	CCN1C[C@@]2(COC)CC[C@H](OC)[C@@]34[C@H]5C[C@]6(O)[C@H](OC(=O)c7ccccc7)[C@H]5[C@](OC(C)=O)([C@@H]([C@@H](OC)[C@@H]23)[C@@H]14)[C@@H](O)[C@@H]6OC
MOL004748	0.974	0.8454	0.923	2.7424	CCN1C[C@]2(COC)CC[C@H](OC)[C@@]34[C@@H]5C[C@]6(O)[C@H](OC)[C@@H](O)[C@@](OC(C)=O)([C@H]5[C@@H]6OC(=O)c5ccccc5)[C@@H]([C@@H](OC)[C@H]23)[C@@H]14
MOL000530	0.9553	0.8645	0.922	2.7419	C=C(C)[C@@H]1CC[C@]2(C)CC[C@]3(C)[C@H](CC[C@@H]4[C@@]5(C)CC[C@H](OC(C)=O)C(C)(C)[C@@H]5CC[C@]43C)[C@@H]12
MOL001239	0.9553	0.8645	0.922	2.7419	C=C(C)[C@@H]1CC[C@]2(C)CC[C@]3(C)[C@H](CC[C@H]4[C@@]5(C)CC[C@@H](OC(C)=O)C(C)(C)[C@@H]5CC[C@]43C)[C@@H]12
MOL001971	0.9686	0.8496	0.9237	2.7419	C=C(C)[C@@H]1CC[C@]2(C(=O)O)CC[C@]3(C)[C@@H](CC[C@@H]4[C@]5(C)CC[C@@H](O)[C@@](C)(CC)[C@H]5CC[C@]43C)[C@@H]12
MOL003423	0.9844	0.8071	0.9485	2.74	CC[C@@H](C)C(=O)O[C@H]1[C@H](O)[C@H]2[C@@H](CN3C[C@@H](C)CC[C@H]3[C@@]2(C)O)[C@@H]2C[C@@]34O[C@]5(O)[C@@H](OC(=O)[C@@](C)(O)CC)CC[C@@]3(C)[C@@H]5[C@@H](OC(C)=O)[C@@H](OC(C)=O)[C@H]4[C@@]21O
MOL009878	0.9755	0.8672	0.8968	2.7394	C=C1[C@@H](NC)CC[C@]23C[C@]24CC[C@]2(C)[C@@H]([C@H](C)NC)[C@H](O)C[C@@]2(C)[C@@H]4CC[C@@H]13
MOL001325	0.9679	0.8367	0.9341	2.7387	CCCCCCCCCCCCCCCC(=O)OC[C@H]1O[C@@H](O[C@@H]2CC[C@]3(C)C(=CC[C@H]4[C@H]5CC[C@@H]([C@H](C)CC[C@H](C)C(C)C)[C@]5(C)CC[C@@H]43)C2)[C@H](O)[C@@H](O)[C@@H]1O
MOL007369	0.9966	0.8734	0.868	2.7381	CO[C@]12C[C@]3(C)O[C@H](O1)[C@]1(COC(=O)c4ccccc4)[C@H]2C[C@@]13O
MOL007012	0.9966	0.8734	0.868	2.7381	CO[C@@]12C[C@@]3(C)O[C@H](O1)[C@]1(COC(=O)c4ccccc4)[C@H]2C[C@@]13O
MOL011543	0.9891	0.8605	0.8885	2.7381	OC[C@H]1O[C@@H](O[C@H]2[C@H](OCc3ccccc3)O[C@H](CO)[C@@H](O)[C@@H]2O)[C@H](O)[C@@H](O)[C@@H]1O
MOL005663	0.9806	0.8736	0.8836	2.7378	C[C@@H]1O[C@@H](O[C@@H](C)[C@@]2(O)CC[C@@H]3[C@@H]4CC=C5C[C@@H](O)CC[C@@]5(C)[C@H]4CC[C@@]32C)C[C@H](O)[C@H]1O
MOL005684	0.9806	0.8736	0.8836	2.7378	C[C@H](O[C@H]1C[C@@H](O)[C@H](O)[C@@H](C)O1)[C@@]1(O)CC[C@H]2[C@@H]3CC=C4C[C@@H](O)CC[C@]4(C)[C@H]3CC[C@@]21C
MOL001960	0.9662	0.8485	0.9229	2.7375	C=C(C)[C@@H]1CC[C@]2(C(=O)O)CC[C@@]3(C)[C@@H](CC[C@@H]4[C@]5(C)CC[C@@H](O)[C@@](C)(CO)[C@H]5CC[C@]43C)[C@@H]12
MOL001957	0.9662	0.8485	0.9229	2.7375	C=C(C)[C@@H]1CC[C@]2(C(=O)O)CC[C@]3(C)[C@H](CC[C@@H]4[C@@]5(C)CC[C@@H](O)[C@@](C)(CO)[C@@H]5CC[C@]43C)[C@@H]12
MOL001959	0.9662	0.8485	0.9229	2.7375	C=C(C)[C@@H]1CC[C@]2(C(=O)O)CC[C@]3(C)[C@H](CC[C@@H]4[C@@]5(C)CC[C@H](O)[C@@](C)(CO)[C@H]5CC[C@]43C)[C@@H]12
MOL001962	0.9662	0.8485	0.9229	2.7375	C=C(C)[C@@H]1CC[C@]2(C(=O)O)CC[C@]3(C)[C@@H](CC[C@@H]4[C@]5(C)CC[C@@H](O)[C@@](C)(CO)[C@H]5CC[C@]43C)[C@@H]12
MOL004543	0.9662	0.8485	0.9229	2.7375	C=C(C)[C@@H]1CC[C@]2(C(=O)O)CC[C@]3(C)[C@@H](CC[C@@H]4[C@@]5(C)CC[C@H](O)[C@](C)(CO)[C@@H]5CC[C@]43C)[C@@H]12
MOL001900	0.9662	0.8485	0.9229	2.7375	C=C(C)[C@@H]1CC[C@]2(C(=O)O)CC[C@]3(C)[C@H](CC[C@@H]4[C@@]5(C)CC[C@H](O)[C@@](C)(CO)[C@@H]5CC[C@]43C)[C@@H]12
MOL001991	0.9662	0.8485	0.9229	2.7375	C=C(C)[C@@H]1CC[C@]2(C(=O)O)CC[C@]3(C)[C@H](CC[C@@H]4[C@@]5(C)CC[C@H](O)[C@@](C)(CO)[C@@H]5CC[C@]43C)[C@H]12
MOL009896	0.9633	0.8678	0.906	2.7371	CC(C)=CCC[C@@](C)(O)[C@H]1CC[C@]2(C)[C@@H]1[C@H](O)C[C@@H]1[C@]3(C)C[C@H](O)[C@@H](O)C(C)(C)[C@H]3CC[C@]12C
MOL009912	0.9633	0.8678	0.906	2.7371	CC(C)=CCC[C@](C)(O)[C@H]1CC[C@]2(C)[C@@H]1[C@H](O)C[C@@H]1[C@]3(C)C[C@H](O)[C@@H](O)C(C)(C)[C@H]3CC[C@]12C
MOL009882	0.9633	0.8678	0.906	2.7371	CC(C)=CCC[C@@](C)(O)[C@@H]1CC[C@@]2(C)[C@@H]1[C@H](O)C[C@H]1[C@@]3(C)C[C@H](O)[C@H](O)C(C)(C)[C@H]3CC[C@]12C
MOL009864	0.9633	0.8678	0.906	2.7371	CC(C)=CCC[C@](C)(O)[C@H]1CC[C@]2(C)[C@@H]1[C@H](O)C[C@H]1[C@@]3(C)C[C@@H](O)[C@H](O)C(C)(C)[C@H]3CC[C@]12C
MOL006559	0.9805	0.8605	0.8946	2.7356	C[C@@H]1CC[C@]2(C(=O)O)CC[C@]3(C)C(=CC[C@@H]4[C@@]5(C)CC[C@H](O[C@@H]6OC[C@H](O)[C@H](O)[C@H]6O)C(C)(C)[C@H]5CC[C@]43C)[C@@H]2[C@]1(C)O
MOL001088	0.9508	0.8575	0.9273	2.7356	C=C(C)O[C@H]1C[C@H](O)C(C)(C)[C@H]2CC[C@@H]3[C@]4(CC[C@]5(C)[C@@H]([C@@H](C)CCC=C(C)C)CC[C@@]35C)C[C@]124
MOL001874	0.9591	0.8557	0.9205	2.7353	CC(C)[C@@H]1CC[C@H]2[C@@]1(C)CC[C@@]1(C)[C@@H]3CC[C@H]4C(C)(C)[C@@H](O)CC[C@]4(C)C3=CC[C@]21C
MOL001869	0.9591	0.8557	0.9205	2.7353	CC(C)[C@H]1CC[C@H]2[C@]1(C)CC[C@]1(C)[C@@H]3CC[C@@H]4C(C)(C)[C@@H](O)CC[C@]4(C)C3=CC[C@@]21C
MOL005745	0.9591	0.8557	0.9205	2.7353	CC(C)[C@H]1CC[C@H]2[C@]1(C)CC[C@]1(C)[C@H]3CC[C@@H]4C(C)(C)[C@@H](O)CC[C@]4(C)C3=CC[C@@]21C
MOL005996	0.9958	0.8437	0.8942	2.7337	COOC(=O)[C@@]1(C)[C@@H]2CC[C@@]3(C)[C@@H](CC=C4[C@@H]5CC(C)(C)CC[C@@]5(C(=O)OC)[C@@H](O)C[C@]43C)[C@]2(C)C[C@@H](OC)[C@@H]1O[C@H]1O[C@H](CO)[C@@H](O)[C@H](O)[C@H]1O
MOL009050	0.9913	0.854	0.8882	2.7335	OC[C@H]1C[C@H](O)[C@H]2C=CO[C@@H](O[C@@H]3O[C@H](CO[C@H]4O[C@H](CO)[C@@H](O)[C@H](O)[C@H]4O)[C@@H](O)[C@H](O)[C@H]3O)[C@H]12
MOL003798	0.9592	0.8669	0.9073	2.7333	CC[C@@H](/C=C/[C@@H](C)[C@@]1(C)CC[C@@]2(C)[C@@H]3CC[C@@]4(C)C[C@@H](O)CC[C@]4(C)[C@@]3(C)CC[C@@]21C)C(C)C
MOL000849	0.9376	0.8981	0.897	2.7327	CO[C@H]1C[C@@]2(C)C(=C1[C@H](C)C[C@H](OC(C)=O)[C@H]1OC1(C)C)C[C@H](O)[C@H]1[C@@]3(C)CCC(=O)C(C)(C)[C@@H]3CC[C@@]12C
MOL008839	0.9519	0.8784	0.9024	2.7327	COC(=O)CC[C@@H](C)[C@@H]1CC[C@H]2[C@H]3CC[C@@H]4C[C@H](O)CC[C@]4(C)[C@@H]3C[C@H](O)[C@]21C
MOL008406	0.9823	0.8452	0.9051	2.7326	C=C(O)O[C@H]1CO[C@@H](O[C@@H]2C[C@@]3(C)[C@@H]4CC=C5[C@@H](C=C(O)C(=O)C5(C)C)[C@]4(C)CC[C@]3(C)[C@H]2[C@@](C)(O)C(=O)/C=C/C(C)(C)O)[C@H](OC(C)=O)[C@H]1O
MOL008845	0.9486	0.8768	0.9072	2.7326	C[C@H](CCC(=O)O)[C@@H]1CC[C@H]2[C@H]3CC[C@@H]4C[C@H](O)CC[C@]4(C)[C@@H]3C[C@H](O)[C@]21C
MOL010401	0.945	0.876	0.9101	2.7311	CC(C)CC[C@H](O)[C@H](C)[C@H]1[C@@H](O)C[C@@H]2[C@@H]3CC=C4C[C@@H](O)C[C@@H](O)[C@]4(C)[C@@H]3CC[C@]12C
MOL002447	0.9412	0.8916	0.8981	2.7308	CC(C)(O)/C=C/C(=O)[C@@](C)(O)[C@H]1[C@H](O)C[C@@]2(C)[C@H]3CC=C4[C@@H](C[C@H](O)C(=O)C4(C)C)[C@]3(C)C(=O)C[C@]12C
MOL002805	0.9412	0.8916	0.8981	2.7308	CC(C)(O)/C=C/C(=O)[C@](C)(O)[C@H]1[C@H](O)C[C@@]2(C)[C@@H]3CC=C4[C@@H](C[C@H](O)C(=O)C4(C)C)[C@]3(C)C(=O)C[C@]12C
MOL005720	0.9811	0.828	0.9216	2.7306	C=C(CC[C@@H](C)[C@H]1CC[C@]2(C)[C@@H]3CC[C@@H]4C(C)(C)C(=O)CC[C@]45C[C@]35CC[C@]12C)C(C)C
MOL011228	0.9162	0.8902	0.9242	2.7306	C/C(=C\[C@@H](O)C[C@@H](C)[C@H]1CC(=O)[C@@]2(C)C3=C(C(=O)[C@@H](O)[C@]12C)[C@@]1(C)CC[C@H](O)C(C)(C)[C@H]1C[C@@H]3O)C(=O)O
MOL011192	0.9162	0.8902	0.9242	2.7306	C/C(=C\[C@@H](O)C[C@@H](C)[C@H]1CC(=O)[C@@]2(C)C3=C(C(=O)[C@@H](O)[C@]12C)[C@@]1(C)CC[C@H](O)C(C)(C)[C@@H]1C[C@@H]3O)C(=O)O
MOL007955	0.9811	0.828	0.9216	2.7306	C=C(CC[C@H](C)[C@H]1CC[C@@]2(C)[C@@H]3CC[C@@H]4C(C)(C)C(=O)CC[C@@]45C[C@@]35CC[C@]12C)C(C)C
MOL007418	0.9986	0.816	0.9158	2.7304	C=C1C[C@@]23CC[C@H]4[C@@](C)(CCC[C@@]4(C)C(=O)O[C@@H]4O[C@H](CO)[C@H](O)[C@H](O)[C@@H]4O)[C@@H]2CC[C@@]1(O[C@H]1O[C@H](CO)[C@@H](O)[C@H](O)[C@H]1O[C@@H]1O[C@H](CO)[C@@H](O)[C@H](O)[C@H]1O)C3
MOL008116	0.9874	0.8472	0.8956	2.7302	CC1=CC(=O)[C@@H](O)[C@]2(C)[C@H]3[C@@H](O)[C@H](O)[C@@]4(CO)OC[C@@]35[C@@H](C[C@@H]12)OC(=O)[C@H](O)[C@]54O
MOL008066	0.9874	0.8472	0.8956	2.7302	CC1=CC(=O)[C@@H](O)[C@@]2(C)[C@@H]1C[C@H]1OC(=O)[C@H](O)[C@]3(O)[C@]14CO[C@]3(CO)[C@@H](O)[C@H](O)[C@H]24
MOL003723	0.9621	0.8781	0.8895	2.7297	C[C@H](O)/C=C/[C@@]1(O)C(C)(C)CCC[C@@]1(C)O[C@@H]1O[C@H](CO)[C@@H](O)[C@H](O)[C@H]1O
MOL003724	0.9621	0.8781	0.8895	2.7297	C[C@@H](O)/C=C/[C@@]1(O)C(C)(C)CCC[C@@]1(C)O[C@@H]1O[C@H](CO)[C@@H](O)[C@H](O)[C@H]1O
MOL008589	0.9697	0.8437	0.9162	2.7296	CC[C@@H](C)CC[C@H]1O[C@@H]2C[C@@H]3[C@@H]4CC[C@@H]5CCCC[C@@]5(C)[C@H]4CC[C@@]3(C)[C@@H]2[C@@H]1C
MOL000458	0.956	0.8529	0.9205	2.7293	CC(C)[C@H](C)CC[C@@H](C)[C@H]1CC[C@H]2[C@@H]3CC[C@@H]4CC(O)=CC[C@]4(C)[C@H]3CC[C@]12C
MOL006338	0.9704	0.8636	0.8954	2.7293	CCOC(C)(C)/C=C\C[C@H](C)C[C@H]1CC[C@@]2(C)[C@@H]3CC[C@@H]4C(C)(C)[C@@H](O)CC[C@@]45C[C@@]35CC[C@]12C
MOL003725	0.9637	0.8748	0.8901	2.7286	CC(=O)/C=C/[C@@]1(O)C(C)(C)CCC[C@@]1(C)O[C@@H]1O[C@H](CO)[C@@H](O)[C@H](O)[C@H]1O
MOL012001	0.9434	0.863	0.9215	2.7278	CC(=O)O[C@@H]1C[C@]23C[C@]24CC[C@H](O)C(C)(C)[C@@H]4CC[C@H]3[C@@]2(C)CC(=O)[C@@H]([C@@H](C)CC(=O)CO)[C@@]12C
MOL010476	0.9761	0.8614	0.8897	2.7272	C[C@@H](/C=C/[C@]1(O)[C@]2(C)CO[C@@]1(C)CC(=O)C2)O[C@@H]1O[C@H](CO)[C@@H](O)[C@H](O)[C@H]1O
MOL005621	0.9662	0.8654	0.8956	2.7272	CC(=O)[C@@H]1CC[C@@]2(O)[C@]1(C)[C@H](O)C[C@@H]1[C@@]3(C)CC[C@H](O)CC3=CC[C@]12O
MOL001984	0.9434	0.8777	0.9061	2.7271	C=C(C)[C@@H]1CC[C@]2(O)CC[C@]3(C)[C@@H](CC[C@@H]4[C@@]5(C)CC[C@H](O)[C@@](C)(O)[C@H]5CC[C@]43C)[C@@H]12
MOL001769	0.9207	0.8667	0.9396	2.727	CCCCCCCCCCC(=O)CO[C@H]1CC[C@@]2(C)C(=CC[C@@H]3[C@H]4CC[C@@H]([C@H](C)CC[C@H](CC)C(C)C)[C@]4(C)CC[C@H]32)C1
MOL010229	0.9496	0.8719	0.9042	2.7256	CC(C)CCC[C@@H](C)[C@H]1CC[C@H]2[C@@H]3CC[C@@H]4CCCC[C@]4(C)[C@H]3CC[C@]12C
MOL013007	0.9496	0.8719	0.9042	2.7256	CC(C)CCC[C@H](C)[C@@H]1CC[C@H]2[C@H]3CC[C@@H]4CCCC[C@]4(C)[C@@H]3CC[C@]21C
MOL002214	0.9936	0.8429	0.8884	2.725	CC1(C)CC[C@]2(C(=O)O)CC[C@]3(C)C(=CC[C@@H]4[C@@]5(C)CC[C@H](O[C@@H]6O[C@H](C(=O)O)[C@@H](O)[C@H](O[C@@H]7OC[C@@H](O)[C@H](O)[C@H]7O)[C@H]6O)C(C)(C)[C@@H]5CC[C@]43C)[C@@H]2C1
MOL009525	0.9287	0.8649	0.9313	2.7249	CC(C)CC[C@@H](CC[C@@H](C)[C@H]1CC[C@H]2[C@@H]3CC=C4C[C@@H](O)CC[C@]4(C)[C@@H]3CC[C@]12C)C(C)C
MOL005348	0.9684	0.8644	0.8921	2.7248	CC(C)=CC/C=C(/C)[C@H]1CC[C@]2(C)[C@@H]1[C@H](O)C[C@@H]1[C@@]3(C)CC[C@H](O)C(C)(C)[C@H]3[C@H](O)C[C@]12C
MOL012645	0.9684	0.8644	0.8921	2.7248	CC(C)=CC/C=C(\C)[C@H]1CC[C@]2(C)[C@@H]1[C@H](O)C[C@@H]1[C@@]3(C)CC[C@H](O)C(C)(C)[C@H]3[C@@H](O)C[C@]12C
MOL012337	0.9684	0.8644	0.8921	2.7248	CC(C)=CC/C=C(/C)[C@H]1CC[C@]2(C)[C@@H]1[C@H](O)C[C@@H]1[C@]3(C)CC[C@@H](O)C(C)(C)[C@H]3[C@@H](O)C[C@]12C
MOL001145	0.9662	0.8498	0.9079	2.7238	CC(=O)O[C@H]1CC[C@@]2(C)[C@H](CC[C@]3(C)[C@@H]2CC[C@@H]2[C@@H]([C@](C)(O)CCC=C(C)C)[C@@H](O)C[C@]23C)C1(C)C
MOL002906	0.9819	0.8558	0.8859	2.7236	C[C@H]1O[C@@H](O[C@H]2CC[C@@]3(C=O)[C@H]4CC[C@]5(C)[C@@H](C6=CC(=O)OC6)CC[C@]5(O)[C@@H]4CC[C@]3(O)C2)C[C@H](O)[C@H]1O
MOL003913	0.9819	0.8558	0.8859	2.7236	C[C@H]1O[C@@H](O[C@H]2CC[C@]3(C=O)[C@H]4CC[C@]5(C)[C@@H](C6=CC(=O)OC6)CC[C@]5(O)[C@@H]4CC[C@]3(O)C2)C[C@H](O)[C@@H]1O
MOL008528	0.9968	0.8341	0.8926	2.7235	CC1(C)CC[C@]2(C(=O)O[C@@H]3O[C@H](CO)[C@@H](O)[C@H](O)[C@H]3O)CC[C@]3(C)C(=CC[C@@H]4[C@@]5(C)CC[C@@H](O[C@@H]6O[C@H](C(=O)O)[C@@H](O[C@@H]7OC[C@H](O)[C@H](O)[C@H]7O)[C@H](O)[C@H]6O)C(C)(C)[C@H]5CC[C@]43C)[C@@H]2C1
MOL010182	0.9715	0.85	0.9018	2.7232	C[C@@H]([C@H]1[C@H](O)C[C@H]2[C@@H]3CC=C4C[C@@H](O[C@@H]5O[C@H](CO)[C@@H](O)[C@H](O)[C@H]5O)CC[C@]4(C)[C@@H]3CC[C@]12C)[C@H]1CC[C@@](C)(O)CN1C
MOL003363	0.9803	0.8511	0.8918	2.7232	C[C@@H]1O[C@H](O[C@@H]2[C@@H](O)[C@H](OCCc3ccc(O)c(O)c3)O[C@H](CO[C@@H]3OC[C@](O)(CO)[C@H]3O)[C@H]2OC(=O)/C=C/c2ccc(O)c(O)c2)[C@H](O)[C@H](O)[C@H]1O
MOL006683	0.9803	0.8511	0.8918	2.7232	C[C@H]1O[C@@H](O[C@@H]2[C@@H](O)[C@H](OCCc3ccc(O)c(O)c3)O[C@H](CO[C@@H]3OC[C@](O)(CO)[C@H]3O)[C@H]2OC(=O)/C=C/c2ccc(O)c(O)c2)[C@H](O)[C@@H](O)[C@@H]1O
MOL000026	0.9497	0.8573	0.9159	2.7229	CC[C@H](/C=C/[C@@H](C)[C@H]1CC[C@H]2[C@@H]3CC[C@H]4C[C@@H](O)CC[C@]4(C)[C@H]3CC[C@]12C)C(C)C
MOL008414	0.9497	0.8573	0.9159	2.7229	CC[C@@H](/C=C\[C@H](C)[C@H]1CC[C@@H]2[C@@H]3CC[C@H]4C[C@@H](O)CC[C@]4(C)[C@H]3CC[C@@]21C)C(C)C
MOL009617	0.9497	0.8573	0.9159	2.7229	CC[C@@H](/C=C/[C@@H](C)[C@H]1CC[C@H]2[C@@H]3CC[C@@H]4C[C@H](O)CC[C@]4(C)[C@H]3CC[C@]12C)C(C)C
MOL002660	0.9483	0.8689	0.9051	2.7223	C[C@H](C[C@@H](O)[C@@H]1OC1(C)C)[C@@H]1CC[C@]2(C)C3=CC[C@H]4C(C)(C)C(=O)CC[C@]4(C)[C@H]3CC[C@@]12C
MOL011350	0.9599	0.8758	0.8866	2.7223	N#CCc1ccc(O[C@@H]2O[C@H](CO[C@@H]3OC[C@](O)(CO)[C@H]3O)[C@@H](O)[C@H](O)[C@H]2O)cc1
MOL003829	0.9899	0.8585	0.8731	2.7215	C[C@@]1(C(=O)O)CC[C@]2(C(=O)O)CC[C@]3(C)C(=CC[C@@H]4[C@@]5(C)C[C@H](O)[C@H](O[C@@H]6O[C@H](CO)[C@@H](O)[C@H](O)[C@H]6O)[C@@](C)(CO)[C@H]5CC[C@]43C)[C@H]2C1
MOL007993	0.9774	0.8564	0.8876	2.7214	CC1(C)CC[C@]2(C(=O)O)CC[C@]3(C)C(=CC[C@@H]4[C@@]5(C)CC[C@H](O[C@@H]6OC[C@@H](O)[C@H](O)[C@H]6O)C(C)(C)[C@@H]5CC[C@]43C)[C@@H]2[C@@H]1O
MOL009927	0.9468	0.8585	0.916	2.7213	CC(C)=CCC[C@](C)(O)[C@H]1CC[C@]2(C)[C@@H]1CC[C@@H]1[C@]3(C)C[C@H](O)[C@@H](O)C(C)(C)[C@H]3CC[C@]12C
MOL005873	0.9807	0.8546	0.8859	2.7212	C[C@H]1[C@H](C)CC[C@]2(C(=O)O)CC[C@]3(C)C(=CC[C@H]4[C@@]5(C)CC[C@H](O[C@@H]6OC[C@H](O)[C@@H](O)[C@H]6O)C(C)(C)[C@H]5CC[C@@]43C)[C@H]12
MOL002626	0.9608	0.8424	0.9176	2.7208	CC(=O)[C@H]1CC[C@]2(C)[C@H]3CC[C@@H]4[C@@]5(C)CCCC(C)(C)[C@@H]5CC[C@@]4(C)[C@]3(C)CC[C@@H]12
MOL002632	0.9608	0.8424	0.9176	2.7208	CC(=O)[C@H]1CC[C@@]2(C)[C@H]1CC[C@]1(C)[C@H]2CC[C@@H]2[C@@]3(C)CCCC(C)(C)[C@H]3CC[C@]21C
MOL009579	0.955	0.847	0.9182	2.7202	CC1(C)CCC[C@]2(C)[C@@H]1CC[C@@]13C[C@H]4CO[C@@H](C1)[C@H]4C[C@@H]32
MOL000830	0.9422	0.8683	0.9097	2.7202	C[C@H](C[C@@H](O)[C@H]1OC1(C)C)C1=C2C[C@H](O)[C@H]3[C@@]4(C)CCC(=O)C(C)(C)[C@@H]4CC[C@]3(C)[C@@]2(C)CC1
MOL012273	0.9793	0.8323	0.9085	2.7201	C[C@H]1OC(=O)[C@H](C)[C@H]1C[C@H](O)[C@@](C)(O)[C@H]1CC[C@@]2(O)C3=CC(=O)[C@@H]4C[C@H]5OC(C)(C)O[C@H]5C[C@]4(C)[C@H]3CC[C@]12C
MOL012272	0.9793	0.8323	0.9085	2.7201	C[C@@H]1OC(=O)[C@H](C)[C@H]1C[C@H](O)[C@@](C)(O)[C@H]1CC[C@@]2(O)C3=CC(=O)[C@@H]4C[C@H]5OC(C)(C)O[C@H]5C[C@]4(C)[C@H]3CC[C@]12C
MOL010133	0.9359	0.8723	0.9119	2.7201	C[C@H](CC[C@H](O)C(C)(C)O)[C@H]1CC[C@@]2(C)[C@@H]3CC=C4[C@@H](CC[C@H](O)C4(C)C)[C@]3(C)[C@H](O)C[C@]12C
MOL010067	0.9359	0.8723	0.9119	2.7201	C[C@H](CC[C@@H](O)C(C)(C)O)[C@H]1CC[C@@]2(C)[C@@H]3CC=C4[C@@H](CC[C@H](O)C4(C)C)[C@]3(C)[C@H](O)C[C@]12C
MOL010143	0.9359	0.8723	0.9119	2.7201	C[C@@H](CC[C@@H](O)C(C)(C)O)[C@H]1CC[C@@]2(C)[C@H]3CC=C4[C@H](CC[C@H](O)C4(C)C)[C@]3(C)[C@H](O)C[C@]12C
MOL010153	0.9359	0.8723	0.9119	2.7201	C[C@H](CC[C@@H](O)C(C)(C)O)[C@H]1CC[C@@]2(C)[C@H]3CC=C4[C@@H](CC[C@@H](O)C4(C)C)[C@]3(C)[C@H](O)C[C@]12C
MOL001925	0.9955	0.8683	0.8559	2.7197	C[C@@]12C[C@@]3(O)O[C@@H](O1)[C@]1(COC(=O)c4ccccc4)[C@H]3C[C@@]12O
MOL007024	0.9955	0.8683	0.8559	2.7197	C[C@]12C[C@]3(O)O[C@H](O1)[C@@]1(COC(=O)c4ccccc4)[C@@H]3C[C@]12O
MOL000854	0.9373	0.8713	0.9109	2.7195	C[C@H](C[C@H](O)[C@H]1OC1(C)C)C1=C2C[C@H](O)[C@H]3[C@@]4(C)CCC(=O)C(C)(C)[C@@H]4CC[C@]3(C)[C@@]2(C)CC1=O
MOL010371	0.9613	0.8523	0.9056	2.7192	C/C(=C\CC[C@H](C)[C@H]1CC[C@@]2(C)[C@@H]3CC[C@]45OC[C@@]3(C(=O)C[C@]12C)[C@@H]4CC[C@H](O)[C@@H]5C)C(=O)O
MOL002736	0.9894	0.8078	0.9213	2.7185	O=C(/C=C\c1ccc(O)cc1)C1=C(O)[C@](O)(C[C@@H]2O[C@@H](CO)[C@H](O)[C@H](O)[C@H]2O)C(O)=C([C@H](C2=C(O)[C@@](O)(C[C@@H]3O[C@H](CO)[C@@H](O)[C@H](O)[C@H]3O)C(O)=C(C(=O)/C=C/c3ccc(O)cc3)C2=O)[C@H](O)[C@@H](O)[C@H](O)[C@H](O)CO)C1=O
MOL010390	0.9784	0.8322	0.9062	2.7169	C[C@@H]1CC[C@@]2(OC1)O[C@H]1C[C@]3(O)[C@@H]4CC=C5C[C@H](O)CC[C@]5(C)[C@H]4CC[C@]3(C)[C@H]1[C@@H]2C
MOL010389	0.9784	0.8322	0.9062	2.7169	C[C@@H]1CC[C@@]2(OC1)O[C@H]1C[C@]3(O)[C@@H]4CC=C5C[C@@H](O)CC[C@]5(C)[C@H]4CC[C@]3(C)[C@H]1[C@@H]2C
MOL010398	0.9784	0.8322	0.9062	2.7169	C[C@H]1CC[C@@]2(OC1)O[C@H]1C[C@@]3(O)[C@@H]4CC=C5C[C@@H](O)CC[C@]5(C)[C@H]4CC[C@]3(C)[C@H]1[C@@H]2C
MOL010387	0.9784	0.8322	0.9062	2.7169	C[C@H]1CC[C@@]2(OC1)O[C@H]1C[C@]3(O)[C@@H]4CC=C5C[C@H](O)CC[C@]5(C)[C@H]4CC[C@]3(C)[C@H]1[C@@H]2C
MOL010406	0.9784	0.8322	0.9062	2.7169	C[C@@H]1CC[C@@]2(OC1)O[C@H]1C[C@@]3(O)[C@@H]4CC=C5C[C@@H](O)CC[C@]5(C)[C@H]4CC[C@]3(C)[C@H]1[C@@H]2C
MOL003808	0.9848	0.8433	0.8884	2.7165	COC(=O)[C@@]1(C)CC[C@]2(C(=O)O)CC[C@@]3(C)C(=CC[C@@H]4[C@]5(C)C[C@@H](O)[C@H](O[C@@H]6OC[C@@H](O)[C@H](O)[C@H]6O)[C@](C)(CO)[C@@H]5CC[C@]43C)[C@@H]2C1
MOL003804	0.9848	0.8433	0.8884	2.7165	COC(=O)[C@]1(C)CC[C@]2(C(=O)O)CC[C@]3(C)C(=CC[C@@H]4[C@@]5(C)C[C@H](O)[C@H](O[C@@H]6OC[C@@H](O)[C@H](O)[C@H]6O)[C@@](C)(CO)[C@H]5CC[C@]43C)[C@H]2C1
MOL001331	0.9839	0.8455	0.8869	2.7164	O=C(O)[C@@H](O[C@@H]1O[C@H](CO[C@H]2O[C@@H](CO)[C@H](O)[C@@H](O)[C@@H]2O)[C@@H](O)[C@H](O)[C@H]1O)c1ccccc1
MOL006455	0.9938	0.8186	0.9016	2.714	Cc1cc(O[C@H]2O[C@@H](CO[C@H]3O[C@@H](CO)[C@H](O)[C@@H](O[C@H]4O[C@@H](CO)[C@H](O)[C@@H](O)[C@@H]4O)[C@@H]3O)[C@H](O)[C@@H](O)[C@@H]2O)c2c(c1)C(=O)c1cccc(O)c1C2=O
MOL011484	0.9911	0.8464	0.8764	2.7139	CC1=C(CO[C@@H]2O[C@H](CO)[C@@H](O)[C@@H](O)[C@@H]2O)C(=O)O[C@H]([C@H](C)[C@H]2CC[C@H]3[C@H]4[C@@H]5O[C@@H]5[C@@]5(O)CCCC(=O)[C@@]5(C)[C@H]4C[C@H](O)[C@@]23C)C1
MOL001149	0.9543	0.8464	0.9131	2.7137	CC(C)=CCC[C@@](C)(O)[C@@H]1[C@H]2CC[C@@H]3[C@@]4(C)CC[C@H](O)C(C)(C)[C@H]4CC[C@@]3(C)[C@]2(C)C[C@@H]1O
MOL010141	0.9556	0.8647	0.8933	2.7136	C[C@H](CC[C@H](O)C(C)(C)O)[C@H]1CC[C@]2(C)[C@@H]3CC=C4C(C)(C)[C@H](O)CC[C@@]4(C)[C@@]3(C)[C@H](O)C[C@]12C
MOL010135	0.9556	0.8647	0.8933	2.7136	C[C@H](CC[C@@H](O)C(C)(C)O)[C@H]1CC[C@@]2(C)[C@@H]3CC=C4C(C)(C)[C@@H](O)CC[C@@]4(C)[C@]3(C)[C@H](O)C[C@]12C
MOL010137	0.9556	0.8647	0.8933	2.7136	C[C@@H](CC[C@@H](O)C(C)(C)O)[C@H]1CC[C@@]2(C)[C@@H]3CC=C4C(C)(C)[C@@H](O)CC[C@@]4(C)[C@]3(C)[C@H](O)C[C@]12C
MOL008591	0.9886	0.8164	0.9083	2.7133	C[C@@H]1CC[C@@]2(OC1)O[C@H]1C[C@@H]3[C@@H]4CC[C@@H]5C[C@H](O)CC[C@]5(C)[C@H]4CC(=O)[C@]3(C)[C@H]1[C@@H]2C
MOL007291	0.9886	0.8164	0.9083	2.7133	C[C@@H]1CC[C@@]2(OC1)O[C@H]1C[C@H]3[C@@H]4CC[C@H]5C[C@@H](O)CC[C@]5(C)[C@H]4CC(=O)[C@]3(C)[C@H]1[C@@H]2C
MOL003695	0.9921	0.8275	0.8933	2.713	COc1cc(CCO[C@H]2O[C@H](CO[C@@H]3O[C@H](CO)[C@@H](O)[C@H](O[C@@H]4O[C@@H](C)[C@H](O)[C@@H](O)[C@H]4O)[C@H]3O)[C@H](OC(=O)/C=C/c3ccc(O)c(O)c3)[C@@H](O)[C@H]2O)ccc1O
MOL010324	0.9508	0.8446	0.9167	2.7121	C/C(=C\CC[C@](C)(O)[C@H]1CC[C@]2(C)[C@@H]1CC[C@@H]1[C@@]3(C)CC[C@H](O)C(C)(C)[C@@H]3C[C@H](C)[C@]12C)CO
MOL002449	0.9527	0.8501	0.9068	2.7096	CC(C)=CCC[C@@](C)(O)[C@H]1CC[C@]2(C)[C@H]3CC[C@@H]4C(C)(C)[C@H](O)CC[C@]4(C)[C@@H]3C[C@H](O)[C@]12C
MOL002690	0.9683	0.8476	0.8934	2.7093	O=C1C([C@H]2O[C@H](CO)[C@@H](O)[C@H](O)[C@H]2O)=C(O)/C(=C(O)/C=C/c2ccc(O)cc2)C(=O)[C@@]1(O)[C@@H]1O[C@H](CO)[C@@H](O)[C@H](O)[C@H]1O
MOL002733	0.9683	0.8476	0.8934	2.7093	O=C1C([C@@H]2O[C@H](CO)[C@@H](O)[C@H](O)[C@H]2O)=C(O)/C(=C(O)/C=C/c2ccc(O)cc2)C(=O)[C@]1(O)[C@@H]1O[C@H](CO)[C@@H](O)[C@H](O)[C@H]1O
MOL009659	0.9726	0.8213	0.9152	2.7091	COC[C@@]12CC[C@@H](OC)[C@@]34[C@@H]1[C@@H](OC)[C@@H]([C@H]3N(C)C2)[C@]1(OC(C)=O)[C@H]2[C@@H](OC(=O)c3ccccc3)[C@](O)(C[C@@H]24)[C@@H](OC)[C@@H]1O
MOL011520	0.9726	0.8213	0.9152	2.7091	COC[C@]12CC[C@@H](OC)[C@@]34[C@H]([C@@H]([C@H](OC)[C@@H]13)[C@@]1(OC(C)=O)[C@@H]3[C@@H](OC(=O)c5ccccc5)[C@](O)(C[C@@H]34)[C@H](OC)[C@@H]1O)N(C)C2
MOL000538	0.9726	0.8213	0.9152	2.7091	COC[C@@]12CC[C@H](OC)[C@@]34[C@@H]5C[C@@]6(O)[C@@H](OC(=O)c7ccccc7)[C@@H]5[C@@](OC(C)=O)([C@@H]([C@H](OC)[C@H]13)[C@H]4N(C)C2)[C@@H](O)[C@@H]6OC
MOL012228	0.958	0.8703	0.8804	2.7087	CCC(=O)C[C@H]1C[C@H](O)C[C@@H](C[C@@H](O)CC)N1
MOL001079	0.9547	0.8547	0.8988	2.7083	C=C(C)[C@@H]1CC[C@]2(C)CC[C@]3(C)[C@@H](CC[C@@H]4[C@@]5(C)CCC(=C)C(C)(C)[C@H]5CC[C@]43C)[C@@H]12
MOL009854	0.9174	0.8742	0.9159	2.7076	CC(C)[C@H](C)CC[C@@H](C)[C@H]1CC[C@@]2(C)[C@@H]3CC[C@H]4C[C@@H](O)CC[C@]4(C)C3=CC[C@]12C
MOL009902	0.9615	0.841	0.9047	2.7072	CC(C)=CCC[C@](C)(O)[C@H]1CC[C@]2(C)[C@@H]1[C@H](O)C[C@@H]1[C@]3(CO)CC[C@@H](O)C(C)(C)[C@H]3CC[C@]12C
MOL009981	0.9615	0.841	0.9047	2.7072	CC(C)=CCC[C@@](C)(O)[C@H]1CC[C@]2(C)[C@@H]1[C@H](O)C[C@@H]1[C@]3(CO)CC[C@@H](O)C(C)(C)[C@H]3CC[C@]12C
MOL002806	0.9453	0.8782	0.8835	2.7069	CC(C)(O)/C=C/C(=O)[C@@](C)(O)[C@H]1[C@@H](O)C[C@@]2(C)[C@@H]3CC=C4[C@H](C=C(O)C(=O)C4(C)C)[C@@]3(C)C(=O)C[C@]12C
MOL000852	0.9359	0.8765	0.8944	2.7068	CC(=O)O[C@@H](C[C@@H](C)C1=C2C[C@H](O)[C@H]3[C@@]4(C)CCC(=O)C(C)(C)[C@@H]4CC[C@]3(C)[C@@]2(C)C[C@@H]1O)[C@H]1OC1(C)C
MOL002264	0.9635	0.8677	0.8751	2.7063	CC(C)[C@@H](O)C[C@@H](O)[C@](C)(O)[C@H]1CC[C@@]2(O)C3=CC(=O)[C@@H]4C[C@H](O)[C@@H](O)C[C@@]4(C)[C@H]3[C@H](O)C[C@@]12C
MOL007943	0.9635	0.8677	0.8751	2.7063	CC(C)[C@@H](O)C[C@@H](O)[C@](C)(O)[C@H]1CC[C@@]2(O)C3=CC(=O)[C@@H]4C[C@@H](O)[C@@H](O)C[C@]4(C)[C@H]3[C@H](O)C[C@]12C
MOL000796	0.9368	0.8648	0.9041	2.7057	CC(C)[C@@H](C)CC[C@@H](C)[C@H]1CC[C@H]2C3=C[C@@H](O)[C@@]4(O)C[C@@H](O)CC[C@]4(C)[C@H]3CC[C@]12C
MOL012815	0.9368	0.8648	0.9041	2.7057	CC(C)[C@H](C)CC[C@@H](C)[C@H]1CC[C@H]2C3=C[C@@H](O)[C@]4(O)C[C@H](O)CC[C@]4(C)[C@H]3CC[C@]12C
MOL003727	0.99	0.8367	0.878	2.7047	C[C@]1(O)C[C@@H](O[C@@H]2O[C@H](CO)[C@H](O)[C@H](O)[C@H]2O)[C@@H]2C=CO[C@@H](O[C@@H]3O[C@H](CO)[C@@H](O)[C@@H](O)[C@H]3O)[C@@H]21
MOL011501	0.9788	0.844	0.8818	2.7046	COC[C@H]1C(=O)O[C@@H]2C[C@@]1(C)OC[C@H]2[C@H]1CC[C@@H]2[C@@H]3C[C@H](O)[C@@]4(O)CC=CC(=O)[C@@]4(C)[C@H]3C[C@@H](O)[C@]12C
MOL010659	0.9319	0.8755	0.8972	2.7046	CC(C)(O)[C@H](O)[C@H]1C[C@H]([C@@H]2CC[C@]3(C)C4=CC[C@@H]5C(C)(C)C(=O)CC[C@]5(C)[C@H]4CC[C@@]23C)[C@@H](O)O1
MOL001596	0.9909	0.7894	0.9241	2.7044	C=CCCCCCCCCCCC=C
MOL012486	0.9947	0.8241	0.8852	2.704	CCCCOC(=O)[C@H]1O[C@@H](O[C@H]2CC[C@]3(C)[C@H]4CC=C5[C@@H]6CC(C)(C)CC[C@]6(C(=O)O[C@H]6O[C@H](CO)[C@@H](O)[C@H](O)[C@H]6O)CC[C@]5(C)[C@@]4(C)CC[C@H]3C2(C)C)[C@H](O)[C@@H](O[C@@H](OCC(=O)OC)[C@@H](O)C(=O)OC)[C@@H]1O
MOL004085	0.9565	0.8384	0.9087	2.7036	C=C1CC[C@@]2(C)CC[C@@]3(C)[C@@H](CC[C@H]4[C@@]5(C)CC[C@@H](OC(C)=O)C(C)(C)[C@H]5CC[C@@]43C)[C@H]2[C@@H]1C
MOL000596	0.9565	0.8384	0.9087	2.7036	C=C1CC[C@]2(C)CC[C@]3(C)[C@H](CC[C@@H]4[C@@]5(C)CC[C@H](OC(C)=O)C(C)(C)[C@@H]5CC[C@]43C)[C@H]2[C@@H]1C
MOL010428	0.9575	0.831	0.9148	2.7034	C[C@@]12CCC[C@@](C)(C(=O)O)[C@H]1CC[C@@]13C[C@@H](CC[C@@H]12)[C@](O)(CO)C3
MOL009526	0.9619	0.8405	0.9007	2.7031	C[C@@H]1CC[C@]2(C[C@@H]3C[C@H]4[C@@H]5CC=C6C[C@@H](O)CC[C@]6(C)[C@@H]5CC[C@]4(C)[C@@H]3[C@@H]2C)OC1
MOL010418	0.9664	0.8123	0.9243	2.703	CCCCCCCCCCCCCCCC(=O)OC[C@H]1O[C@@H](O[C@H]2CC[C@]3(C)C(=CC[C@H]4[C@H]5CC[C@H]([C@H](C)CC[C@@H](CC)C(C)C)[C@@]5(C)CC[C@@H]43)C2)[C@H](O)[C@@H](O)[C@@H]1O
MOL010314	0.9664	0.8123	0.9243	2.703	CCCCCCCCCCCCCCCC(=O)OC[C@H]1O[C@@H](O[C@H]2CC[C@]3(C)C(=CC[C@H]4[C@H]5CC[C@H]([C@H](C)CC[C@H](CC)C(C)C)[C@@]5(C)CC[C@@H]43)C2)[C@H](O)[C@@H](O)[C@@H]1O
MOL010024	0.9664	0.8123	0.9243	2.703	CCCCCCCCCCCCCCCC(=O)OC[C@H]1O[C@@H](O[C@@H]2CC[C@@]3(C)C(=CC[C@@H]4[C@H]5CC[C@H]([C@H](C)CC[C@@H](CC)C(C)C)[C@@]5(C)CC[C@H]43)C2)[C@H](O)[C@@H](O)[C@@H]1O
MOL001147	0.9497	0.8464	0.9059	2.7021	CC(=O)O[C@H]1CC[C@@]2(C)[C@H](CC[C@]3(C)[C@@H]2CC[C@@H]2[C@@H]([C@H](C)CCC=C(C)C)CC[C@]23C)C1(C)C
MOL012047	0.9907	0.8166	0.8949	2.7021	CC(=O)OC(C)(C)[C@H]1O[C@@]23O[C@@H]1C[C@@H](C)[C@@H]2[C@@]1(C)CC[C@@]24C[C@@]25CC[C@H](OC(=O)O[C@H]2OC[C@@H](O)[C@@H](O)[C@@H]2O)C(C)(C)[C@@H]5CC[C@H]4[C@]1(C)[C@H]3O
MOL004185	0.9472	0.8435	0.9111	2.7019	COC[C@H]1C[C@@]23CC[C@H]4[C@@](C)(CCC[C@@]4(C)C(=O)O)[C@H]2CC[C@@H]1C3
MOL008113	0.9846	0.8174	0.8999	2.7018	CC1=C[C@H](O)[C@@H](O)[C@@]2(C)[C@@H]1C[C@H]1OC(=O)[C@H](O)[C@]3(O)[C@]14CO[C@@]3(C)[C@@H](O)[C@H](O)[C@H]24
MOL008072	0.9846	0.8174	0.8999	2.7018	CC1=C[C@@H](O)[C@H](O)[C@]2(C)[C@@H]1C[C@@H]1OC(=O)[C@@H](O)[C@@]3(O)[C@]14CO[C@]3(C)[C@H](O)[C@@H](O)[C@H]24
MOL010000	0.9901	0.7877	0.9237	2.7015	C=CCCCCCCCCCC=C
MOL012656	0.9872	0.8408	0.8723	2.7002	CC(C)=CCC[C@](C)(O[C@H]1O[C@H](CO)[C@@H](O)[C@H](O)[C@H]1O)[C@H]1CC[C@@H]2[C@@H]1[C@H](O)C[C@H]1[C@@]2(C)[C@@H](O)C=C2C(C)(C)[C@H](O)CC[C@]21C
MOL001310	0.9558	0.8362	0.9073	2.6993	C=C(C)[C@@H]1CC[C@]2(C(=O)O)CC[C@]3(C)[C@H](CC[C@@H]4[C@@]5(C)CC[C@@H](O)C(C)(C)[C@@H]5CC[C@]43C)[C@@H]12
MOL000211	0.9558	0.8362	0.9073	2.6993	C=C(C)[C@@H]1CC[C@]2(C(=O)O)CC[C@]3(C)[C@H](CC[C@@H]4[C@@]5(C)CC[C@H](O)C(C)(C)[C@@H]5CC[C@]43C)[C@@H]12
MOL008582	0.9904	0.8157	0.8928	2.6989	C[C@@H]1CC[C@@]2(OC1)O[C@H]1C[C@H]3[C@@H]4CC=C5C[C@@H](O[C@@H]6O[C@H](CO)[C@@H](O)[C@H](O)[C@H]6O)CC[C@]5(C)[C@H]4CC[C@]3(C)[C@H]1[C@@H]2C
MOL003886	0.9904	0.8157	0.8928	2.6989	C[C@@H]1CC[C@@]2(OC1)O[C@H]1C[C@H]3[C@@H]4CC=C5C[C@H](O[C@@H]6O[C@H](CO)[C@@H](O)[C@H](O)[C@H]6O)CC[C@]5(C)[C@H]4CC[C@]3(C)[C@H]1[C@@H]2C
MOL003548	0.9944	0.7995	0.905	2.6989	C=CCC1=C[C@]2(OC)C(=O)C(OC)(OC)[C@H]1[C@@H]1C(OC)(OC)C(=O)C(OC)=C[C@@]12CC=C
MOL005459	0.9904	0.8157	0.8928	2.6989	C[C@@H]1CC[C@@]2(OC1)O[C@H]1C[C@@H]3[C@@H]4CC=C5C[C@@H](O[C@@H]6O[C@H](CO)[C@@H](O)[C@H](O)[C@H]6O)CC[C@]5(C)[C@H]4CC[C@]3(C)[C@H]1[C@@H]2C
MOL002358	0.9596	0.8438	0.8937	2.6971	CC1=CC[C@]2(C)CC[C@]3(C)[C@H]([C@H](O)C[C@@H]4[C@@]5(C)CC[C@H](O)C(C)(C)[C@@H]5CC[C@]43C)[C@H]2C1
MOL010049	0.9596	0.8438	0.8937	2.6971	CC1=CC[C@]2(C)CC[C@@]3(C)[C@H]([C@H](O)C[C@H]4[C@@]5(C)CC[C@H](O)C(C)(C)[C@H]5CC[C@]43C)[C@H]2C1
MOL000808	0.9613	0.8559	0.8796	2.6967	CC(C)[C@@H](C)C[C@@H](O)[C@](C)(O)[C@H]1[C@@H](O)C[C@@]2(O)C3=CC(=O)[C@@H]4C[C@@H](O)[C@@H](O)C[C@]4(C)[C@H]3CC[C@]12C
MOL006874	0.985	0.8134	0.8982	2.6965	CO[C@H]1[C@H](O)[C@@H](O[C@H]2CC[C@@]3(C)C(=CC[C@H]4C(=O)O[C@H]5CO[C@@]6(C)OC=C(CC[C@@H]43)[C@@H]56)C2)O[C@@H](C)[C@@H]1O[C@H]1C[C@@H](OC)[C@H](O)[C@@H](C)O1
MOL007366	0.995	0.8555	0.846	2.6964	C[C@]12C[C@]3(O)O[C@H](O1)[C@@]1(COC(=O)c4ccc(O)cc4)[C@@H]3C[C@]12O
MOL005090	0.995	0.8555	0.846	2.6964	C[C@@]12C[C@@]3(O)O[C@@H](O1)[C@]1(COC(=O)c4ccc(O)cc4)[C@H]3C[C@@]12O
MOL011272	0.9056	0.8799	0.9107	2.6962	C[C@H](CCC(=O)O)[C@H]1CC(=O)[C@@]2(C)C3=C(C(=O)[C@@H](O)[C@]12C)[C@@]1(C)CC[C@H](O)C(C)(C)[C@@H]1C[C@@H]3O
MOL003994	0.925	0.8672	0.9035	2.6956	CC(C)[C@@H](C)CC[C@H](C)[C@@H]1CC[C@@]2(C)[C@@H]3CC[C@H]4[C@H](C)[C@H](O)CC[C@@]4(C)C3=CC[C@@]12C
MOL009620	0.925	0.8672	0.9035	2.6956	CC(C)[C@H](C)CC[C@H](C)[C@H]1CC[C@@]2(C)[C@H]3CC[C@@H]4[C@@H](C)[C@H](O)CC[C@]4(C)C3=CC[C@]12C
MOL010791	0.9199	0.8755	0.8993	2.6947	CCCCCCCCCCCCCCCCCCCC[Si](Cl)(Cl)Cl
MOL003376	0.9262	0.8676	0.9002	2.694	C#CC#Cc1ccc(C#C[C@H](O)CCl)s1
MOL007646	0.9165	0.9048	0.8718	2.693	CCCSSC
MOL002418	0.9652	0.8193	0.9084	2.6929	C=C1C[C@@]23C[C@@H]4[C@H]5[C@]6(C)C[C@H](O)C[C@@]57[C@H]([C@@H]2[C@@H](O)[C@@H]1[C@H](O)[C@@H]37)N4C6
MOL012458	0.9879	0.8334	0.8715	2.6928	COC(=O)CO[C@H](O[C@@H]1[C@@H](O)[C@H](O[C@H]2CC[C@]3(C)[C@H]4CC=C5[C@@H]6CC(C)(C)CC[C@]6(C(=O)O)CC[C@]5(C)[C@@]4(C)CC[C@H]3C2(C)C)O[C@H](C(=O)OC)[C@H]1O)[C@@H](O)C(=O)OC
MOL006253	0.9872	0.8434	0.8618	2.6925	CC(C)(OO[C@H]1O[C@@H](CO)[C@@H](O)[C@H](O)[C@H]1O)[C@H]1C=C2[C@@]3(C)CC[C@H](O)[C@]2(CC1)O3
MOL002923	0.9799	0.8401	0.8724	2.6925	CCO[C@H]1O[C@H](CO)[C@@H](O)[C@H](O[C@H]2O[C@@H](C)[C@H](O)[C@@H](O)[C@H]2O)[C@@]1(O)c1ccc(OC)c(O)c1
MOL006540	0.9534	0.8349	0.9028	2.691	CC1(C)[C@@H](O)CC[C@]2(C)[C@H]3CC=C4[C@H]5[C@]6(CC[C@](C)(OC6=O)[C@@]5(C)O)CC[C@@]4(C)[C@]3(C)CC[C@@H]12
MOL012811	0.9666	0.8196	0.9046	2.6908	C=C(C)[C@@H]1C[C@@H](C(C)=[OH+])[C@@H]2CC[C@]3(C)[C@H](CC[C@@H]4[C@@]5(C)CC[C@H](O)C(C)(C)[C@@H]5CC[C@]43C)[C@H]21
MOL007303	0.9686	0.843	0.8791	2.6907	C[C@H]1[C@H]2C3=CC[C@@H]4[C@@]5(C)C[C@@H](O)[C@H](O)[C@@](C)(CO)[C@@H]5[C@@H](O)C[C@@]4(C)[C@]3(C)CC[C@]2(C(=O)O)CC[C@@H]1C
MOL005665	0.9847	0.8203	0.8857	2.6907	COC1=C[C@H](C)O[C@H](O[C@@H]2CC[C@@]3(C)C(=CC[C@@H]4[C@@H]3CC[C@@]3(C)[C@H]4CC[C@]3(O)[C@H](C)O[C@@H]3C[C@@H](O)[C@H](O)[C@H](C)O3)C2)C1=O
MOL007201	0.9686	0.843	0.8791	2.6907	C[C@H]1[C@H](C)CC[C@]2(C(=O)O)CC[C@]3(C)C(=CC[C@@H]4[C@@]5(C)C[C@@H](O)[C@H](O)[C@@](C)(CO)[C@H]5[C@H](O)C[C@]43C)[C@H]12
MOL007319	0.9686	0.843	0.8791	2.6907	C[C@H]1[C@H](C)CC[C@]2(C(=O)O)CC[C@]3(C)C(=CC[C@@H]4[C@@]5(C)C[C@@H](O)[C@H](O)[C@@](C)(CO)[C@H]5[C@@H](O)C[C@]43C)[C@@H]12
MOL008841	0.9495	0.8439	0.8971	2.6905	C[C@H](CCC(=O)NCCS(=O)(=O)O)[C@H]1CC[C@H]2[C@@H]3[C@H](O)C[C@@H]4C[C@H](O)CC[C@]4(C)[C@H]3C[C@H](O)[C@]12C
MOL002893	0.9392	0.8585	0.8921	2.6898	C[C@H](CC[C@H](C)[C@@H]1CC[C@@H]2[C@@H]3[C@H](O)C[C@@H]4C[C@H](O)CC[C@]4(C)[C@H]3C[C@H](O)[C@@]21C)[C@@H](C)C(=O)O
MOL009067	0.9483	0.8287	0.9121	2.6891	CC1(C)CCC[C@]2(C)[C@H]3CC[C@@H]4[C@@]5(C)CC(=O)C[C@H]5CC[C@@]4(C)[C@]3(C)CC[C@@H]12
MOL003365	0.9384	0.8649	0.8854	2.6886	CC(C)[C@H]1[C@@H](C)[C@@H]1C[C@@H](C)[C@@H]1CC[C@@H]2[C@@H]3CC=C4C(=O)[C@H](O)CC[C@@]4(C)[C@H]3CC[C@]21C
MOL010103	0.9356	0.8598	0.8928	2.6882	C[C@H](CC[C@@H](O)C(C)(C)O)[C@H]1CC[C@@]2(C)[C@@H]3C(=O)C=C4[C@@H](CC[C@H](O)C4(C)C)[C@]3(C)[C@H](O)C[C@]12C
MOL012049	0.9767	0.8682	0.8433	2.6882	Cc1cc([C@H](O)C(C)(C)O)nc2c1[C@@]1(C)C[C@H](O)[C@@]34C[C@@]35CCC[C@](C)(O[C@@H]3OC[C@@H](O)[C@H](O)[C@H]3O)[C@H]5CC[C@H]4[C@]1(C)C2
MOL008580	0.9792	0.7898	0.9191	2.6881	C[C@H]1CC[C@@]2(OC1)O[C@@H]1C[C@@H]3[C@@H]4CC[C@@H]5CCCC[C@@]5(C)[C@H]4CC[C@@]3(C)[C@@H]1[C@@H]2C
MOL000989	0.9613	0.829	0.8977	2.688	C=C1C=C2CC[C@H]3[C@H]4C[C@H](O)[C@H]([C@@](C)(O)[C@H](O)CCC(C)C)[C@@]4(C)CC[C@@H]3[C@@]2(C)CC1
MOL012020	0.9934	0.844	0.8502	2.6876	CC(=O)O[C@@H]1C[C@@]23C[C@@]24CC[C@H](O[C@@H]2OC[C@@H](O)[C@H](O)[C@H]2O)C(C)(C)[C@@H]4CC=C3[C@]2(C)C[C@@H]3O[C@@]4(C[C@@H](C)[C@@H]3[C@@]12C)OC[C@]1(C)O[C@H]41
MOL011502	0.9566	0.8547	0.8756	2.6869	C[C@H](O)C[C@H]1C(=O)O[C@H]([C@H](CO)[C@H]2CC[C@@H]3[C@@H]4C[C@H](O)[C@@]5(O)CC=CC(=O)[C@@]5(C)[C@H]4C[C@@H](O)[C@]23C)C[C@]1(C)O
MOL012488	0.9941	0.8144	0.8766	2.685	COC(=O)CO[C@H](O[C@@H]1[C@@H](O)[C@H](O[C@H]2CC[C@]3(C)[C@H]4CC=C5[C@@H]6CC(C)(C)CC[C@]6(C(=O)O[C@H]6O[C@H](CO)[C@@H](O)[C@H](O)[C@H]6O)CC[C@]5(C)[C@@]4(C)CC[C@H]3C2(C)C)O[C@H](C(=O)O)[C@H]1O)[C@@H](O)C(=O)OC
MOL006871	0.94	0.8511	0.8932	2.6843	CC(=O)[C@@H]1CC[C@]2(O)[C@]1(C)[C@H](OC(=O)/C=C(\C)C(C)C)C[C@H]1[C@@]3(C)CC[C@@H](O)CC3=CC[C@@]12O
MOL009463	0.9695	0.8737	0.8408	2.684	OC[C@@H](O)CO[C@@H]1O[C@H](CO)[C@@H](O)[C@H](O)[C@H]1O
MOL001074	0.9287	0.8699	0.8853	2.6839	C[C@@H]1[C@@H](C)CC[C@]2(C)CC[C@]3(C)C(=CC[C@@H]4[C@]5(C)[C@H](C)[C@@H](O)[C@H](O)[C@@](C)(C(=O)O)[C@@H]5CC[C@]43C)[C@@H]12
MOL011482	0.9759	0.8259	0.8818	2.6835	C[C@]12[C@H](O)C[C@H]3[C@@H](C[C@H](O)[C@@]4(O)CC=CC(=O)[C@@]34C)[C@H]1CC[C@@H]2[C@@H]1CO[C@]2(C)C[C@H]1OC(=O)[C@@H]2CO
MOL013325	0.9697	0.8326	0.8804	2.6826	CC1(C)C[C@@H]2C3=CC[C@H]4[C@@]5(C)CC[C@@H](O[C@H]6O[C@@H](C(=O)O)[C@H](O)[C@H](O)[C@@H]6O)C(C)(C)[C@H]5CC[C@@]4(C)[C@@]3(C)CC[C@]2(C)[C@@H](O)C1
MOL010378	0.9373	0.8605	0.8848	2.6825	C[C@@H]1CC[C@H]([C@H](C)[C@@H]2CC[C@H]3[C@@H]4CC(=O)[C@H]5C[C@H](O)CC[C@@]5(C)[C@H]4CC[C@]23C)NC1
MOL006310	0.9405	0.858	0.8828	2.6813	C[C@@H]1C[C@H](O)C(=O)[C@]2(C)[C@H]3[C@H](O)C(=O)[C@H](C)[C@@H]4CC(=O)O[C@H](C[C@@H]12)[C@]34C
MOL012550	0.9821	0.8358	0.8629	2.6808	CCC/C=C/CO[C@@H]1OC[C@H](O)[C@H](O)[C@H]1O[C@@H]1O[C@H](CO)[C@@H](O)[C@H](O)[C@H]1O
MOL008836	0.9365	0.8548	0.8895	2.6808	C[C@H](CCC(=O)NCC(=O)O)[C@H]1CC[C@H]2[C@@H]3CC[C@@H]4C[C@H](O)CC[C@]4(C)[C@H]3C[C@H](O)[C@]12C
MOL008966	0.9486	0.8593	0.8726	2.6805	CN[C@@H](C)[C@H]1[C@H](O)C[C@@]2(C)[C@@H]3CC[C@H]4C(C)(C)[C@H](N(C)C)CC[C@@]45C[C@@]35C=C[C@]12C
MOL010065	0.9349	0.8522	0.8933	2.6805	C[C@H](CC[C@@H](O)C(C)(C)O)[C@H]1CC[C@@]2(C)[C@@H]3CC=C4C(C)(C)[C@@H](O)CC[C@@]4(C)[C@]3(C)CC[C@]12C
MOL004028	0.9898	0.8133	0.8774	2.6805	C[C@H]1O[C@@H]([C@]2(O)[C@H](O[C@H]3CC[C@]4(C)[C@H]5CC=C6[C@@H]7CC(C)(C)CC[C@]7(C(=O)O)CC[C@@]6(C)[C@]5(C)CC[C@H]4C3(C)C)O[C@H](CO)[C@@H](O)[C@@H]2O)[C@@H](O)[C@@H](O)[C@@H]1O
MOL013327	0.9775	0.8332	0.8693	2.68	CC1(C)C[C@@H](O)[C@]2(C)CC[C@]3(C)C(=CC[C@@H]4[C@@]5(C)CC[C@H](O[C@@H]6O[C@H](C(=O)O)[C@@H](O)[C@H](O)[C@H]6O)[C@](C)(CO)[C@@H]5CC[C@]43C)[C@@H]2C1
MOL013329	0.9775	0.8332	0.8693	2.68	CC1(C)C[C@@H](O)[C@]2(C)CC[C@]3(C)C(=CC[C@@H]4[C@@]5(C)CC[C@H](O[C@@H]6O[C@H](C(=O)O)[C@@H](O)[C@H](O)[C@H]6O)[C@](C)(CO)[C@H]5CC[C@]43C)[C@H]2C1
MOL000807	0.9632	0.8559	0.8603	2.6793	C[C@@H]1[C@H]([C@@H](O)[C@](C)(O)[C@H]2CC[C@@]3(O)C4=CC(=O)[C@@H]5C[C@@H](O)[C@@H](O)C[C@]5(C)[C@H]4CC[C@]23C)OC[C@H]1C
MOL009910	0.9489	0.8365	0.8937	2.6791	CC/C(C)=C/CC[C@](C)(O)[C@H]1CC[C@]2(C)[C@@H]1[C@H](O)C[C@@H]1[C@@]3(C)CC[C@@H](O)C(C)(C)[C@H]3CC[C@]12C
MOL006750	0.9495	0.8463	0.8834	2.6791	C/C(=C\CC[C@H](C)CO)[C@H]1CC[C@@]2(C)[C@@H]1[C@H](O)C[C@@H]1[C@@]3(C)CC[C@H](O)C(C)(C)[C@H]3CC[C@]12C
MOL012477	0.985	0.8358	0.8571	2.678	CC1(C)CC[C@@]2(C(=O)O)CC[C@@]3(C)C(=CC[C@@H]4[C@]5(C)CC[C@@H](O[C@@H]6O[C@H](CO)[C@@H](O[C@@H](COCC(=O)O)[C@@H](O)C(=O)O)[C@H](O)[C@@H]6O)C(C)(C)[C@@H]5CC[C@]43C)[C@H]2C1
MOL003814	0.9833	0.8427	0.8519	2.6779	C[C@@]1(C(=O)O)CC[C@]2(C(=O)O)CC[C@]3(C)C(=CC[C@@H]4[C@@]5(C)C[C@H](O)[C@H](O[C@@H]6OC[C@H](O)[C@H](O)[C@H]6O)[C@@](C)(CO)[C@H]5CC[C@]43C)[C@H]2C1
MOL002044	0.9803	0.814	0.8834	2.6777	CC(=O)O[C@H]1CC[C@@]23CO[C@H](O)[C@@]1(C)[C@@H]2C[C@@H](O)[C@]1(C)[C@@H]3C(=O)[C@H](OC(C)=O)[C@@]2(C)[C@H](c3ccoc3)C[C@@H]3O[C@@]321
MOL000535	0.9361	0.8678	0.8733	2.6772	CO[C@@H]1[C@H](O)[C@H](OC)[C@@H](O)[C@H](O)[C@H]1O
MOL007275	0.9426	0.8692	0.8651	2.677	OC[C@@]1(O)OC[C@@H](O)[C@@H](O)[C@@H]1O
MOL012044	0.9921	0.7623	0.922	2.6764	CC(=O)O[C@H]1C[C@]23C[C@]24CC[C@H](O)C(C)(C)[C@@H]4CC[C@H]3[C@]2(C)C[C@H]3O[C@@]4(C[C@@H](C)[C@@H]3[C@]12C)O[C@H](O)[C@@]1(C)O[C@@H]41
MOL000220	0.9525	0.8522	0.8716	2.6763	CC(=O)O[C@@H]1CC[C@H]2[NH2+][C@@H]1C[C@H]2O
MOL003418	0.944	0.8444	0.8878	2.6761	C[C@]12CC[C@@H](O)C[C@@]1(O)CC[C@@H]1[C@@H]2[C@H](O)C[C@]2(C)[C@H](C3=CC(=O)OC3)CC[C@]12O
MOL010820	0.9578	0.8246	0.8936	2.6759	C=C(C)[C@@H]1CC[C@]2(C(=O)OC)CC[C@]3(C)[C@H](CC[C@@H]4[C@@]5(C)CC[C@H](O)C(C)(C)[C@@H]5CC[C@]43C)[C@@H]12
MOL009475	0.9953	0.7993	0.8813	2.6759	C[C@H]1[C@H]2[C@H](C[C@@H]3[C@@H]4CC=C5C[C@@H](O)CC[C@]5(C)[C@H]4CC[C@]23C)O[C@]12CC[C@@](C)(CO[C@@H]1O[C@H](CO)[C@@H](O)[C@H](O)[C@H]1O)O2
MOL008574	0.9828	0.7955	0.8975	2.6758	CCO[C@@H]1CC[C@H]2[C@H]3CC(=O)[C@@]4(C)[C@H]5[C@@H](C[C@@H]4[C@@H]3CC[C@@]2(C)C1)O[C@]1(CCCCO1)[C@H]5C
MOL001324	0.95	0.8138	0.911	2.6748	CCCCCCCC/C=C\CCCCCCCC(=O)OC[C@H]1O[C@@H](O[C@@H]2CC[C@]3(C)C(=CC[C@H]4[C@H]5CC[C@@H]([C@H](C)CC[C@H](C)C(C)C)[C@]5(C)CC[C@@H]43)C2)[C@H](O)[C@@H](O)[C@@H]1O
MOL002414	0.9645	0.8203	0.889	2.6738	C=C1[C@H]2CC[C@]3([C@@H]([C@@H]2O)[C@]24CCC[C@]5(C)CN(CC)[C@H]2[C@H]3C[C@@H]54)[C@@H]1O
MOL004761	0.9645	0.8203	0.889	2.6738	C=C1[C@H]2CC[C@]3([C@@H]([C@H]2O)[C@@]24CCC[C@@]5(C)CN(CC)[C@@H]2[C@@H]3C[C@H]54)[C@@H]1O
MOL010585	0.9295	0.8397	0.9044	2.6736	CC[C@H](CC[C@@H](C)[C@H]1CC[C@@H]2[C@@H]3CC=C4C[C@@H](O)CC[C@]4(C)[C@@]3(C)CC[C@]12C)C(C)C
MOL010101	0.9442	0.8564	0.8729	2.6735	C[C@@H](CC[C@@H](O)C(C)(C)O)[C@@H]1CC[C@@]2(C)[C@@H]3C(=O)C=C4C(C)(C)[C@@H](O)CC[C@@]4(C)[C@]3(C)[C@H](O)C[C@]12C
MOL006353	0.9319	0.8437	0.8971	2.6727	CC[C@H](CC[C@@H](C)[C@H]1CC[C@H]2[C@@H]3C[C@H](O)C4=C[C@H](O)CC[C@]4(C)[C@H]3CC[C@]12C)C(C)C
MOL013357	0.9319	0.8437	0.8971	2.6727	CC[C@H](CC[C@@H](C)[C@H]1CC[C@H]2[C@@H]3C[C@@H](O)C4=C[C@@H](O)CC[C@]4(C)[C@H]3CC[C@]12C)C(C)C
MOL006298	0.9319	0.8437	0.8971	2.6727	CC[C@@H](CC[C@@H](C)[C@H]1CC[C@H]2[C@@H]3C[C@@H](O)C4=C[C@@H](O)CC[C@]4(C)[C@H]3CC[C@]12C)C(C)C
MOL011984	0.9319	0.8437	0.8971	2.6727	CC[C@@H](CC[C@@H](C)[C@H]1CC[C@@H]2[C@@H]3C[C@@H](O)C4=C[C@@H](O)CC[C@]4(C)[C@H]3CC[C@@]21C)C(C)C
MOL009920	0.9369	0.8476	0.8881	2.6725	CC(C)=CCC[C@](C)(O)[C@H]1CC[C@]2(C)[C@@H]1[C@H](O)C[C@@H]1[C@@H]3C[C@H](O)[C@@H](O)C(C)(C)[C@H]3CC[C@]12C
MOL009082	0.9487	0.837	0.8867	2.6724	CC(C)[C@H]1CC[C@@H]2[C@]1(C)CC[C@]1(C)[C@H]3CC[C@H]4C(C)(C)CCC[C@]4(C)C3=CC[C@@]21C
MOL002630	0.9487	0.837	0.8867	2.6724	CC(C)[C@H]1CC[C@@H]2[C@]1(C)CC[C@]1(C)[C@@H]3CC[C@@H]4C(C)(C)CCC[C@]4(C)C3=CC[C@@]21C
MOL000161	0.9495	0.8437	0.8793	2.6724	CC1(C)OC[C@@H]([C@]2(C)C=C3CC[C@@H]4[C@](C)(CO)C[C@@H](O)C[C@@]4(C)[C@@H]3CC2)O1
MOL005832	0.9487	0.837	0.8867	2.6724	CC(C)[C@@H]1CC[C@H]2[C@@]1(C)CC[C@@]1(C)[C@@H]3CC[C@H]4C(C)(C)CCC[C@]4(C)C3=CC[C@]21C
MOL008569	0.9405	0.8329	0.899	2.6723	CC1=C[C@H]2CC[C@H]3[C@H]4CC[C@@H]([C@@H](C)CC[C@@H](C)C(C)C)[C@@]4(C)CC[C@@H]3[C@]2(C)CC1
MOL007310	0.9601	0.8354	0.8766	2.6721	C[C@@H]1[C@@H]2C3=CC[C@@H]4[C@]5(C)C[C@H](O)[C@@H](O)[C@@](C)(CO)[C@H]5CC[C@@]4(C)[C@]3(C)[C@H](C)C[C@H]2[C@H](C(=O)O)C[C@@H]1C
MOL000733	0.9765	0.8369	0.8576	2.671	O=C[C@H](O)[C@@H](O)[C@H](O[C@H]1O[C@H](CO)[C@@H](O)[C@H](O)[C@H]1O)[C@H](O)CO
MOL009993	0.9765	0.8369	0.8576	2.671	O=C[C@H](O)[C@@H](O)[C@H](O[C@@H]1O[C@H](CO)[C@H](O)[C@H](O)[C@H]1O)[C@H](O)CO
MOL006857	0.9555	0.8082	0.9067	2.6704	C[C@H]1CC[C@]2(NC1)O[C@H]1C[C@H]3[C@@H]4CC[C@H]5CC(O)=CC[C@]5(C)[C@H]4CC[C@]3(C)[C@H]1[C@H]2C
MOL006492	0.987	0.806	0.8774	2.6704	COc1cc(O[C@@H]2O[C@H](CO[C@@H]3O[C@H](CO)[C@@H](O)[C@@H](O[C@@H]4O[C@H](CO)[C@@H](O)[C@@H](O)[C@H]4O)[C@H]3O)[C@@H](O)[C@H](O)[C@H]2O)c2c(O)c(C(C)=O)c(C)cc2c1
MOL003946	0.9299	0.8802	0.8599	2.67	CC#CC1(Br)C(C)(C)C1(C)C
MOL006534	0.9802	0.8429	0.8466	2.6698	C[C@H]1[C@H](C)CC[C@]2(C(=O)O[C@@H]3O[C@H](CO)[C@@H](O)[C@H](O)[C@H]3O)CC[C@]3(C)C(=CC[C@@H]4[C@@]5(C)C[C@@H](O)[C@H](O)[C@@](C)(CO)[C@@H]5CC[C@]43C)[C@H]12
MOL009762	0.9787	0.8104	0.8806	2.6697	C[C@@H]1CO[C@@]2(O[C@@H]3C[C@@]4(O)[C@H]5CC=C6C[C@@H](O)CC[C@]6(C)[C@@H]5CC[C@@]4(C)[C@@H]3[C@@H]2C)[C@@H](O)C1
MOL000831	0.9241	0.862	0.8834	2.6695	CC(=O)O[C@H](C[C@@H](C)C1=C2C[C@H](O)[C@H]3[C@@]4(C)CCC(=O)C(C)(C)[C@@H]4CC[C@]3(C)[C@@]2(C)CC1)[C@H]1OC1(C)C
MOL000862	0.9241	0.862	0.8834	2.6695	CC(=O)O[C@@H](C[C@@H](C)C1=C2C[C@H](O)[C@H]3[C@@]4(C)CCC(=O)C(C)(C)[C@@H]4CC[C@]3(C)[C@@]2(C)CC1)[C@H]1OC1(C)C
MOL012436	0.9602	0.8374	0.8717	2.6692	CC(=O)O[C@H]1[C@H]2CC[C@H]3[C@@](C)(O)[C@@H]4C[C@H](O)C(C)(C)[C@@]4(O)[C@H](O)C[C@@]13C[C@@]2(C)O
MOL005139	0.9602	0.8374	0.8717	2.6692	CC(=O)O[C@@H]1[C@@H]2CC[C@H]3[C@@](C)(O)[C@@H]4C[C@H](O)C(C)(C)[C@@]4(O)[C@H](O)C[C@]13C[C@@]2(C)O
MOL005136	0.9602	0.8374	0.8717	2.6692	CC(=O)O[C@@H]1[C@H]2CC[C@H]3[C@](C)(O)[C@@H]4C[C@H](O)C(C)(C)[C@@]4(O)[C@H](O)C[C@@]13C[C@@]2(C)O
MOL008052	0.9835	0.8677	0.8178	2.669	CC#CC#CCc1ccccc1
MOL007364	0.9487	0.8477	0.8713	2.6678	COc1ccc(C(C)=O)c(O[C@@H]2O[C@H](CO[C@@H]3OC[C@](O)(CO)[C@H]3O)[C@H](O)[C@H](O)[C@H]2O)c1
MOL010019	0.9574	0.8126	0.8973	2.6673	CC1=CC[C@]2(C)CC[C@]3(C)[C@H](CC[C@@H]4[C@@]5(C)CC[C@H](O)C(C)(C)[C@@H]5CC[C@]43C)[C@H]2[C@@H]1C
MOL003156	0.9574	0.8126	0.8973	2.6673	CC1=CC[C@]2(C)CC[C@]3(C)[C@H](CC[C@@H]4[C@@]5(C)CC[C@H](O)C(C)(C)[C@H]5CC[C@]43C)[C@H]2[C@@H]1C
MOL008558	0.9574	0.8126	0.8973	2.6673	CC1=CC[C@]2(C)CC[C@]3(C)[C@@H](CC[C@@H]4[C@@]5(C)CC[C@H](O)C(C)(C)[C@H]5CC[C@]43C)[C@H]2[C@@H]1C
MOL008838	0.9418	0.8558	0.8696	2.6672	COC(=O)CC[C@@H](C)[C@H]1CC[C@H]2[C@@H]3[C@@H](O)C[C@@H]4C[C@H](O)CC[C@]4(C)[C@H]3C[C@H](O)[C@]12C
MOL011217	0.8898	0.876	0.9013	2.6671	C/C(=C\[C@@H](O)C[C@@H](C)[C@H]1CC(=O)[C@@]2(C)C3=C(C(=O)[C@@H](O)[C@]12C)[C@@]1(C)CC[C@H](O)C(C)(C)[C@H]1CC3=O)C(=O)O
MOL001582	0.9717	0.8303	0.8649	2.6669	CC1(C)CC[C@H]2O[C@]23C(C)(C)[C@@H]2CC[C@]13C2
MOL009682	0.9717	0.8303	0.8649	2.6669	CC1(C)CC[C@H]2O[C@]23C(C)(C)[C@H]2CC[C@@]13C2
MOL002263	0.9959	0.7414	0.9294	2.6667	COC(=O)[C@@]1(OC)OC[C@@]23[C@@H](OC(=O)/C=C/c4ccccc4)C[C@H](O)[C@]4(C)CO[C@@H]([C@H]5O[C@]6(C)[C@H]7C[C@H](O[C@@H]8OC=C[C@@]87O)[C@]6(O)[C@@]5(C)[C@H]12)[C@@H]43
MOL007250	0.9568	0.8054	0.9037	2.6659	C=C(C=O)[C@@H]1CC[C@]2(C)CC[C@]3(C)[C@H](CC[C@@H]4[C@@]5(C)CC[C@H](O)C(C)(C)[C@@H]5CC[C@]43C)[C@@H]12
MOL002431	0.9639	0.8055	0.8965	2.6658	C=C1[C@H]2C[C@]3([C@@H]1O)[C@@H]1C[C@H]4[C@@]5(C)CC[C@H](O)[C@]4([C@H]1N(CC)C5)[C@@H]3CC2=O
MOL002780	0.9909	0.7783	0.8958	2.665	O=C(/C=C\c1ccc(O)cc1)C1=C(O)[C@@](O)(O[C@@H]2O[C@@H](CO)[C@@H](O)[C@@H](O)[C@@H]2O)C(O)=C(C[C@H]2C(=O)C(C(=O)/C=C/c3ccc(O)cc3)=C(O)[C@@](O)(O[C@@H]3O[C@@H](CO)[C@@H](O)[C@@H](O)[C@@H]3O)C2=O)C1=O
MOL009922	0.9461	0.8291	0.8893	2.6645	C/C(=C\CC[C@](C)(O)[C@H]1CC[C@]2(C)[C@@H]1[C@H](O)C[C@@H]1[C@]3(C)CC[C@@H](O)C(C)(C)[C@H]3CC[C@]12C)CO
MOL004508	0.9181	0.8449	0.9014	2.6644	CC(C)[C@H](C)/C=C/C[C@H]1CC[C@H]2[C@@H]3CC[C@H]4C[C@@H](O)CC[C@]4(C)[C@H]3CC[C@]12C
MOL003191	0.9568	0.8178	0.8887	2.6633	CC(C)[C@]12O[C@H]1[C@H](C)[C@@]13O[C@@]14C[C@H](O)C1=C(COC1=O)[C@@H]4C[C@@H]1O[C@@]13[C@@H]2O
MOL002440	0.9375	0.882	0.8436	2.6631	CC(=O)OC(C)(C)/C=C/C(=O)[C@](C)(O)[C@H]1[C@H](O)C[C@@]2(C)[C@@H]3CC=C4[C@@H](C[C@H](O)C(=O)C4(C)C)[C@]3(C)C(=O)C[C@]12C
MOL003362	0.9552	0.8391	0.8677	2.662	CC(=O)C[C@@]12[C@@H](O)CC[C@]1(O)[C@]1(O)CC=C3C[C@@H](O)CC[C@]3(C)[C@H]1C[C@H]2OC(=O)/C=C(\C)C(C)C
MOL007249	0.9476	0.8103	0.9038	2.6617	CC(=O)[C@@H]1CC[C@]2(C)CC[C@]3(C)[C@H](CC[C@@H]4[C@@]5(C)CC[C@H](O)C(C)(C)[C@@H]5CC[C@]43C)[C@@H]12
MOL001290	0.9476	0.8103	0.9038	2.6617	CC(=O)[C@@H]1CC[C@]2(C)CC[C@]3(C)[C@@H](CC[C@@H]4[C@@]5(C)CC[C@@H](O)C(C)(C)[C@H]5CC[C@]43C)[C@@H]12
MOL001317	0.9505	0.8009	0.9096	2.661	CCCCCCCC/C=C\CCCCCCCC(=O)OC[C@H]1O[C@@H](O[C@@H]2CC[C@@]3(C)C(=CC[C@@H]4[C@H]5CC[C@H]([C@H](C)CC[C@@H](CC)C(C)C)[C@@]5(C)CC[C@H]43)C2)[C@H](O)[C@@H](O)[C@@H]1O
MOL002774	0.9505	0.8009	0.9096	2.661	CCCCCCCC/C=C\CCCCCCCC(=O)OC[C@H]1O[C@@H](O[C@H]2CC[C@@]3(C)C(=CC[C@H]4[C@@H]5CC[C@H]([C@H](C)CC[C@H](CC)C(C)C)[C@@]5(C)CC[C@@H]43)C2)[C@H](O)[C@@H](O)[C@@H]1O
MOL001527	0.9903	0.8338	0.8367	2.6608	CC(C)=C[C@@H]1C[C@](C)(O)[C@@H]2[C@H]3CC[C@H]4[C@]5(C)CC[C@H](O)C(C)(C)[C@H]5CC[C@]4(C)[C@]34CO[C@]2(C4)O1
MOL012987	0.9903	0.8338	0.8367	2.6608	CC(C)=C[C@@H]1C[C@](C)(O)[C@@H]2[C@@H]3CC[C@@H]4[C@@]5(C)CC[C@H](O)C(C)(C)[C@@H]5CC[C@@]4(C)[C@@]34CO[C@@]2(C4)O1
MOL012946	0.9903	0.8338	0.8367	2.6608	CC(C)=C[C@@H]1C[C@](C)(O)[C@H]2[C@H]3CC[C@H]4[C@@]5(C)CC[C@H](O)C(C)(C)[C@H]5CC[C@]4(C)[C@@]34CO[C@@]2(C4)O1
MOL013376	0.9903	0.8338	0.8367	2.6608	CC(C)=C[C@H]1C[C@](C)(O)[C@@H]2[C@@H]3CC[C@@H]4[C@@]5(C)CC[C@@H](O)C(C)(C)[C@H]5CC[C@@]4(C)[C@]34CO[C@]2(C4)O1
MOL012989	0.9903	0.8338	0.8367	2.6608	CC(C)=C[C@@H]1C[C@@](C)(O)[C@@H]2[C@H]3CC[C@@H]4[C@]5(C)CC[C@@H](O)C(C)(C)[C@@H]5CC[C@@]4(C)[C@]34CO[C@]2(C4)O1
MOL012961	0.9903	0.8338	0.8367	2.6608	CC(C)=C[C@H]1C[C@](C)(O)[C@@H]2[C@H]3CC[C@@H]4[C@@]5(C)CC[C@H](O)C(C)(C)[C@@H]5CC[C@@]4(C)[C@]34CO[C@]2(C4)O1
MOL003410	0.9903	0.8338	0.8367	2.6608	CC(C)=C[C@H]1C[C@](C)(O)[C@@H]2[C@H]3CC[C@@H]4[C@@]5(C)CC[C@H](O)C(C)(C)[C@@H]5CC[C@@]4(C)[C@@]34CO[C@@]2(C4)O1
MOL010623	0.931	0.8284	0.9011	2.6605	C[C@H]1C(=O)CC[C@@H]2[C@]1(C)CC[C@]1(C)[C@@]3(C)CC[C@@]4(C)CCC(C)(C)C[C@H]4[C@]3(C)CC[C@@]21C
MOL006728	0.9431	0.8267	0.8903	2.6602	CC(C)=CCC[C@@](C)(O)[C@H]1CC[C@@]2(C)[C@@H]1[C@H](O)C[C@H]1[C@@]3(C)CC[C@H](O)C(C)(C)[C@H]3CC[C@]12C
MOL012329	0.9431	0.8267	0.8903	2.6602	CC(C)=CCC[C@@](C)(O)[C@@H]1CC[C@]2(C)[C@H]1[C@@H](O)C[C@H]1[C@]3(C)CC[C@H](O)C(C)(C)[C@H]3CC[C@]12C
MOL006734	0.9431	0.8267	0.8903	2.6602	CC(C)=CCC[C@@](C)(O)[C@@H]1CC[C@@]2(C)[C@H]1[C@@H](O)C[C@H]1[C@@]3(C)CC[C@@H](O)C(C)(C)[C@H]3CC[C@@]12C
MOL006739	0.9431	0.8267	0.8903	2.6602	CC(C)=CCC[C@](C)(O)[C@@H]1CC[C@]2(C)[C@H]1[C@H](O)C[C@H]1[C@@]3(C)CC[C@H](O)C(C)(C)[C@H]3CC[C@]12C
MOL011425	0.9431	0.8267	0.8903	2.6602	CC(C)=CCC[C@@](C)(O)[C@@H]1CC[C@@]2(C)[C@@H]1[C@@H](O)C[C@H]1[C@@]3(C)CC[C@@H](O)C(C)(C)[C@H]3CC[C@]12C
MOL011454	0.9431	0.8267	0.8903	2.6602	CC(C)=CCC[C@](C)(O)[C@H]1CC[C@@]2(C)[C@@H]1[C@H](O)C[C@@H]1[C@]3(C)CC[C@@H](O)C(C)(C)[C@H]3CC[C@]12C
MOL005364	0.9431	0.8267	0.8903	2.6602	CC(C)=CCC[C@](C)(O)[C@@H]1CC[C@]2(C)[C@H]1[C@@H](O)C[C@@H]1[C@@]3(C)CC[C@@H](O)C(C)(C)[C@H]3CC[C@]12C
MOL009884	0.9431	0.8267	0.8903	2.6602	CC(C)=CCC[C@](C)(O)[C@H]1CC[C@]2(C)[C@H]1[C@H](O)C[C@H]1[C@@]3(C)CC[C@H](O)C(C)(C)[C@H]3CC[C@]12C
MOL012853	0.9431	0.8267	0.8903	2.6602	CC(C)=CCC[C@](C)(O)[C@@H]1CC[C@]2(C)[C@H]1[C@H](O)C[C@H]1[C@]3(C)CC[C@H](O)C(C)(C)[C@@H]3CC[C@@]12C
MOL012633	0.9431	0.8267	0.8903	2.6602	CC(C)=CCC[C@@](C)(O)[C@H]1CC[C@]2(C)[C@@H]1[C@H](O)C[C@H]1[C@@]3(C)CC[C@H](O)C(C)(C)[C@H]3CC[C@]12C
MOL012335	0.9431	0.8267	0.8903	2.6602	CC(C)=CCC[C@](C)(O)[C@H]1CC[C@]2(C)[C@H]1[C@@H](O)C[C@H]1[C@@]3(C)CC[C@@H](O)C(C)(C)[C@H]3CC[C@]12C
MOL005362	0.9431	0.8267	0.8903	2.6602	CC(C)=CCC[C@](C)(O)[C@H]1CC[C@]2(C)[C@@H]1[C@H](O)C[C@@H]1[C@@]3(C)CC[C@@H](O)C(C)(C)[C@H]3CC[C@]12C
MOL012676	0.9431	0.8267	0.8903	2.6602	CC(C)=CCC[C@@](C)(O)[C@H]1CC[C@@]2(C)[C@@H]1[C@H](O)C[C@@H]1[C@@]3(C)CC[C@H](O)C(C)(C)[C@@H]3CC[C@]12C
MOL005334	0.9431	0.8267	0.8903	2.6602	CC(C)=CCC[C@](C)(O)[C@H]1CC[C@]2(C)[C@@H]1[C@H](O)C[C@@H]1[C@@]3(C)CC[C@H](O)C(C)(C)[C@@H]3CC[C@]12C
MOL005343	0.9431	0.8267	0.8903	2.6602	CC(C)=CCC[C@](C)(O)[C@@H]1CC[C@@]2(C)[C@H]1[C@@H](O)C[C@H]1[C@@]3(C)CC[C@@H](O)C(C)(C)[C@H]3CC[C@@]12C
MOL006744	0.9431	0.8267	0.8903	2.6602	CC(C)=CCC[C@](C)(O)[C@@H]1CC[C@]2(C)[C@H]1[C@@H](O)C[C@H]1[C@@]3(C)CC[C@H](O)C(C)(C)[C@@H]3CC[C@@]12C
MOL011406	0.9431	0.8267	0.8903	2.6602	CC(C)=CCC[C@](C)(O)[C@H]1CC[C@]2(C)[C@@H]1[C@H](O)C[C@@H]1[C@@]3(C)CC[C@H](O)C(C)(C)[C@@H]3CC[C@@]12C
MOL007480	0.9431	0.8267	0.8903	2.6602	CC(C)=CCC[C@](C)(O)[C@H]1CC[C@]2(C)[C@H]1[C@H](O)C[C@@H]1[C@@]3(C)CC[C@H](O)C(C)(C)[C@@H]3CC[C@]12C
MOL007490	0.9431	0.8267	0.8903	2.6602	CC(C)=CCC[C@](C)(O)[C@H]1CC[C@@]2(C)[C@H]1[C@@H](O)C[C@H]1[C@@]3(C)CC[C@@H](O)C(C)(C)[C@H]3CC[C@]12C
MOL006737	0.9431	0.8267	0.8903	2.6602	CC(C)=CCC[C@@](C)(O)[C@@H]1CC[C@@]2(C)[C@@H]1[C@@H](O)C[C@H]1[C@@]3(C)CC[C@@H](O)C(C)(C)[C@H]3CC[C@@]12C
MOL005288	0.9431	0.8267	0.8903	2.6602	CC(C)=CCC[C@@](C)(O)[C@H]1CC[C@]2(C)[C@@H]1[C@H](O)C[C@@H]1[C@]3(C)CC[C@@H](O)C(C)(C)[C@H]3CC[C@]12C
MOL006730	0.9431	0.8267	0.8903	2.6602	CC(C)=CCC[C@](C)(O)[C@@H]1CC[C@]2(C)[C@H]1[C@@H](O)C[C@H]1[C@]3(C)CC[C@H](O)C(C)(C)[C@@H]3CC[C@@]12C
MOL005332	0.9431	0.8267	0.8903	2.6602	CC(C)=CCC[C@](C)(O)[C@H]1CC[C@]2(C)[C@@H]1[C@H](O)C[C@@H]1[C@@]3(C)CC[C@@H](O)C(C)(C)[C@@H]3CC[C@]12C
MOL011044	0.9431	0.8267	0.8903	2.6602	CC(C)=CCC[C@@](C)(O)[C@@H]1CC[C@@]2(C)[C@H]1[C@H](O)C[C@H]1[C@@]3(C)CC[C@@H](O)C(C)(C)[C@H]3CC[C@]12C
MOL005301	0.9431	0.8267	0.8903	2.6602	CC(C)=CCC[C@](C)(O)[C@@H]1CC[C@]2(C)[C@H]1[C@H](O)C[C@@H]1[C@@]3(C)CC[C@H](O)C(C)(C)[C@H]3CC[C@]12C
MOL005327	0.9431	0.8267	0.8903	2.6602	CC(C)=CCC[C@](C)(O)[C@H]1CC[C@]2(C)[C@@H]1[C@H](O)C[C@@H]1[C@]3(C)CC[C@@H](O)C(C)(C)[C@H]3CC[C@]12C
MOL011421	0.9431	0.8267	0.8903	2.6602	CC(C)=CCC[C@](C)(O)[C@H]1CC[C@]2(C)[C@@H]1[C@H](O)C[C@H]1[C@@]3(C)CC[C@H](O)C(C)(C)[C@H]3CC[C@]12C
MOL005285	0.9431	0.8267	0.8903	2.6602	CC(C)=CCC[C@@](C)(O)[C@H]1CC[C@]2(C)[C@@H]1[C@H](O)C[C@@H]1[C@@]3(C)CC[C@H](O)C(C)(C)[C@@H]3CC[C@]12C
MOL011423	0.9431	0.8267	0.8903	2.6602	CC(C)=CCC[C@](C)(O)[C@@H]1CC[C@@]2(C)[C@H]1[C@@H](O)C[C@H]1[C@@]3(C)CC[C@@H](O)C(C)(C)[C@H]3CC[C@]12C
MOL009871	0.9431	0.8267	0.8903	2.6602	CC(C)=CCC[C@](C)(O)[C@@H]1CC[C@@]2(C)[C@H]1[C@@H](O)C[C@H]1[C@@]3(C)CC[C@H](O)C(C)(C)[C@H]3CC[C@]12C
MOL000795	0.9541	0.8327	0.8723	2.6591	C[C@@H]1[C@H]([C@@H](O)[C@@H](C)C(C)(C)O)O[C@H]2C[C@@]3(O)C4=CC(=O)[C@@H]5C[C@@H](O)CC[C@]5(C)[C@H]4CC[C@]3(C)[C@@H]12
MOL007352	0.924	0.8347	0.9001	2.6588	CC(=O)O[C@@H]1C[C@@H](C)CN[C@]12O[C@H]1C[C@H]3[C@@H]4CC=C5C[C@@H](O)CC[C@]5(C)[C@H]4C[C@@H](O)[C@]3(C)[C@H]1[C@H]2C
MOL012816	0.9151	0.8512	0.8922	2.6585	CC(C)[C@H](C)/C=C/[C@@H](C)[C@H]1CC[C@@H]2[C@@]3(C)C=C[C@@]4(C)C[C@@H](O)CC[C@]4(C)[C@H]3CC[C@]12C
MOL005875	0.9926	0.8165	0.8491	2.6583	CC(=O)O[C@H]1[C@@H](O)[C@H](OC(=O)[C@]23CC[C@@H](C)[C@H](C)[C@H]2C2=CC[C@H]4[C@@]5(C)CC[C@H](O[C@@H]6OC[C@H](O)[C@@H](O)[C@H]6O)C(C)(C)[C@H]5CC[C@]4(C)[C@]2(C)CC3)O[C@H](CO)[C@H]1O
MOL008070	0.9785	0.7966	0.883	2.658	CC1=CC(=O)[C@@H](O)[C@]2(C)[C@H]3[C@@H](O)[C@H](O)[C@@]4(C)OC[C@@]35[C@@H](C[C@@H]12)OC(=O)[C@H](O)[C@]54O
MOL009633	0.9399	0.8278	0.8901	2.6579	CC(C)CCC[C@H](C)[C@H]1CC[C@@]2(C)[C@H]3CC[C@@H]4[C@@H](C)[C@H](O)CC[C@]4(C)C3=CC[C@]12C
MOL007751	0.9462	0.8444	0.8671	2.6578	CC(C)CC[C@@H](O)[C@](C)(O)[C@H]1CC[C@@]2(O)C3=CC(=O)[C@@H]4C[C@@H](O)[C@@H](O)C[C@]4(C)[C@H]3[C@H](O)C[C@]12C
MOL007653	0.9647	0.8115	0.8815	2.6577	CC(C)[C@@H](C)/C=C\[C@@H](C)[C@H]1CC[C@@H]2[C@@H]3CC=C4C[C@H](O[C@H]5O[C@H](CO)[C@@H](O)[C@H](O)[C@H]5O)CC[C@@]4(C)[C@H]3CC[C@@]21C
MOL004096	0.9483	0.8178	0.8911	2.6572	CC(=O)O[C@H]1CC[C@@H]2[C@](C)(CC[C@@H]3[C@]2(C)CC[C@@]2(C)[C@@H]4CC(C)(C)CC[C@]4(C)CC[C@]32C)[C@H]1C
MOL010896	0.9675	0.8462	0.8435	2.6572	CC1(C)C[C@H]2C3=CC[C@H]4[C@@]5(C)CC[C@H](O)[C@](C)(CO)[C@H]5CC[C@@]4(C)[C@]3(C)C[C@H]3O[C@@H]1[C@H](O)[C@]32CO
MOL000801	0.989	0.8148	0.8531	2.6569	CC(C)[C@@H](C)/C=C/[C@@H](C)[C@H]1CC[C@H]2[C@]1(C)CC[C@H]1[C@]23C=C[C@]2(C[C@@H](O)CC[C@]12C)OO3
MOL011169	0.989	0.8148	0.8531	2.6569	CC(C)[C@@H](C)/C=C/[C@@H](C)[C@H]1CC[C@@H]2[C@]1(C)CC[C@H]1[C@]23C=C[C@]2(C[C@@H](O)CC[C@]12C)OO3
MOL006943	0.989	0.8148	0.8531	2.6569	CC(C)[C@H](C)/C=C/[C@H](C)[C@@H]1CC[C@H]2[C@@]1(C)CC[C@H]1[C@]23C=C[C@]2(C[C@@H](O)CC[C@@]12C)OO3
MOL006548	0.9901	0.7941	0.8719	2.6561	C[C@@H]1O[C@H](O[C@@H]2[C@@H](O)[C@@H](O)[C@H](O[C@@H]3[C@@H](O)[C@H](OCCc4ccc(O)c(O)c4)O[C@H](CO)[C@H]3OC(=O)/C=C\c3ccc(O)c(O)c3)O[C@H]2C)[C@H](O)[C@H](O)[C@H]1O
MOL002791	0.9894	0.8125	0.8542	2.6561	COc1cc(C(=O)O[C@@H]2[C@H]3C[C@@H]4OC[C@@](O)([C@H]3[C@@H](O[C@@H]3O[C@@H](CO)[C@@H](O)[C@H](O)[C@@H]3O)O4)[C@@H]2O)ccc1O
MOL012054	0.9743	0.8728	0.8088	2.6559	C[C@@H](CC(=O)[C@H]1OC1(C)C)[C@@H]1C(=O)C[C@]2(C)C3=CC[C@@H]4C(C)(C)[C@H](O[C@H]5OC[C@H](O)[C@@H](O)[C@@H]5O)CC[C@]45C[C@]35[C@@H](O)C[C@@]12C
MOL005880	0.9879	0.8123	0.855	2.6552	C[C@H]1CC[C@]2(C(=O)OO[C@@H]3O[C@H](CO)[C@@H](O)[C@@H](O)[C@H]3O)CC[C@]3(C)C(=CC[C@H]4[C@@]5(C)C[C@@H](O)[C@H](O)[C@](C)(C(=O)O)[C@H]5CC[C@@]43C)[C@@H]2[C@@]1(C)O
MOL012471	0.9977	0.7733	0.884	2.6551	C[C@@H]1O[C@H](O[C@]2(O)[C@H](C(=O)O)O[C@H](O[C@@H]3CC[C@@]4(C)[C@H]5C=C[C@@H]6[C@H]7CC(C)(C)CC[C@]7(C(=O)O[C@H]7O[C@@H](CO)[C@H](O)[C@@H](O)[C@@H]7O)CC[C@@]6(C)[C@@]5(C)CC[C@H]4C3(C)C)[C@@H](O)[C@@H]2O)[C@@H](O)[C@H](O)[C@H]1O
MOL012446	0.9552	0.8298	0.8702	2.6551	CC(=O)O[C@@H]1[C@H]2CC[C@H]3[C@@](C)(O)[C@@H]4C[C@H](O)C(C)(C)[C@@]4(O)[C@H](OC(C)=O)C[C@@]13C[C@@]2(C)O
MOL001976	0.9481	0.8328	0.874	2.6549	C[C@]12CC[C@@H](O)C[C@H]1CC[C@@H]1[C@H]2[C@@H](O)C[C@@]2(C)[C@@H]1CC[C@@H]2O
MOL001523	0.947	0.943	0.7646	2.6546	CC(=O)OCO[P@]1(=O)OC[C@H]2O[C@@H](n3cnc4c(N)ncnc43)[C@H](O)[C@@H]2O1
MOL007351	0.9708	0.8119	0.8717	2.6544	C[C@@H]1[C@H]2[C@H](C[C@H]3[C@@H]4CC=C5C[C@@H](O)CC[C@]5(C)[C@H]4C[C@@H](O)[C@]23C)O[C@@]12CC[C@@H](CO)CN2
MOL003388	0.9449	0.8401	0.8689	2.6539	CCCC[C@H](O)[C@H]1CC[C@H]([C@H]2CC[C@H]([C@H](O)CCCC3=C[C@H](C)OC3=O)O2)O1
MOL010211	0.9406	0.8226	0.8904	2.6536	C/C=C(/CC[C@@H](C)[C@H]1C[C@H](C)[C@@]2(C)C3=CC[C@H]4[C@H](C)[C@@H](O)CC[C@]4(C)[C@H]3CC[C@]12C)C(C)C
MOL006524	0.9912	0.7972	0.8651	2.6535	C[C@@H]1O[C@H](O[C@@H]2[C@@H](O)[C@@H](O)[C@H](O[C@@H]3[C@@H](O)[C@H](OCCc4ccc(O)cc4)O[C@H](CO)[C@H]3OC(=O)/C=C\c3ccc(O)c(O)c3)O[C@H]2C)[C@H](O)[C@H](O)[C@H]1O
MOL000815	0.9422	0.8367	0.8745	2.6534	CC(C)[C@@H](C)C[C@@H](O)[C@](C)(O)[C@H]1CC[C@@]2(O)C3=CC(=O)[C@@H]4C[C@@H](O)[C@@H](O)C[C@]4(C)[C@H]3CC[C@]12C
MOL000809	0.9422	0.8367	0.8745	2.6534	CC(C)[C@H](C)C[C@@H](O)[C@](C)(O)[C@H]1CC[C@@]2(O)C3=CC(=O)[C@@H]4C[C@@H](O)[C@@H](O)C[C@]4(C)[C@H]3CC[C@]12C
MOL006770	0.9829	0.8404	0.8298	2.6531	C[C@@H]1CC[C@]2(C(=O)O[C@@H]3O[C@H](CO)[C@@H](O)[C@H](O)[C@H]3O)CC[C@]3(C)C(=CC[C@H]4[C@@]5(C)C[C@@H](O)[C@@H](O)[C@@](C)(CO)[C@H]5CC[C@]43C)[C@@H]2[C@]1(C)O
MOL008438	0.9829	0.8404	0.8298	2.6531	C[C@@H]1CC[C@]2(C(=O)O[C@@H]3O[C@H](CO)[C@@H](O)[C@H](O)[C@H]3O)CC[C@]3(C)C(=CC[C@@H]4[C@@]5(C)C[C@@H](O)[C@H](O)[C@@](C)(CO)[C@@H]5CC[C@]43C)[C@@H]2[C@]1(C)O
MOL001800	0.9236	0.8428	0.8866	2.653	CC[C@@H](CC[C@@H](C)[C@H]1CC[C@@H]2[C@H]3CCC4=C[C@H](O)CC[C@]4(C)[C@@H]3CC[C@@]21C)C(C)C
MOL010505	0.9498	0.8183	0.8849	2.653	CC1(C)O[C@]23C[C@H]1CC[C@]2(C)CCC[C@H]3CO
MOL012776	0.9263	0.8434	0.8831	2.6528	CC1(C)CCC[C@]23[C@H]4C[C@H](C[C@@]412)C3(C)C
MOL002631	0.9446	0.8123	0.896	2.6528	CC(C)[C@H]1CC[C@@H]2[C@H]1CC[C@]1(C)[C@@H]3CC[C@@H]4C(C)(C)CCC[C@]4(C)C3=CC[C@@]21C
MOL008872	0.9902	0.7953	0.8673	2.6528	COc1cc(/C=C\C(=O)O[C@H]2[C@H](O[C@@H]3O[C@@H](C)[C@H](O)[C@@H](O)[C@H]3O)[C@@H](O)[C@H](OCCc3ccc(O)c(OC)c3)O[C@@H]2CO[C@@H]2O[C@H](CO)[C@@H](O)[C@H](O)[C@H]2O)ccc1O
MOL012487	0.9861	0.8137	0.853	2.6527	CCCCOC(=O)[C@H]1O[C@@H](O[C@H]2CC[C@]3(C)[C@H]4CC=C5[C@@H]6CC(C)(C)CC[C@]6(C(=O)O)CC[C@]5(C)[C@@]4(C)CC[C@H]3C2(C)C)[C@H](O)[C@@H](O[C@@H](OCC(=O)OC)[C@@H](O)C(=O)OC)[C@@H]1O
MOL001087	0.9235	0.8463	0.8828	2.6526	C[C@H]1[C@H](C)CC[C@]2(C)CC[C@]3(C)C(=CC[C@@H]4[C@@]5(C)CCC(C)(C)C(C)(C)[C@H]5CC[C@]43C)[C@@H]12
MOL011711	0.9686	0.8336	0.8499	2.652	CC1(C)C[C@H]2C3=CC[C@H]4[C@@]5(C)CC[C@@H](O)C(C)(C)[C@H]5CC[C@]4(C)[C@]3(C)C[C@@H](O)[C@]2(C(=O)O[C@H]2OC[C@@H](O)[C@H](O)[C@H]2O)[C@@H](O)[C@@H]1O
MOL003709	0.9474	0.8311	0.8733	2.6518	CO[C@H]1C[C@H]2[C@@H]([C@@H](OC)O1)[C@@](C)(O)C[C@@H]2O
MOL012935	0.9864	0.8025	0.862	2.6508	COC1=C[C@@H](C(C)=O)C=C[C@H]1O[C@@H]1O[C@@H](CO)[C@@H](O[C@H]2O[C@@H](CO)[C@@H](O)[C@@H](O)[C@@H]2O)[C@@H](O)[C@@H]1O
MOL003715	0.9902	0.7937	0.8662	2.6501	COc1ccc(CCO[C@@H]2O[C@H](CO[C@H]3O[C@@H](CO)[C@H](O)[C@H](O)[C@@H]3O)[C@@H](OC(=O)/C=C\c3ccc(O)c(OC)c3)[C@H](O[C@H]3O[C@@H](C)[C@H](O)[C@@H](O)[C@@H]3O)[C@H]2O)cc1O
MOL000441	0.9351	0.8291	0.8854	2.6497	C=C(C)[C@@H]1CC[C@]2(C)CC[C@]3(C)[C@H](CC[C@@H]4[C@@]5(C)CCC(=O)C(C)(C)[C@@H]5CC[C@]43C)[C@@H]12
MOL010240	0.9601	0.8313	0.8578	2.6491	CC(C)[C@@H](C)CC[C@H](C)[C@@H]1CC[C@H]2C3=CC[C@@H]4C[C@H](O[Si](C)(C)C)CC[C@]4(C)[C@H]3CC[C@]21C
MOL006751	0.926	0.8475	0.8755	2.649	CC(C)(O)CCC[C@@](C)(O)[C@H]1CC[C@@]2(C)[C@@H]1[C@H](O)C[C@@H]1[C@@]3(C)CC[C@H](O)C(C)(C)[C@H]3CC[C@]12C
MOL012489	0.9832	0.8185	0.8472	2.6489	COC(=O)CO[C@H](O[C@@H]1[C@@H](O)[C@H](O[C@H]2CC[C@]3(C)[C@H]4CC=C5[C@@H]6CC(C)(C)CC[C@]6(C(=O)O)CC[C@]5(C)[C@@]4(C)CC[C@H]3C2(C)C)O[C@H](C(=O)O)[C@H]1O)[C@@H](O)C(=O)OC
MOL006550	0.9923	0.7957	0.8609	2.6489	C[C@@H]1O[C@H](O[C@@H]2[C@@H](O)[C@@H](O)[C@H](O[C@@H]3[C@@H](O)[C@H](OCCc4ccc(O)cc4)O[C@H](CO)[C@H]3OC(=O)/C=C\c3ccc(O)cc3)O[C@H]2C)[C@H](O)[C@H](O)[C@H]1O
MOL007622	0.8974	0.8977	0.8538	2.6489	CCSSC
MOL012022	0.9879	0.8382	0.8227	2.6488	C[C@@H]1C[C@H]2O[C@]3(O[C@@H]2C(C)(C)O)[C@H]1[C@@]1(C)CC[C@@]24C[C@@]25CC[C@H](O[C@H]2OC[C@@H](O)[C@H](O)[C@H]2O)C(C)(C)[C@H]5CC=C4[C@]1(C)[C@H]3O
MOL001148	0.9538	0.8176	0.8772	2.6486	CC(=O)O[C@H]1CC[C@@]2(C)[C@H](CC[C@]3(C)[C@@H]2CC[C@@H]2[C@@H]([C@H](C)CCC=C(C)C)[C@@H](O)C[C@]23C)C1(C)C
MOL005879	0.9351	0.8297	0.8831	2.6479	C=C(O)[C@H]1C[C@]2(C)C(=CC[C@H]3[C@@]4(C)CC[C@H](O)C(C)(C)[C@H]4CC[C@@]32C)[C@H]2[C@@H]1CC[C@H](C)[C@@]2(C)O
MOL000805	0.9504	0.8374	0.8595	2.6474	CC(C)[C@@H](C)C[C@@H](O)[C@@H](C)[C@H]1CC[C@@]2(O)C3=CC(=O)[C@@]4(O)C[C@@H](O)[C@@H](O)C[C@]4(C)[C@H]3CC[C@]12C
MOL003380	0.9541	0.8178	0.8754	2.6472	C[C@H]1CC[C@H]2[C@@H](C)[C@H]3[C@H](C[C@@H]4[C@@H]5CC[C@H]6C[C@@H](O)CC[C@]6(C)[C@H]5CC[C@]34C)N2C1
MOL004732	0.9491	0.8501	0.8474	2.6467	CC(=O)/C=C/[C@H]1[C@H](C)C[C@H](O[C@@H]2O[C@H](CO)[C@@H](O)[C@H](O)[C@H]2O)CC1(C)C
MOL002217	0.9392	0.8331	0.8743	2.6466	O=[N+]([O-])[C@H]1[C@@H](O)[C@H](O)[C@]2(O)CC[C@@H](O)[C@H]12
MOL003383	0.9798	0.8247	0.8418	2.6464	CC1(C)CC[C@]2(C(=O)O)[C@H](O)C[C@]3(C)C(=CC[C@@H]4[C@@]5(C)CC[C@@H](O[C@H]6O[C@H](CO)[C@@H](O)[C@H](O)[C@H]6O)C(C)(C)[C@@H]5CC[C@]43C)[C@H]2C1
MOL003400	0.9798	0.8247	0.8418	2.6464	CC1(C)CC[C@]2(C(=O)O)[C@H](O)C[C@]3(C)C(=CC[C@@H]4[C@@]5(C)CC[C@H](O[C@H]6O[C@H](CO)[C@@H](O)[C@H](O)[C@H]6O)C(C)(C)[C@H]5CC[C@]43C)[C@H]2C1
MOL003385	0.9798	0.8247	0.8418	2.6464	CC1(C)CC[C@]2(C(=O)O)[C@H](O)C[C@]3(C)C(=CC[C@@H]4[C@@]5(C)CC[C@H](O[C@@H]6O[C@H](CO)[C@@H](O)[C@H](O)[C@H]6O)C(C)(C)[C@@H]5CC[C@]43C)[C@H]2C1
MOL012029	0.9226	0.8669	0.8566	2.6462	C[C@H](CC(=O)[C@H](O)C(C)(C)O)[C@H]1C(=O)[C@H](O)[C@@]2(C)C3=CC[C@@H]4C(C)(C)[C@@H](O)CC[C@@]45C[C@@]35CC[C@]12C
MOL012039	0.9226	0.8669	0.8566	2.6462	C[C@H](CC(=O)[C@@H](O)C(C)(C)O)[C@H]1C(=O)[C@H](O)[C@@]2(C)C3=CC[C@@H]4C(C)(C)[C@@H](O)CC[C@@]45C[C@@]35CC[C@]12C
MOL004845	0.9911	0.815	0.8399	2.646	CC1(C)[C@@H](O[C@H]2O[C@@H](C(=O)O)[C@@H](O)[C@@H](O)[C@@H]2O[C@@H]2OC[C@@](O)(CO)[C@H]2O)CC[C@@]2(C)[C@H]1CC[C@@]1(C)[C@H]2C(=O)C=C2[C@@H]3C[C@@](C)(C(=O)O)CC[C@@]3(C)CC[C@@]21C
MOL007239	0.9846	0.801	0.86	2.6456	CC1(C)[C@@H](O[C@@H]2OC[C@H](O)[C@H](O)[C@H]2O)CC[C@]2(C)[C@H]3CC=C4[C@H]5C[C@@](C)(CO)CC[C@]5(C(=O)O[C@H]5O[C@H](CO)[C@@H](O)[C@H](O)[C@H]5O)CC[C@@]4(C)[C@]3(C)CC[C@@H]12
MOL004584	0.9419	0.8234	0.8799	2.6452	CO[C@H]1C=C2[C@H]3CCCC[C@@]3(CO)[C@@H](O)C[C@]2(C)[C@]2(C)CC[C@@H]3C(C)(C)[C@H](O)CC[C@]3(C)[C@H]12
MOL011696	0.9419	0.8234	0.8799	2.6452	CO[C@@H]1C=C2[C@@H]3CCCC[C@]3(CO)[C@@H](O)C[C@@]2(C)[C@@]2(C)CC[C@@H]3C(C)(C)[C@@H](O)CC[C@]3(C)[C@H]12
MOL006037	0.9422	0.8801	0.8229	2.6452	C/C=C/C#CC#C[C@H](O)[C@H](O)/C=C/CCCO
MOL006034	0.9422	0.8801	0.8229	2.6452	C/C=C/C#CC#C[C@@H](O)[C@@H](O)/C=C/CCCO
MOL006281	0.9313	0.8308	0.8829	2.6451	CC(=O)O[C@@H]1[C@H](C)[C@@H]2CC(=O)O[C@@H]3C[C@H]4[C@H](C)C[C@H](O)C(=O)[C@]4(C)[C@@H]([C@@H]1O)[C@@]32C
MOL012971	0.965	0.8198	0.8593	2.6441	C=C(C)[C@H]1CC[C@@]2(C(=O)O)CC[C@@]3(C)[C@@](C)(CC[C@H]4[C@@]5(C)C[C@@H](O)[C@H](OC(=O)/C=C\c6ccc(O)cc6)C(C)(C)[C@H]5CC[C@@]43C)[C@@H]12
MOL006320	0.9449	0.8115	0.8876	2.6439	CC(=O)O[C@H]1CC[C@@]2(C)[C@H](CC[C@]3(C)[C@@H]2CC[C@H]2[C@H]4[C@H](C(C)=O)CC[C@]4(C)CC[C@]23C)C1(C)C
MOL009973	0.9312	0.8357	0.8758	2.6427	CC(C)=CCC[C@@H](O)[C@H]1CC[C@]2(C)[C@@H]1CC[C@@H]1[C@]3(C=O)CC[C@@H](O)C[C@H]3CC[C@]12C
MOL006035	0.9659	0.8337	0.843	2.6426	C/C=C/C#CC#C[C@@H](O)[C@H](/C=C/CCCO)O[C@@H]1O[C@H](CO)[C@@H](O)[C@H](O)[C@H]1O
MOL006532	0.9899	0.7966	0.8553	2.6419	C[C@@H]1CC[C@]2(C(=O)O[C@@H]3O[C@H](CO)[C@@H](O)[C@H](O)[C@H]3O)CC[C@]3(C)C(=CC[C@@H]4[C@@]5(C)CC[C@H](O[C@@H]6O[C@H](C(=O)O)[C@@H](O)[C@H](O)[C@H]6O)C(C)(C)[C@@H]5CC[C@]43C)[C@@H]2[C@]1(C)O
MOL006990	0.9668	0.8075	0.8674	2.6417	CC1(C)O[C@@]2(C)CC[C@@H]1C[C@@H]2O[C@H]1O[C@H](CO)[C@@H](O)[C@@H](O)[C@@H]1O
MOL009807	0.9371	0.8291	0.8751	2.6414	C[C@H](CCC(=O)O)[C@H]1CC[C@H]2[C@@H]3[C@H](O)C[C@@H]4C[C@H](O)CC[C@]4(C)[C@H]3C[C@H](O)[C@]12C
MOL006517	0.9299	0.8514	0.8597	2.641	C[C@@H]1[C@H](C)[C@@H](C)[C@@](C)(O)C2=C3C=C[C@H]4[C@@]5(C)CC[C@H](O)C(C)(C)[C@@H]5CC[C@@]4(C)[C@]3(C)CC[C@@H]21
MOL011194	0.8881	0.8592	0.8932	2.6405	C[C@H](CC(=O)C[C@@H](C)[C@H]1CC(=O)[C@@]2(C)C3=C(C(=O)[C@@H](O)[C@]12C)[C@@]1(C)CC[C@H](O)C(C)(C)[C@@H]1C[C@@H]3O)C(=O)O
MOL011885	0.9957	0.7932	0.8502	2.6391	C[C@@H]1O[C@@H](Oc2cc(O)c3c(=O)c(O[C@@H]4O[C@H](CO)[C@@H](O)[C@H](O)[C@H]4O[C@@H]4O[C@@H](O)[C@H](O[C@@H]5O[C@H](CO)[C@@H](O)[C@H](O)[C@H]5O)[C@@H](O)[C@H]4O)c(-c4ccc(O)cc4)oc3c2)[C@H](O)[C@H](O)[C@H]1OC(=O)/C=C/c1ccc(O)cc1
MOL001676	0.9618	0.8129	0.8643	2.639	CCN1C[C@]2(COC)CC[C@H](OC)[C@@]34[C@@H]5C[C@H]6[C@H](OC(=O)c7ccc(OC)cc7)[C@@H]5[C@](OC(C)=O)(C[C@@H]6OC)[C@@H]([C@H](OC)[C@H]23)[C@@H]14
MOL006283	0.9618	0.8129	0.8643	2.639	CCN1C[C@]2(COC)CC[C@@H](OC)[C@@]34[C@@H]5C[C@H]6[C@@H](OC(=O)c7ccc(OC)cc7)[C@@H]5[C@](OC(C)=O)(C[C@H]6OC)[C@@H]([C@@H](OC)[C@H]23)[C@@H]14
MOL009904	0.9411	0.8146	0.8829	2.6387	C/C(=C\CC[C@](C)(O)[C@H]1CC[C@]2(C)[C@@H]1[C@H](O)C[C@@H]1[C@@H]3CC[C@@H](O)C(C)(C)[C@H]3CC[C@]12C)CO
MOL011505	0.9817	0.8067	0.85	2.6384	CC1=C(CO[C@H]2O[C@H](CO)[C@H](O)[C@@H](O)[C@@H]2O)C(=O)O[C@H]([C@H](C)[C@H]2CC[C@@H]3[C@@H]4[C@H](O)[C@H](O)[C@@]5(O)CC=CC(=O)[C@@]5(C)[C@H]4CC[C@]23C)C1
MOL004342	0.9532	0.8163	0.8686	2.6381	C[C@H]1CC[C@@H]2O[C@@]23CC[C@@H]2[C@@H](C2(C)C)[C@@]13C
MOL011697	0.9747	0.8434	0.8197	2.6379	C[C@@H]1CC[C@]2(C(=O)O[C@@H]3OC[C@@H](O)[C@H](O)[C@H]3O)CC[C@]3(C)C(=CC[C@H]4[C@@]5(C)C[C@@H](O)[C@H](O)[C@@](C)(CO)[C@H]5CC[C@@]43C)[C@@H]2[C@]1(C)O
MOL004421	0.983	0.8209	0.8339	2.6378	COc1ccc(-c2oc3c(CC=C(C)C)c(O[C@H]4O[C@H](CO)[C@H](O)[C@H](O)[C@H]4O)cc(O)c3c(=O)c2O[C@@H]2O[C@H](C)[C@H](O)[C@H](O[C@@H]3O[C@@H](C)[C@H](O)[C@@H](O)[C@@H]3O)[C@H]2O)cc1
MOL008896	0.9937	0.7518	0.8916	2.6371	CC(C)[C@@]1(O)[C@H](O)[C@@](O)(O[C@@H]2O[C@H](CO)[C@@H](O)[C@H](O)[C@H]2O)[C@H](Oc2ccccc2)O[C@@H]1CO
MOL000839	0.9351	0.814	0.8879	2.637	CC(C)[C@@]12CC[C@@](C)(O1)[C@@H]1CC[C@](C)(O)[C@H]1[C@@H]2O
MOL002731	0.9264	0.8469	0.8636	2.637	CC1=CC(=O)CC(C)(C)[C@@]1(O)/C=C/[C@@H](C)O[C@@H]1O[C@H](CO)[C@@H](O)[C@H](O)[C@H]1O
MOL006441	0.9769	0.8033	0.8568	2.637	C=CCc1ccc(O[C@H]2O[C@H](CO)[C@@H](O[C@H]3OC[C@@](O)(CO)[C@H]3O)[C@H](O)[C@@H]2O)c(OC)c1
MOL011999	0.9647	0.7985	0.8738	2.6369	C[C@@H]1C[C@H]2O[C@]3(O[C@H]2C(C)(C)O)[C@H]1[C@@]1(C)CCC2=C(CC[C@@H]4C(C)(C)[C@@H]5CC[C@@]4(C2)O5)[C@]1(C)[C@H]3O
MOL012042	0.9647	0.7985	0.8738	2.6369	C[C@@H]1C[C@H]2O[C@]3(O[C@@H]2C(C)(C)O)[C@H]1[C@@]1(C)CCC2=C(CC[C@@H]4C(C)(C)[C@@H]5CC[C@@]4(C2)O5)[C@]1(C)[C@H]3O
MOL010779	0.9504	0.8502	0.8359	2.6365	CCOS(=O)(=O)OCC
MOL011712	0.9512	0.8323	0.8529	2.6363	CC1(C)C[C@H]2C3=CC[C@H]4[C@@]5(C)CC[C@@H](O)C(C)(C)[C@H]5CC[C@]4(C)[C@]3(C)C[C@@H](O)[C@]2(C(=O)O)[C@@H](O)[C@@H]1O
MOL011269	0.9023	0.8426	0.8912	2.6361	CC(=O)O[C@@H]1C(=O)C2=C([C@@H](O)C[C@H]3C(C)(C)[C@@H](O)CC[C@]23C)[C@]2(C)C(=O)C[C@H]([C@H](C)CCC(=O)O)[C@@]12C
MOL011308	0.8908	0.8576	0.8876	2.6361	COC(=O)CC[C@@H](C)[C@H]1CC(=O)[C@@]2(C)C3=C(C(=O)[C@H](OC(C)=O)[C@]12C)[C@@]1(C)CC[C@H](O)C(C)(C)[C@@H]1C[C@@H]3O
MOL011299	0.8704	0.877	0.888	2.6354	COC(=O)[C@@H](C)CC(=O)C[C@@H](C)[C@H]1CC(=O)[C@@]2(C)C3=C(C(=O)[C@@H](O)[C@]12C)[C@@]1(C)CC[C@H](O)C(C)(C)[C@@H]1C[C@@H]3O
MOL007634	0.9686	0.7809	0.886	2.6354	C[C@@H]1CC[C@@]2(OC1)O[C@H]1C[C@H]3[C@@H]4CC(=O)[C@H]5C[C@H](O)CC[C@]5(C)[C@H]4CC[C@]3(C)[C@H]1[C@@H]2C
MOL004540	0.9493	0.8075	0.8786	2.6354	CC1=C(CC[C@@H](C)CO)C[C@@H]2O[C@@H]3[C@@H]4CC[C@@H]5C[C@@H](O)CC[C@@]5(C)[C@H]4CC[C@@]3(C)[C@H]12
MOL009894	0.9329	0.8253	0.8771	2.6353	CC(C)=CCC[C@](C)(O)[C@H]1CC[C@]2(C)[C@@H]1[C@H](O)C[C@@H]1[C@@H]3CC[C@@H](O)C(C)(C)[C@H]3CC[C@]12C
MOL013186	0.9523	0.8018	0.8811	2.6352	CC(C)[C@@H]1CC[C@H](C)[C@]23CC[C@@](C)(O)[C@H]2[C@H]13
MOL006388	0.9646	0.802	0.8686	2.6352	C[C@@H]([C@@H]1O[C@@H]1[C@@H]1OC1(C)C)[C@H]1CC[C@]2(C)C3=CC[C@H]4C(C)(C)C(=O)CC[C@]4(C)[C@H]3CC[C@@]12C
MOL012540	0.9954	0.7866	0.8531	2.6351	CC1(C)CC[C@@]2(C(=O)O)CC[C@]3(C)C(=CC[C@H]4[C@]5(C)CC[C@H](O[C@@H]6O[C@H](C(=O)O)[C@@H](O)[C@H](O)[C@H]6O[C@H]6O[C@H](CO)[C@H](O)[C@H](O)[C@H]6O)C(C)(C)[C@H]5CC[C@]43C)[C@H]2C1
MOL009604	0.9278	0.8247	0.8815	2.634	CC[C@H]1CC[C@@H]2[C@@H]3CC[C@@H]4CCCC[C@]4(C)[C@H]3CC[C@]12C
MOL010608	0.9278	0.8247	0.8815	2.634	CC[C@H]1CC[C@H]2[C@@H]3CC[C@H]4CCCC[C@]4(C)[C@H]3CC[C@]12C
MOL011313	0.9278	0.8247	0.8815	2.634	CC[C@H]1CC[C@@H]2[C@@H]3CC[C@@H]4CCCC[C@@]4(C)[C@H]3CC[C@]12C
MOL005403	0.9407	0.7985	0.8938	2.6331	CC1(C)CC[C@]2(C)CC[C@]3(C)[C@@H](CC[C@H]4[C@@]5(C)CCCC(C)(C)[C@@H]5CC[C@]43C)[C@@H]2C1
MOL012864	0.8993	0.8572	0.8765	2.633	ClC(Cl)C(Cl)Cl
MOL003281	0.9394	0.8017	0.8919	2.633	CC(=O)O[C@H]1CC[C@@]2(C)[C@H](CC[C@]3(C)[C@@H]2CC[C@@H]2[C@@H]([C@@](C)(O)CCC=C(C)C)CC[C@]23C)C1(C)C
MOL001139	0.9394	0.8017	0.8919	2.633	CC(=O)O[C@@H]1CC[C@]2(C)[C@H]3CC[C@@H]4[C@@H]([C@@](C)(O)CCC=C(C)C)CC[C@@]4(C)[C@]3(C)CC[C@H]2C1(C)C
MOL005169	0.9394	0.8017	0.8919	2.633	CC(=O)O[C@H]1CC[C@@]2(C)[C@H](CC[C@]3(C)[C@@H]2CC[C@H]2[C@@H]([C@@](C)(O)CCC=C(C)C)CC[C@@]23C)C1(C)C
MOL012017	0.9873	0.8235	0.8214	2.6322	CC(=O)O[C@@H]1[C@@H](O)[C@@H](O[C@H]2CC[C@]34C[C@]35CC[C@]3(C)[C@H]6[C@H](C)C[C@H]7O[C@@]6(O[C@H]7C(C)(C)O)[C@H](O)[C@@]3(C)C5=CC[C@@H]4C2(C)C)OC[C@H]1O
MOL004423	0.9853	0.7878	0.8592	2.6322	COc1ccc(-c2oc3c(CC=C(C)C)c(O[C@@H]4O[C@H](CO)[C@@H](O)[C@H](O)[C@H]4O)cc(O)c3c(=O)c2O[C@@H]2O[C@H](C)[C@H](O)[C@H](O[C@H]3O[C@@H](CO)[C@@H](O)[C@@H](O)[C@@H]3O)[C@H]2O)cc1
MOL006171	0.9306	0.8415	0.8592	2.6313	CC(=O)O[C@H]1CC[C@@]2(C)[C@H](CC[C@@]3(C)[C@H]2CC(=O)[C@]2(C)[C@@H]4CC(C)(C)CC[C@]4(C)CC[C@@]32C)C1(C)C
MOL001061	0.9239	0.817	0.8899	2.6308	CC(C)=CCC[C@@](C)(O)[C@@H]1[C@H]2CC[C@@H]3[C@@]4(C)CCC(=O)C(C)(C)[C@@H]4CC[C@@]3(C)[C@]2(C)C[C@]1(C)O
MOL009224	0.9196	0.8078	0.9031	2.6305	C=C(C)[C@@H]1CC[C@@H]2[C@@]3(CC[C@]4(C)[C@@H]([C@H](C)[C@H]5CC=C(C)C(=O)O5)CC[C@@]24C)C[C@@]13CCC(=O)O
MOL011180	0.8997	0.8404	0.8901	2.6302	CC(=O)O[C@@H]1C(=O)C2=C(C(=O)C[C@H]3C(C)(C)[C@H](O)CC[C@]23C)[C@]2(C)C[C@H](O)[C@H]([C@H](C)CC(=O)C[C@@H](C)C(=O)O)[C@@]12C
MOL011819	0.924	0.8106	0.8948	2.6294	CC(C)=CCC[C@@](C)(O)[C@H]1CC[C@]2(C)[C@@H]1CC[C@@H]1[C@@]3(C)CC[C@H](O)C(C)(C)[C@H]3CC[C@]12C
MOL011419	0.924	0.8106	0.8948	2.6294	CC(C)=CCC[C@](C)(O)[C@H]1CC[C@]2(C)[C@H]1CC[C@@H]1[C@@]3(C)CC[C@H](O)C(C)(C)[C@@H]3CC[C@]12C
MOL011533	0.9126	0.8566	0.8598	2.6291	CN1[C@@H]2C[C@@H](O)C[C@H]1[C@H](O)C2
MOL012218	0.9331	0.85	0.8452	2.6284	CCC(=O)C[C@H]1C[C@H](O)C[C@H](C[C@H](O)CC)N1C
MOL005869	0.929	0.8119	0.8873	2.6283	CC[C@@H](CC[C@@H](C)[C@@H]1CC[C@H]2[C@H]3CC=C4C[C@@H](O)CC[C@]4(C)[C@@H]3CC[C@]21C)C(C)C
MOL011678	0.929	0.8119	0.8873	2.6283	CC[C@H](CC[C@H](C)[C@H]1CC[C@H]2[C@@H]3CC=C4C[C@@H](O)CC[C@]4(C)[C@H]3CC[C@]12C)C(C)C
MOL000296	0.929	0.8119	0.8873	2.6283	CC[C@H](CC[C@@H](C)[C@H]1CC[C@@H]2[C@H]3CC=C4C[C@H](O)CC[C@]4(C)[C@@H]3CC[C@@]21C)C(C)C
MOL000358	0.929	0.8119	0.8873	2.6283	CC[C@H](CC[C@@H](C)[C@H]1CC[C@H]2[C@@H]3CC=C4C[C@@H](O)CC[C@]4(C)[C@H]3CC[C@]12C)C(C)C
MOL000088	0.929	0.8119	0.8873	2.6283	CC[C@@H](CC[C@@H](C)[C@H]1CC[C@@H]2[C@@H]3CC=C4C[C@H](O)CC[C@@]4(C)[C@H]3CC[C@@]21C)C(C)C
MOL001488	0.929	0.8119	0.8873	2.6283	CC[C@@H](CC[C@H](C)[C@H]1CC[C@H]2[C@@H]3CC=C4C[C@@H](O)CC[C@]4(C)[C@H]3CC[C@]12C)C(C)C
MOL001532	0.929	0.8119	0.8873	2.6283	CC[C@H](CC[C@@H](C)[C@H]1CC[C@@H]2[C@@H]3CC=C4C[C@@H](O)CC[C@]4(C)[C@H]3CC[C@@]21C)C(C)C
MOL000085	0.929	0.8119	0.8873	2.6283	CC[C@H](CC[C@H](C)[C@H]1CC[C@@H]2[C@@H]3CC=C4C[C@H](O)CC[C@]4(C)[C@H]3CC[C@@]21C)C(C)C
MOL008173	0.929	0.8119	0.8873	2.6283	CC[C@@H](CC[C@@H](C)[C@@H]1CC[C@H]2[C@H]3CC=C4C[C@H](O)CC[C@@]4(C)[C@H]3CC[C@]21C)C(C)C
MOL001525	0.929	0.8119	0.8873	2.6283	CC[C@H](CC[C@H](C)[C@@H]1CC[C@H]2[C@@H]3CC=C4C[C@@H](O)CC[C@]4(C)[C@H]3CC[C@@]21C)C(C)C
MOL001607	0.929	0.8119	0.8873	2.6283	CC[C@@H](CC[C@@H](C)[C@H]1CC[C@@H]2[C@@H]3CC=C4C[C@H](O)CC[C@]4(C)[C@H]3CC[C@@]21C)C(C)C
MOL005399	0.929	0.8119	0.8873	2.6283	CC[C@H](CC[C@H](C)[C@@H]1CC[C@@H]2[C@@H]3CC=C4C[C@@H](O)CC[C@]4(C)[C@@H]3CC[C@@]21C)C(C)C
MOL000359	0.929	0.8119	0.8873	2.6283	CC[C@H](CC[C@@H](C)[C@H]1CC[C@H]2[C@@H]3CC=C4C[C@H](O)CC[C@]4(C)[C@H]3CC[C@]12C)C(C)C
MOL002320	0.929	0.8119	0.8873	2.6283	CC[C@H](CC[C@H](C)[C@@H]1CC[C@@H]2[C@@H]3CC=C4C[C@H](O)CC[C@@]4(C)[C@@H]3CC[C@]21C)C(C)C
MOL000094	0.929	0.8119	0.8873	2.6283	CC[C@H](CC[C@H](C)[C@H]1CC[C@@H]2[C@@H]3CC=C4C[C@H](O)CC[C@@]4(C)[C@H]3CC[C@@]21C)C(C)C
MOL001771	0.929	0.8119	0.8873	2.6283	CC[C@@H](CC[C@@H](C)[C@H]1CC[C@H]2[C@@H]3CC=C4C[C@@H](O)CC[C@]4(C)[C@H]3CC[C@]12C)C(C)C
MOL000092	0.929	0.8119	0.8873	2.6283	CC[C@@H](CC[C@@H](C)[C@H]1CC[C@@H]2[C@@H]3CC=C4C[C@@H](O)CC[C@]4(C)[C@H]3CC[C@@]21C)C(C)C
MOL009524	0.929	0.8119	0.8873	2.6283	CC[C@@H](CC[C@@H](C)[C@H]1CC[C@H]2[C@@H]3CC=C4C[C@@H](O)CC[C@]4(C)[C@@H]3CC[C@]12C)C(C)C
MOL008506	0.9669	0.7593	0.9021	2.6282	C[C@@H]1CC[C@@]2(OC1)O[C@H]1C[C@@H]3[C@@H]4CC[C@H]5CC(=O)CC[C@]5(C)[C@H]4CC[C@]3(C)[C@H]1[C@@H]2C
MOL004507	0.9669	0.7593	0.9021	2.6282	C[C@@H]1CC[C@@]2(OC1)O[C@@H]1C[C@@H]3[C@@H]4CC[C@@H]5CC(=O)CC[C@]5(C)[C@H]4CC[C@]3(C)[C@@H]1[C@@H]2C
MOL012522	0.9631	0.8227	0.8419	2.6276	C[C@@H](CO)CC[C@H]1O[C@@H](c2ccc(CO)o2)O[C@]1(C)[C@H]1CC[C@@]2(O)C3=CC(=O)[C@@H]4C[C@@H](O)[C@@H](O)C[C@]4(C)[C@H]3CC[C@]12C
MOL001446	0.9218	0.8295	0.876	2.6274	C[C@H](CCC(=O)O)[C@H]1CC[C@H]2[C@@H]3CC[C@@H]4CCCC[C@]4(C)[C@H]3CC[C@]12C
MOL003467	0.9577	0.8006	0.869	2.6274	CCCCCCCCCC[C@@H](CCC)O[SiH](C(C)C)C(C)C
MOL002444	0.9273	0.8652	0.8342	2.6267	CC(=O)OC(C)(C)/C=C/C(=O)[C@](C)(O)[C@H]1[C@H](O)C[C@@]2(C)[C@@H]3CC=C4[C@@H](C=C(O)C(=O)C4(C)C)[C@]3(C)C(=O)C[C@]12C
MOL008765	0.9151	0.8227	0.8888	2.6266	CC(C)[C@H](C)CC[C@@H](C)[C@H]1CC[C@H]2[C@@H]3CCC4=CCCC[C@]4(C)[C@H]3CC[C@]12C
MOL009209	0.8849	0.8573	0.8841	2.6263	CC1=CC[C@@H]([C@@H](C)[C@H]2CC[C@@]3(C)[C@@H]4C[C@@H](O)[C@H]5C(C)(C)OC(=O)C=C[C@@]56C[C@@]46CC[C@]23C)OC1=O
MOL000033	0.9243	0.8148	0.8863	2.6254	CCC[C@@H](CC[C@@H](C)[C@H]1CC[C@H]2[C@@H]3CC=C4C[C@@H](O)CC[C@]4(C)[C@H]3CC[C@]12C)C(C)C
MOL010063	0.919	0.8177	0.8881	2.6248	C[C@H](CC[C@@H](O)C(C)(C)O)[C@H]1CC[C@@]2(C)[C@@H]3CC=C4[C@@H](CC[C@H](O)C4(C)C)[C@]3(C)CC[C@]12C
MOL008544	0.9356	0.8147	0.8741	2.6244	C[C@]12CC[C@H](O)C[C@H]1CC[C@@H]1[C@@H]2C[C@@H](O)[C@]2(C)[C@@H](C3=CC(=O)OC3)CC[C@]12O
MOL007824	0.9809	0.7805	0.8628	2.6242	C[C@@H]1O[C@H](OC[C@H]2C[C@@H](OCCc3ccc(O)c(O)c3)[C@H](O)[C@@H](O[C@H]3O[C@@H](CO)[C@H](O)[C@@H](O)[C@@H]3O)[C@@H]2OC(=O)/C=C/c2ccc(O)c(O)c2)[C@@H](O)[C@H](O)[C@H]1O
MOL012741	0.9655	0.7955	0.8632	2.6242	OC[C@@H]1O[C@@H](Oc2ccc(/C=C/c3cc(O)cc(O[C@@H]4O[C@H](CO[C@@H]5OC[C@@](O)(CO)[C@H]5O)[C@H](O)[C@@H](O)[C@H]4O)c3)c(O)c2)[C@H](O)[C@H](O)[C@H]1O
MOL010897	0.9617	0.8095	0.8525	2.6237	CC1(C)C[C@@H]2C3=CC[C@H]4[C@@]5(C)CC[C@H](O)[C@](C)(CO)[C@H]5CC[C@@]4(C)[C@@]3(C)C[C@H](O)[C@@]2(CO)[C@H](O)[C@@H]1O
MOL012539	0.939	0.8224	0.8622	2.6236	CC1(C)CC[C@H]([C@](C)(O)[C@@H]2CC[C@@]3(O)C4=CC(=O)[C@@H]5C[C@@H](O)[C@@H](O)C[C@@]5(C)[C@H]4CC[C@@]23C)O1
MOL008147	0.9393	0.8282	0.8558	2.6233	C=C(C)[C@H]1CC[C@@]2(C)[C@H]1CC[C@]1(C)[C@H]2CC[C@H]2[C@](C)(CCC(=O)O)[C@@H](C(=C)C)CC[C@@]21C
MOL004350	0.9552	0.7906	0.8769	2.6227	C[C@]12CC[C@H]3[C@@H](CC[C@@H]4C[C@H](O)CC[C@@]43CO)[C@@]1(O)CC[C@@H]2C1=CC(=O)OC1
MOL008051	0.953	0.851	0.8184	2.6224	CCC#CC#Cc1ccccc1
MOL011488	0.9877	0.8011	0.8334	2.6222	CC1=C(CO[C@H]2O[C@H](CO)[C@H](O)[C@@H](O)[C@@H]2O)C(=O)O[C@H]([C@H](C)[C@H]2CC[C@H]3[C@H]4[C@@H]5O[C@@H]5[C@@]5(O)CC=CC(=O)[C@@]5(C)[C@H]4C[C@@H](O)[C@@]23C)C1
MOL001138	0.9249	0.8013	0.8957	2.6219	CC(C)=CCC[C@](C)(O)[C@H]1CC[C@]2(C)[C@@H]1CC[C@@H]1[C@@]3(C)CC[C@@H](C)C(C)(C)[C@@H]3CC[C@]12C
MOL011283	0.8795	0.8545	0.8874	2.6214	C[C@H](CCC(=O)O)[C@H]1CC(=O)[C@@]2(C)C3=C(C(=O)[C@@H](O)[C@]12C)[C@@]1(C)CC[C@H](O)C(C)(C)[C@@H]1CC3=O
MOL009307	0.9799	0.8026	0.8385	2.621	C[C@@H]1O[C@@H](O[C@H]2[C@H](Oc3cc(O)c4c(c3)O[C@@H](c3ccc(O[C@@H]5O[C@H](CO)[C@@H](O)[C@H](O)[C@H]5O)cc3)CC4=O)O[C@H](CO)[C@@H](O)[C@@H]2O)[C@H](O)[C@H](O)[C@H]1O
MOL008357	0.8903	0.8967	0.8334	2.6204	C1SCSCS1
MOL012738	0.9641	0.8064	0.8495	2.6199	OC[C@@H]1O[C@@H](OC[C@H]2O[C@@H](Oc3ccc(/C=C/c4ccc(O[C@@H]5O[C@@H](CO)[C@H](O)[C@@H](O)[C@H]5O)cc4O)c(O)c3)[C@H](O)[C@H](O)[C@H]2O)[C@H](O)[C@H](O)[C@H]1O
MOL008124	0.9367	0.8052	0.8779	2.6198	COc1cc(/C=C\C(=O)O[C@@H]2CC[C@]3(C)[C@H](CC[C@H]4[C@H]5CC[C@H]([C@H](C)CC[C@H](C)C(C)C)[C@@]5(C)CC[C@@H]43)C2)ccc1O
MOL008123	0.9367	0.8052	0.8779	2.6198	COc1cc(/C=C\C(=O)O[C@@H]2CC[C@]3(C)[C@H](CC[C@H]4[C@H]5CC[C@H]([C@@H](C)CC[C@H](C)C(C)C)[C@@]5(C)CC[C@@H]43)C2)ccc1O
MOL001912	0.9431	0.8286	0.848	2.6197	C[C@]1(O)O[C@@H]2CC(=O)[C@@H]3C[C@@]1(O)[C@]23COC(=O)c1ccccc1
MOL009200	0.9357	0.7992	0.8847	2.6195	C=C(C)[C@H]1CC[C@@H]2[C@]3(CC[C@]4(C)[C@@H]([C@@H](C)CC/C=C(/C)C(=O)O)CC[C@]24C)C[C@]13CCC(=O)O
MOL009616	0.9813	0.7489	0.8887	2.619	C=C(CC[C@@H](C)[C@H]1CC[C@@]2(C)[C@@H]3CC[C@H]4C(C)(C)[C@@H](OC(=O)/C=C/c5ccc(O)c(OC)c5)CC[C@@]45C[C@@]35CC[C@]12C)C(C)C
MOL006511	0.9089	0.8221	0.8875	2.6185	CC1(C)[C@@H](O)CC[C@]2(C)[C@H]3C[C@@H](O)C4=C5[C@]6(CC[C@](C)(OC6=O)[C@@]5(C)O)CC[C@@]4(C)[C@]3(C)CC[C@@H]12
MOL006513	0.9089	0.8221	0.8875	2.6185	CC1(C)[C@H]2CC[C@]3(C)[C@@H](C[C@@H](O)C4=C5[C@@]6(CC[C@@](C)(OC6=O)[C@@]5(C)O)CC[C@@]43C)[C@@]2(C)CC[C@@H]1O
MOL008575	0.9117	0.8202	0.886	2.618	CC[C@H](CC[C@@H](C)[C@H]1CC[C@H]2[C@@H]3CC=C4CCCC[C@]4(C)[C@H]3CC[C@]12C)C(C)C
MOL008688	0.9153	0.829	0.8729	2.6172	C[C@H]1CC[C@H]([C@@H](C)[C@H]2[C@H](O)C[C@H]3[C@@H]4CC=C5C[C@H](O)CC[C@]5(C)[C@H]4CC[C@]23C)NC1
MOL011312	0.9189	0.8166	0.8816	2.6171	CC[C@H](CC[C@H](C)[C@H]1CC[C@@H]2[C@@H]3CC=C4C[C@H](C)CC[C@@]4(C)[C@H]3CC[C@@]21C)C(C)C
MOL011637	0.9007	0.8171	0.8991	2.617	CCCCCCCCCCCCCCCCCCCCCCCCCCCCCCCCCCCCCCCCCCCCCCCCCCCCCCCCCCCCCCCCCCCCC(=O)O
MOL007371	0.9671	0.7941	0.8551	2.6163	CO[C@H]1C[C@]2(O)OC[C@@]3(COC(=O)c4ccc(O)cc4)[C@H]2C[C@]13O
MOL007382	0.9671	0.7941	0.8551	2.6163	CO[C@H]1C[C@@]2(O)OC[C@]3(COC(=O)c4ccc(O)cc4)[C@H]2C[C@]13O
MOL006362	0.9228	0.8167	0.8767	2.6163	CC[C@H](CC[C@@H](C)[C@H]1CC[C@H]2[C@@H]3C[C@H](O)C4=CC(=O)CC[C@]4(C)[C@H]3CC[C@]12C)C(C)C
MOL010470	0.944	0.8247	0.8469	2.6156	C=C1[C@H]2CC[C@@H]3[C@@]4(C)CCC(=O)C(C)(C)[C@@H]4C[C@@H](O)[C@]3([C@@H]1O)[C@@H]2O
MOL004399	0.9819	0.8153	0.8183	2.6155	COc1ccc(-c2oc3c(CC=C(C)C)c(O[C@@H]4O[C@H](CO)[C@@H](O)[C@H](O)[C@H]4O)cc(O)c3c(=O)c2O[C@@H]2O[C@@H](C)[C@H](O[C@@H]3O[C@@H](C)[C@H](O)[C@@H](O)[C@H]3O)[C@@H](O)[C@H]2O)cc1
MOL000833	0.897	0.848	0.8702	2.6153	CC(=O)C[C@@H]([C@H]1C[C@@H](C)C2=C3C[C@H](O)[C@@H]4[C@@]5(C)CCC(=O)C(C)(C)[C@H]5CC[C@]4(C)[C@@]3(C)C[C@@H]2O1)C(C)(C)O
MOL009157	0.9302	0.8169	0.8682	2.6153	C[C@]12CC[C@H](O)C[C@H]1CC[C@@H]1[C@@H]2[C@H](O)C[C@]2(C)[C@@H](c3ccc(=O)oc3)CC[C@]12O
MOL006027	0.9904	0.783	0.8416	2.615	COC(=O)[C@]12CCC(C)(C)C[C@H]1C1=CC[C@@H]3[C@@]4(C)C[C@H](O)[C@H](O[C@@H]5O[C@H](CO)[C@@H](O)[C@@H](O)[C@H]5O)[C@](CO)(C(=O)OC)[C@H]4CC[C@@]3(C)[C@]1(C)C[C@@H]2O
MOL011779	0.9546	0.827	0.8332	2.6148	COc1cc([C@H](O)[C@H](CO)Oc2ccc(/C=C/CO[C@@H]3O[C@H](CO)[C@@H](O)[C@H](O)[C@H]3O)cc2OC)ccc1O[C@@H]1O[C@H](CO)[C@@H](O)[C@H](O)[C@H]1O
MOL008865	0.9851	0.7719	0.857	2.6139	COc1ccc(-c2oc3c(CC=C(C)C)c(O[C@@H]4O[C@H](CO)[C@@H](O)[C@H](O)[C@H]4O)ccc3c(=O)c2O[C@@H]2O[C@H](CO)[C@@H](O)[C@H](O)[C@H]2O[C@@H]2O[C@@H](C)[C@H](O)[C@@H](O)[C@H]2O)cc1
MOL011481	0.9613	0.817	0.8354	2.6136	CC1=C(C)C(=O)O[C@H]([C@H](CO)[C@H]2CC[C@@H]3[C@@H]4C[C@H](O)[C@@]5(O)CCCC(=O)[C@@]5(C)[C@H]4C[C@@H](O)[C@]23C)C1
MOL012874	0.9865	0.7503	0.8767	2.6134	C=C(C)CC(=C)C(=C)C
MOL005531	0.9238	0.8218	0.8677	2.6132	C[C@@]12CC[C@H](O)C[C@@]1(O)CC[C@@H]1[C@@H]2CC[C@]2(C)[C@@H](c3ccc(=O)oc3)CC[C@]12O
MOL006509	0.9143	0.8173	0.8801	2.6118	CC1(C)[C@@H](O)CC[C@]2(C)[C@H]3[C@@H](O)CC4=C5[C@]6(CC[C@](C)(OC6=O)[C@@]5(C)O)CC[C@@]4(C)[C@]3(C)CC[C@@H]12
MOL003035	0.9644	0.7839	0.8633	2.6117	CC[C@H](/C=C/[C@@H](C)[C@H]1CC[C@H]2[C@H]3CC=C4C[C@@H](O[C@H]5O[C@H](CO)[C@@H](O)[C@H](O)[C@H]5O)CC[C@]4(C)[C@@H]3CC[C@]12C)C(C)C
MOL006771	0.9644	0.7839	0.8633	2.6117	CC[C@H](/C=C/[C@@H](C)[C@@H]1CC[C@@H]2[C@@H]3CC=C4C[C@@H](O[C@H]5O[C@H](CO)[C@@H](O)[C@H](O)[C@H]5O)CC[C@]4(C)[C@H]3CC[C@@]21C)C(C)C
MOL007777	0.9644	0.7839	0.8633	2.6117	CC[C@H](/C=C/[C@@H](C)[C@H]1CC[C@H]2[C@@H]3CC=C4C[C@@H](O[C@@H]5O[C@H](CO)[C@@H](O)[C@H](O)[C@H]5O)CC[C@]4(C)[C@H]3CC[C@]12C)C(C)C
MOL000185	0.9644	0.7839	0.8633	2.6117	CC[C@H](/C=C/[C@@H](C)[C@H]1CC[C@@H]2[C@@H]3CC=C4C[C@H](O[C@H]5O[C@H](CO)[C@@H](O)[C@H](O)[C@H]5O)CC[C@@]4(C)[C@H]3CC[C@@]21C)C(C)C
MOL004073	0.9644	0.7839	0.8633	2.6117	CC[C@H](/C=C/[C@@H](C)[C@H]1CC[C@@H]2[C@H]3CC=C4C[C@H](O[C@@H]5O[C@H](CO)[C@@H](O)[C@H](O)[C@H]5O)CC[C@]4(C)[C@@H]3CC[C@@]21C)C(C)C
MOL000628	0.9644	0.7839	0.8633	2.6117	CC[C@@H](/C=C/[C@H](C)[C@H]1CC[C@@H]2[C@@H]3CC=C4C[C@H](O[C@@H]5O[C@H](CO)[C@@H](O)[C@H](O)[C@H]5O)CC[C@]4(C)[C@H]3CC[C@@]21C)C(C)C
MOL011895	0.9644	0.7839	0.8633	2.6117	CC[C@@H](/C=C/[C@@H](C)[C@H]1CC[C@H]2[C@H]3CC=C4C[C@@H](O[C@H]5O[C@H](CO)[C@@H](O)[C@H](O)[C@H]5O)CC[C@]4(C)[C@@H]3CC[C@]12C)C(C)C
MOL011329	0.9644	0.7839	0.8633	2.6117	CC[C@@H](/C=C/[C@H](C)[C@@H]1CC[C@H]2[C@H]3CC=C4C[C@@H](O[C@@H]5O[C@H](CO)[C@@H](O)[C@@H](O)[C@H]5O)CC[C@]4(C)[C@@H]3CC[C@]21C)C(C)C
MOL006254	0.9793	0.7955	0.8364	2.6112	CCC[C@@]1(O)CC[C@H]2[C@H]1C=C[C@@H](O)C[C@]2(CCC)OO[C@H]1O[C@@](C)(CO)[C@@H](O)[C@H](O)[C@H]1O
MOL012666	0.9416	0.8254	0.8432	2.6103	CC[C@]1(C)[C@H]2[C@H](O)C[C@@H]3[C@@H](C[C@H](O)[C@H]4[C@@H](/C(C)=C\CC=C(C)C)CC[C@@]43C)[C@@]2(C)CC[C@H]1O
MOL010374	0.9419	0.8192	0.8485	2.6096	C[C@H]1CC[C@H]2[C@H](C)[C@H]3CC[C@@H]4[C@@H](C[C@@H]5[C@H]4CC(=O)[C@@H]4CC[C@H](O)C[C@]54C)[C@@H]3CN2C1
MOL011512	0.9479	0.8156	0.8453	2.6089	CC1=C(CO)C(=O)O[C@H]([C@H](C)[C@H]2CC[C@@H]3[C@@H]4C[C@H](O)[C@@]5(O)CCCC(=O)[C@@]5(C)[C@H]4C[C@@H](O)[C@]23C)C1
MOL008454	0.8934	0.8252	0.8902	2.6088	CC1(C)CC[C@@]23CC[C@@H]4[C@]5(C)CC[C@@H]6C(C)(C)[C@@H](O)CC[C@]6(C)[C@H]5CC[C@]4(OC2=O)[C@H]3C1
MOL011156	0.9104	0.8141	0.8832	2.6077	C[C@H](CC[C@@H]1O[C@@]1(C)CO)[C@H]1CC[C@@]2(C)C3=C(CC[C@]12C)[C@@]1(C)CCC(=O)C(C)(C)[C@H]1C[C@H]3O
MOL003739	0.964	0.8053	0.8375	2.6069	COc1cc(C(C)=O)ccc1O[C@@H]1O[C@H](CO[C@@H]2O[C@H](CO)[C@@H](O)[C@H](O)[C@H]2O)[C@@H](O)[C@H](O)[C@H]1O
MOL000799	0.9473	0.805	0.8539	2.6062	C[C@H]1[C@@H]([C@@H](O)[C@@](C)(O)[C@H]2CC[C@@]3(O)C4=CC(=O)[C@@H]5C[C@@H](O)CC[C@]5(C)[C@H]4CC[C@]23C)OC[C@@H]1C
MOL001101	0.9819	0.7423	0.8817	2.606	C=C/C(C)=C/CCC(=C)C
MOL005311	0.9494	0.8214	0.8348	2.6056	N=C(N)NCCC[C@@H](NC[C@@]1(O)OC[C@@H](O)[C@@H](O[C@@H]2O[C@H](CO)[C@@H](O)[C@H](O)[C@H]2O)[C@@H]1O)C(=O)O
MOL001755	0.9146	0.821	0.8699	2.6055	CC[C@H](CC[C@@H](C)[C@H]1CC[C@H]2[C@@H]3CCC4=CC(=O)CC[C@]4(C)[C@H]3CC[C@]12C)C(C)C
MOL001507	0.9146	0.821	0.8699	2.6055	CC[C@H](CC[C@H](C)[C@@H]1CC[C@H]2[C@H]3CCC4=CC(=O)CC[C@]4(C)[C@@H]3CC[C@]21C)C(C)C
MOL011035	0.9479	0.7881	0.8689	2.605	CC1(C)[C@@H](O)CC[C@]2(C)[C@H]3CC[C@]45OC(=O)[C@@]6(CC[C@](C)(CO)C[C@H]64)[C@H](O)C[C@@]5(C)[C@]3(C)CC[C@@H]12
MOL011161	0.9144	0.8308	0.8598	2.6049	CC(C)[C@@H](C)/C=C/[C@H](C)[C@@H]1CC[C@@H]2C3=CC[C@H]4C[C@H](O)[C@@H](O)C[C@@]4(C)[C@@]3(O)CC[C@]21C
MOL008856	0.9874	0.7703	0.8471	2.6048	COc1ccc(CCO[C@@H]2O[C@H](CO[C@@H]3O[C@H](CO)[C@@H](O)[C@H](O)[C@H]3O)[C@@H](OC(=O)/C=C/c3ccc(O)c(O)c3)[C@H](O[C@@H]3O[C@@H](C)[C@H](O)[C@@H](O)[C@H]3O)[C@H]2O)cc1O
MOL004785	0.9839	0.7915	0.8293	2.6047	C=CCc1cc(-c2cc(CC=C)cc([C@@H]3C=C(C)CC[C@H]3C(C)C)c2O)c(O)c([C@@H]2C=C(C)CC[C@H]2C(C)C)c1
MOL003243	0.9774	0.7505	0.8766	2.6046	CC(C)(O)[C@]12O[C@H]1[C@@H]1O[C@]13[C@@]1(O[C@@H]1C[C@H]1C4=C(CC[C@]13C)C(=O)OC4)[C@@H]2O
MOL003279	0.9774	0.7505	0.8766	2.6046	CC(C)(O)[C@]12O[C@H]1[C@@H]1O[C@]13[C@]1(O[C@H]1C[C@H]1C4=C(CC[C@@]13C)C(=O)OC4)[C@@H]2O
MOL003324	0.9342	0.8192	0.8511	2.6045	OC[C@H]1O[C@@H](OCC[C@]2(O)CC[C@@H](O)CC2)[C@H](O)[C@@H](O)[C@@H]1O
MOL005438	0.9221	0.8013	0.8807	2.604	CC(C)[C@@H](C)CC[C@H](C)[C@@H]1CC[C@H]2[C@H]3CC=C4C[C@@H](O)CC[C@]4(C)[C@@H]3CC[C@]21C
MOL001316	0.9221	0.8013	0.8807	2.604	CC(C)[C@H](C)CC[C@@H](C)[C@H]1CC[C@@H]2[C@H]3CC=C4C[C@H](O)CC[C@]4(C)[C@@H]3CC[C@@]21C
MOL000493	0.9221	0.8013	0.8807	2.604	CC(C)[C@@H](C)CC[C@@H](C)[C@H]1CC[C@H]2[C@@H]3CC=C4C[C@H](O)CC[C@]4(C)[C@H]3CC[C@]12C
MOL001510	0.9221	0.8013	0.8807	2.604	CC(C)[C@@H](C)CC[C@@H](C)[C@H]1CC[C@H]2[C@@H]3CC=C4C[C@@H](O)CC[C@]4(C)[C@H]3CC[C@]12C
MOL005043	0.9221	0.8013	0.8807	2.604	CC(C)[C@H](C)CC[C@@H](C)[C@H]1CC[C@H]2[C@@H]3CC=C4C[C@@H](O)CC[C@]4(C)[C@H]3CC[C@]12C
MOL005435	0.9221	0.8013	0.8807	2.604	CC(C)[C@@H](C)CC[C@@H](C)[C@@H]1CC[C@@H]2[C@@H]3CC=C4C[C@H](O)CC[C@@]4(C)[C@H]3CC[C@]21C
MOL012254	0.9221	0.8013	0.8807	2.604	CC(C)[C@@H](C)CC[C@@H](C)[C@@H]1CC[C@H]2[C@H]3CC=C4C[C@H](O)CC[C@@]4(C)[C@@H]3CC[C@@]21C
MOL006994	0.9558	0.7743	0.8737	2.6039	C[C@@]12CC(=O)[C@H]3C[C@]1(O)[C@@]3(COC(=O)c1ccccc1)CO2
MOL003714	0.9879	0.7702	0.8455	2.6036	COc1cc(/C=C\C(=O)O[C@H]2[C@@H](O[C@H]3O[C@@H](C)[C@H](O)[C@@H](O)[C@@H]3O)[C@@H](O)[C@H](OCCc3ccc(O)c(O)c3)O[C@@H]2CO[C@H]2O[C@@H](CO)[C@@H](O)[C@H](O)[C@@H]2O)ccc1O
MOL010648	0.948	0.8313	0.8239	2.6032	CC(=O)O[C@H]1C[C@H]2[C@](C)(C3=CC[C@@H](c4ccoc4)[C@@]31C)[C@@H](O)[C@@H]1OC[C@]3(C)[C@@H](O)C[C@H](OC(=O)/C=C\c4ccccc4)[C@@]2(C)[C@@H]13
MOL010190	0.926	0.8283	0.8488	2.6031	C[C@@H]1CC[C@@H](/C=C/[C@H]2CC[C@H]3[C@@H]4C[C@H](O)[C@@H]5C[C@H](O)CC[C@]5(C)[C@H]4CC[C@]23C)N(C)C1
MOL005039	0.9611	0.818	0.8231	2.6022	CC(=O)c1cc(CO[C@H]2OC[C@H](O[C@H]3O[C@@H](CO)[C@H](O)[C@@H](O)[C@@H]3O)[C@@H](O)[C@@H]2O)c2cccc(O[C@@H]3O[C@@H](C)[C@H](O)[C@@H](O)[C@H]3O)c2c1O
MOL012742	0.9625	0.7959	0.843	2.6014	OC[C@@H]1O[C@@H](OC[C@H]2O[C@@H](Oc3cc(O)cc(/C=C/c4ccc(O[C@@H]5O[C@@H](CO)[C@H](O)[C@@H](O)[C@H]5O)cc4O)c3)[C@H](O)[C@H](O)[C@H]2O)[C@H](O)[C@H](O)[C@H]1O
MOL012333	0.9312	0.8168	0.8527	2.6008	CC/C(C)=C/CC[C@](C)(O)[C@H]1CC[C@@]2(C)[C@H]1[C@H](O)C[C@H]1[C@@H]2C[C@H](O)[C@H]2C(C)(C)[C@@H](O)CC[C@@]12C
MOL011404	0.9312	0.8168	0.8527	2.6007	CC/C(C)=C/CC[C@](C)(O)[C@@H]1CC[C@@]2(C)[C@H]1[C@@H](O)C[C@@H]1[C@@H]2C[C@@H](O)[C@@H]2C(C)(C)[C@H](O)CC[C@]12C
MOL012176	0.9312	0.8099	0.8595	2.6005	CC1(C)CC[C@]23CC[C@]4(C)[C@@H](C(=O)C[C@@H]5[C@@]6(C)CC[C@H](O)C(C)(C)[C@H]6CC[C@]54C)[C@H]2[C@H]1OC3=O
MOL002673	0.9141	0.8126	0.8736	2.6004	CC1(C)OC[C@H]([C@@H]2CC[C@]3(C)C4=CC[C@@H]5C(C)(C)C(=O)CC[C@]5(C)[C@H]4CC[C@@]23C)C[C@@H](O)[C@@H]1O
MOL005660	0.9231	0.8119	0.8654	2.6004	C[C@]12CC[C@@H](O)C[C@@]1(O)CC[C@@H]1[C@@H]2CC[C@]2(C)[C@@H](C3=CC(=O)OC3)CC[C@]12O
MOL005658	0.9231	0.8119	0.8654	2.6004	C[C@]12CC[C@H](O)C[C@@]1(O)CC[C@@H]1[C@@H]2CC[C@]2(C)[C@@H](C3=CC(=O)OC3)CC[C@]12O
MOL005688	0.9231	0.8119	0.8654	2.6004	C[C@]12CC[C@H](O)C[C@@]1(O)CC[C@H]1[C@H]2CC[C@]2(C)[C@@H](C3=CC(=O)OC3)CC[C@]12O
MOL005690	0.9231	0.8119	0.8654	2.6004	C[C@]12CC[C@H](O)C[C@@]1(O)CC[C@@H]1[C@H]2CC[C@]2(C)[C@@H](C3=CC(=O)OC3)CC[C@]12O
MOL000853	0.9093	0.8308	0.8594	2.5995	C[C@H](C[C@H](O)[C@@H]1OC1(C)C)C1=C2C[C@H](O)[C@H]3[C@@]4(C)CCC(=O)C[C@@H]4CC[C@]3(C)[C@@]2(C)CC1
MOL008248	0.8758	0.9031	0.8205	2.5994	O=COC[C@@H](CO[P@@](=O)(O)O[C@H]1[C@H](O)[C@@H](O)[C@H](O)[C@@H](O)[C@@H]1O)OC=O
MOL011430	0.8758	0.9031	0.8205	2.5994	O=COC[C@H](CO[P@@](=O)(O)O[C@H]1[C@H](O)[C@H](O)[C@H](O)[C@H](O)[C@H]1O)OC=O
MOL004062	0.9601	0.7817	0.8572	2.599	C[C@H]1[C@H](O[C@H]2CC[C@@]3(C)[C@H](CC[C@]4(C)[C@@H]3CC=C3[C@H]5CC(C)(C)CC[C@]5(C(=O)O)CC[C@]34C)[C@]2(C)CO)OC[C@H](O)[C@@H]1O
MOL011700	0.932	0.8236	0.8427	2.5983	COC(=O)[C@@]12CC[C@@H](C)[C@@](C)(O)[C@H]1C1=CC[C@H]3[C@@]4(C)[C@H](O)[C@@H](O)[C@H](O)C(C)(C)[C@H]4CC[C@]3(C)[C@]1(C)CC2
MOL009545	0.9993	0.7098	0.8888	2.5979	COC(=O)C1=CO[C@@H](O[C@@H]2O[C@H](CO)[C@@H](O)[C@H](O)[C@H]2O)[C@H]2[C@H](CO[C@@H](O)[C@@]3(O)[C@H]4[C@H](O[C@@H]5O[C@H](CO)[C@@H](O)[C@H](O)[C@H]5O)OC=C(C(=O)OC)[C@H]4[C@@H]4O[C@@H]43)[C@H]3O[C@H]3[C@H]12
MOL006336	0.9027	0.849	0.8452	2.5969	C[C@@H](C/C=C/C(C)(C)O)[C@H]1CC[C@@]2(C)C3=CC[C@@H]4C(C)(C)[C@@H](O)CC[C@]4(C)[C@H]3CC[C@]12C
MOL011708	0.957	0.81	0.8296	2.5966	CC1(C)C[C@H]2C3=CC[C@H]4[C@@]5(C)CC[C@@H](O)C(C)(C)[C@H]5CC[C@]4(C)[C@]3(C)C[C@@H](O)[C@]2(CO)[C@@H](O)[C@@H]1O
MOL011891	0.957	0.81	0.8296	2.5966	CC1(C)C[C@@H]2C3=CC[C@H]4[C@]5(C)CC[C@H](O)C(C)(C)[C@@H]5CC[C@@]4(C)[C@]3(C)C[C@@H](O)[C@]2(CO)[C@@H](O)[C@@H]1O
MOL011706	0.957	0.81	0.8296	2.5966	CC1(C)C[C@H]2C3=CC[C@H]4[C@@]5(C)CC[C@@H](O)C(C)(C)[C@H]5CC[C@]4(C)[C@]3(C)C[C@@H](O)[C@@]2(CO)[C@@H](O)[C@@H]1O
MOL010901	0.957	0.81	0.8296	2.5966	CC1(C)C[C@H]2C3=CC[C@@H]4[C@@]5(C)CC[C@H](O)C(C)(C)[C@@H]5CC[C@@]4(C)[C@]3(C)C[C@@H](O)[C@@]2(CO)[C@@H](O)[C@@H]1O
MOL008122	0.9401	0.786	0.8699	2.596	CC[C@@H](CC[C@H](C)[C@H]1CC[C@@H]2[C@@H]3CC[C@@H]4C[C@H](OC(=O)/C=C\c5ccc(O)c(OC)c5)CC[C@@]4(C)[C@H]3CC[C@@]21C)C(C)C
MOL008125	0.9401	0.786	0.8699	2.596	CC[C@@H](CC[C@@H](C)[C@H]1CC[C@@H]2[C@@H]3CC[C@@H]4C[C@H](OC(=O)/C=C\c5ccc(O)c(OC)c5)CC[C@@]4(C)[C@H]3CC[C@@]21C)C(C)C
MOL007320	0.947	0.8533	0.7955	2.5958	C=C[C@H](O)C#CC#C[C@H](/C=C\CCCCC)OC(C)=O
MOL008719	0.9634	0.795	0.8372	2.5957	CC(C)O
MOL001529	0.9873	0.77	0.8383	2.5955	CC(C)=C[C@@]12C[C@@](C)(O)[C@@H]3[C@@H]4CC[C@H]5[C@](C)(CC[C@H]6C(C)(C)[C@@H](O)CC[C@]56C)[C@H]4C[C@]3(CO1)O2
MOL011701	0.963	0.8196	0.8128	2.5953	C[C@@H]1CC[C@@]2(C(=O)O[C@H]3OC[C@@H](O)[C@H](O)[C@H]3O)CC[C@]3(C)C(=CC[C@H]4[C@]5(C)[C@H](CC[C@@]43C)[C@](C)(CO)[C@@H](O)C[C@@H]5C)[C@@H]2[C@]1(C)O
MOL011480	0.958	0.8139	0.8231	2.595	COCC1=C(C)C[C@@H]([C@H](CO)[C@H]2CC[C@@H]3[C@@H]4C[C@H](O)[C@@]5(O)CCCC(=O)[C@@]5(C)[C@H]4C[C@@H](O)[C@]23C)OC1=O
MOL009131	0.9177	0.8359	0.8407	2.5943	CC[C@@H]1C[C@H]1C[C@@H]1C[C@H]1C[C@@H]1C[C@H]1CCCCCCCC(=O)OC
MOL011292	0.8796	0.8319	0.8826	2.5941	CC(=O)O[C@@H]1C(=O)C2=C(C(=O)C[C@H]3C(C)(C)[C@@H](O)CC[C@]23C)[C@]2(C)C(=O)C[C@H]([C@H](C)CCC(=O)O)[C@@]12C
MOL011276	0.8796	0.8319	0.8826	2.5941	CC(=O)O[C@@H]1C(=O)C2=C(C(=O)C[C@H]3C(C)(C)[C@H](O)CC[C@]23C)[C@]2(C)C(=O)C[C@H]([C@H](C)CCC(=O)O)[C@@]12C
MOL004625	0.9631	0.7926	0.8384	2.594	CC1(C)CC[C@@]2(CO)[C@H](C1)C1=CC[C@@H]3[C@@]4(C)CC[C@H](O[C@@H]5O[C@H](C(=O)O)[C@@H](O)[C@H](O)[C@H]5O)C(C)(C)[C@H]4CC[C@@]3(C)[C@]1(C)C[C@@H]2O
MOL010069	0.8991	0.8233	0.8712	2.5936	C[C@H](CC[C@@H](O)C(C)(C)O)[C@H]1CC[C@@]2(C)[C@@H]3CC=C4[C@@H](CC[C@H](O)C4(C)C)[C@]3(C)C(=O)C[C@]12C
MOL008542	0.9315	0.8022	0.8597	2.5935	C[C@]12CC[C@H](O)C[C@H]1CC[C@@H]1[C@@H]2CC[C@]2(C)[C@@H](C3=CC(=O)OC3)[C@@H](O)C[C@]12O
MOL008619	0.9328	0.8132	0.8473	2.5933	C[C@@H]1CC[C@]2(C(=O)O)CC[C@]3(C)C(=CC[C@@H]4[C@]5(C)[C@H](CC[C@]43C)C(C)(C)[C@@H](O)[C@H](O)[C@@H]5O)[C@H]2[C@]1(C)O
MOL012552	0.9328	0.8132	0.8473	2.5933	C[C@@H]1CC[C@]2(C(=O)O)CC[C@@]3(C)C(=CC[C@@H]4[C@]5(C)[C@H](O)[C@@H](O)[C@@H](O)C(C)(C)[C@H]5CC[C@]43C)[C@@H]2[C@]1(C)O
MOL006177	0.9328	0.8132	0.8473	2.5933	C[C@H]1CC[C@]2(C(=O)O)CC[C@@]3(C)C(=CC[C@@H]4[C@@]5(C)[C@H](CC[C@]43C)C(C)(C)[C@H](O)[C@@H](O)[C@@H]5O)[C@H]2[C@@]1(C)O
MOL006803	0.9908	0.7396	0.8628	2.5931	C[C@@H]1CO[C@]2(C[C@@H]1OC(=O)c1ccccc1)O[C@@H]1C[C@H](C(=O)O[C@H]3O[C@@H](CO)[C@H](O)[C@H](O)[C@@H]3O[C@H]3O[C@@H](CO)[C@H](O)[C@@H](O)[C@@H]3O)C[C@@H](O)[C@]1(O)C2=O
MOL011033	0.9392	0.7867	0.8669	2.5929	CC1(C)CC[C@]23C(=O)O[C@@]4(CC[C@@H]5[C@@]6(C)CC[C@H](O)C(C)(C)[C@@H]6CC[C@@]5(C)[C@]4(C)C[C@H]2O)[C@@H]3C1
MOL011271	0.8594	0.8484	0.885	2.5928	C[C@H](CCC(=O)O)[C@H]1CC(=O)[C@@]2(C)C3=C(C(=O)[C@@H](O)[C@]12C)[C@@]1(C)CCC(=O)C(C)(C)[C@@H]1C[C@@H]3O
MOL011275	0.8594	0.8484	0.885	2.5928	C[C@H](CCC(=O)O)[C@H]1CC(=O)[C@@]2(C)C3=C(C(=O)[C@H](O)[C@]12C)[C@@]1(C)CCC(=O)C(C)(C)[C@@H]1C[C@@H]3O
MOL009138	0.9041	0.809	0.8797	2.5928	C[C@@]12[C@@H]3C[C@@H](C[C@@H]31)[C@@]2(C)C(=O)O
MOL012561	0.9499	0.8224	0.8203	2.5927	C[C@@H]1CC[C@]2(C(=O)O)CC[C@]3(C)[C@@](O)(C=C[C@@H]4[C@@]5(C)C[C@H](O)[C@@H](O)C(C)(C)[C@H]5CC[C@]43C)[C@@H]2[C@]1(C)O
MOL002629	0.9264	0.806	0.859	2.5914	CC(C)[C@H]1CC[C@@H]2[C@]1(C)CC[C@]1(C)C3=CC[C@H]4C(C)(C)CCC[C@]4(C)[C@H]3CC[C@@]21C
MOL007323	0.9395	0.8169	0.8348	2.5911	C[C@H]1[C@H](C)CC[C@]2(C(=O)O)CC[C@]3(C)C(=CC[C@@H]4[C@@]5(C)C[C@@H](O)[C@H](O)C(C)(C)[C@H]5[C@H](O)C[C@]43C)[C@H]12
MOL011037	0.9516	0.7675	0.8712	2.5903	CC1(C)[C@@H](O)CC[C@]2(C)[C@H]3CC[C@]45OC(=O)[C@@]6(CC[C@](C)(C=O)C[C@H]64)[C@H](O)C[C@@]5(C)[C@]3(C)CC[C@@H]12
MOL005746	0.8983	0.8224	0.8694	2.59	CC1(C)C(=O)CC[C@@]2(C)C3=CC[C@@]4(C)[C@H]5CCC(C)(C)[C@]5(C)CC[C@]4(C)[C@@H]3CC[C@H]12
MOL007442	0.9415	0.7868	0.8616	2.5899	C[C@@H]1CC[C@@H]2[C@H]1[C@H]1[C@@H](C[C@@H]3O[C@@]32C)C1(C)C
MOL010511	0.9415	0.7868	0.8616	2.5899	C[C@H]1CC[C@@H]2[C@H]1[C@H]1[C@@H](C[C@H]3O[C@@]23C)C1(C)C
MOL008718	0.9415	0.7868	0.8616	2.5899	C[C@@H]1CC[C@H]2[C@H]1[C@H]1[C@H](C[C@@H]3O[C@@]32C)C1(C)C
MOL004276	0.9415	0.7868	0.8616	2.5899	C[C@H]1CC[C@H]2[C@@H]1[C@@H]1[C@H](C[C@H]3O[C@]32C)C1(C)C
MOL012402	0.9415	0.7868	0.8616	2.5899	C[C@@H]1CC[C@H]2[C@H]1[C@@H]1[C@H](C[C@H]3O[C@]32C)C1(C)C
MOL003232	0.9754	0.8033	0.811	2.5897	CC1(C)O[C@]23C[C@H]1C[C@H](OC(=O)c1ccccc1)[C@]2(C)[C@@H](OC(=O)c1ccccc1)CC[C@]3(C)O
MOL005269	0.9176	0.8059	0.8652	2.5887	CC1(C)O[C@@]2(C)CCC[C@@]3(C)CCC[C@@H]1[C@@H]32
MOL001633	0.8993	0.8467	0.8427	2.5886	CC1=C[C@@H]2[C@@H](CC(CO)=C[C@H]3[C@@H]4C(C)(C)[C@]4(O)[C@H](O)[C@@H](C)[C@]23O)C1=O
MOL002410	0.962	0.7532	0.8734	2.5885	C=C1[C@H]2C[C@]3([C@@H]1O)[C@@H]1C[C@H]4[C@]5(C)CC[C@H](OC(=O)c6ccccc6)[C@]4([C@H]1N(CC)C5)[C@@H]3C[C@@H]2O
MOL008399	0.9355	0.784	0.8688	2.5883	CC1(C)CCC[C@]2(C)[C@@H]1CC[C@@]13C[C@@H](CC[C@H]12)[C@@](O)(CCl)C3
MOL009274	0.9355	0.784	0.8688	2.5883	CC1(C)CCC[C@]2(C)[C@@H]1CC[C@@]13C[C@@H](CC[C@H]12)[C@@](O)(CCl)C3
[truncated: 10,987 more rows]
